# Supplementary material for: Barcoding rotifer biodiversity in Mediterranean ponds using diapausing egg banks
Source: Ecol Evol. 2017 May 27;7(13):4855–67. doi: 10.1002/ece3.2986 (PMC5496561; doi:10.1002/ece3.2986)
Supplement: Supplementary file 6 [file ECE3-7-4855-s006.xls]

## Sheet: Dataset1
OTU	Sample ID	Haplotype	GMYC entity	ABGD group	Lake	Type	GenBank
Family Notommatidae	TIN25DE	H1	GMYC26	1	TIN	DE7	KY749339	TIN	Tinaja
Proales sp.	TIN37DE	H2	GMYC36	2	TIN	DE12	KY749340	SOL	Santa Olalla
Proales sp.	TIN37AR	H2	GMYC36	2	TIN	AR10	KY749341	DUL	Dulce
Family Collothecaceae	TIN40DE	H3	GMYC24	3	TIN	DE3	KY749342	DE	Diapausing egg morphotype
Family Flosculariidae	TIN62DE	H4	GMYC25	4	TIN	DE1	KY749343	AR	Adult rotifer morphotype
Brachionus Almenara	SOL9DE	H5	GMYC5	5	SOL	DE14	KY749344
Brachionus Almenara	SOL7AR	H5	GMYC5	5	SOL	AR12	KY749345
Brachionus Almenara	DUL120DE	H5	GMYC5	5	DUL	DE14	KY749346
Brachionus Almenara	DUL121DE	H5	GMYC5	5	DUL	DE14	KY749347	AR1	Filinia longiseta
Brachionus Almenara	DUL128DE	H5	GMYC5	5	DUL	DE14	KY749348	AR2	Hexarthra fennica
Brachionus Almenara	DUL130DE	H5	GMYC5	5	DUL	DE14	KY749349	AR3	Hexarthra mira
Brachionus Almenara	SOL123AR	H5	GMYC5	5	SOL	AR12	KY749350	AR4	Lecane hamata
Brachionus Almenara	DUL131AR	H5	GMYC5	5	DUL	AR12	KY749351	AR5	Lecane chlosterocerca
Brachionus Almenara	DUL132AR	H5	GMYC5	5	DUL	AR12	KY749352	AR6	Asplachna brightwelli
Brachionus Almenara	DUL133AR	H5	GMYC5	5	DUL	AR12	KY749353	AR7	Polyarthra vulgaris
Brachionus Almenara	DUL137AR	H5	GMYC5	5	DUL	AR12	KY749354	AR8	Trichocerca similis
Brachionus Almenara	DUL138AR	H5	GMYC5	5	DUL	AR12	KY749355	AR9	Keratella tropica
Brachionus Almenara	DUL140AR	H5	GMYC5	5	DUL	AR12	KY749356	AR10	Proales sp.
Brachionus Almenara	SOL8AR	H5	GMYC5	5	SOL	AR12	KY749357	AR11	Brachionus budapestinensis
Brachionus Almenara	DUL1DE	H5	GMYC5	5	DUL	AR12	KY749358	AR12	Brachionus plicatilis
Brachionus Almenara	DUL52DE	H5	GMYC5	5	DUL	AR12	KY749359	AR13	Brachionus calyciflorus
Brachionus Almenara	SOL53AR	H5	GMYC5	5	SOL	AR12	KY749360	AR14	Brachionus quadridentatus
Brachionus Almenara	SOL40DE	H5	GMYC5	5	SOL	DE14	KY749361	AR15	Brachionus angularis
Brachionus Almenara	SOL100DE	H5	GMYC5	5	SOL	DE14	KY749362	AR16	Brachionus leydigi
Brachionus Almenara	SOL102DE	H5	GMYC5	5	SOL	DE14	KY749363	AR17	Brachionus variabilis
Brachionus Almenara	SOL103DE	H5	GMYC5	5	SOL	DE14	KY749364	AR18	Keratella cochlearis
Brachionus Almenara	SOL104DE	H5	GMYC5	5	SOL	DE14	KY749365
Brachionus Almenara	SOL105DE	H5	GMYC5	5	SOL	DE14	KY749366
Brachionus Almenara	SOL99DE	H5	GMYC5	5	SOL	DE14	KY749367
Brachionus Almenara	DUL84DE	H5	GMYC5	5	DUL	DE14	KY749368
Brachionus Almenara	DUL85AR	H5	GMYC5	5	DUL	AR12	KY749369
Brachionus Almenara	DUL86AR	H5	GMYC5	5	DUL	AR12	KY749370
Brachionus Almenara	DUL88AR	H5	GMYC5	5	DUL	AR12	KY749371
Brachionus Almenara	SOL17AR	H5	GMYC5	5	SOL	AR12	KY749372
Brachionus Almenara	SOL3AR	H5	GMYC5	5	SOL	AR12	KY749373
Brachionus Almenara	DUL103DE	H5	GMYC5	5	DUL	DE14	KY749374
Brachionus Almenara	DUL87DE	H5	GMYC5	5	SOL	DE14	KY749375
Brachionus Almenara	SOL101DE	H7	GMYC5	5	SOL	DE14	KY749376
Brachionus angularis	DUL9DE	H6	GMYC17	6	DUL	DE18	KY749377
Brachionus angularis	DUL10DE	H6	GMYC17	6	DUL	DE18	KY749378
Brachionus angularis	DUL16AR	H6	GMYC17	6	DUL	AR15	KY749379
Brachionus angularis	DUL20AR	H6	GMYC17	6	DUL	AR15	KY749380
Brachionus angularis	DUL30DE	H6	GMYC17	6	DUL	DE18	KY749381
Brachionus angularis	DUL53DE	H6	GMYC17	6	DUL	DE18	KY749382
Brachionus angularis	DUL35DE	H6	GMYC17	6	DUL	DE18	KY749383
Brachionus angularis	SOL98AR	H6	GMYC17	6	SOL	AR15	KY749384
Brachionus angularis	SOL85DE	H6	GMYC17	6	SOL	DE18	KY749385
Brachionus Tiscar	DUL110DE	H8	GMYC4	7	DUL	DE14	KY749386
Brachionus Tiscar	DUL111DE	H8	GMYC4	7	DUL	DE14	KY749387
Brachionus Tiscar	DUL112AR	H8	GMYC4	7	DUL	AR12	KY749388
Brachionus Tiscar	DUL113DE	H8	GMYC4	7	DUL	DE14	KY749389
Brachionus Tiscar	DUL114AR	H8	GMYC4	7	SOL	AR12	KY749390
Brachionus Tiscar	SOL87DE	H8	GMYC4	7	SOL	DE14	KY749391
Brachionus Tiscar	SOL68DE	H8	GMYC4	7	SOL	DE14	KY749392
Brachionus Tiscar	SOL81DE	H8	GMYC4	7	SOL	DE14	KY749393
Brachionus Tiscar	SOL80AR	H8	GMYC4	7	SOL	AR12	KY749394
Brachionus Tiscar	DUL115DE	H9	GMYC4	7	DUL	DE14	KY749395
Brachionus Tiscar	DUL116AR	H9	GMYC4	7	DUL	AR12	KY749396
Brachionus Tiscar	SOL92DE	H9	GMYC4	7	SOL	DE14	KY749397
Brachionus Tiscar	SOL93DE	H9	GMYC4	7	SOL	DE14	KY749398
Brachionus leydigi	SOL94DE	H10	GMYC19	8	SOL	DE19	KY749399
Brachionus leydigi	SOL95AR	H10	GMYC19	8	SOL	AR16	KY749400
Brachionus leydigi	SOL96DE	H10	GMYC19	8	SOL	DE19	KY749401
Brachionus leydigi	SOL70DE	H10	GMYC19	8	SOL	DE19	KY749402
Brachionus quadridentatus	DUL107AR	H11	GMYC6	9	DUL	AR14	KY749403
Brachionus quadridentatus	DUL108DE	H11	GMYC6	9	DUL	DE16	KY749404
Brachionus quadridentatus	SOL5AR	H12	GMYC6	9	SOL	AR14	KY749405
Brachionus quadridentatus cluniorbicularis	DUL94DE	H13	GMYC7	10	DUL	DE16	KY749406
Brachionus quadridentatus cluniorbicularis	SOL6AR	H13	GMYC7	10	SOL	AR14	KY749407
Brachionus quadridentatus cluniorbicularis	DUL1AR	H14	GMYC7	10	DUL	AR14	KY749408
Brachionus quadridentatus cluniorbicularis	DUL23AR	H15	GMYC7	10	DUL	AR14	KY749409
Brachionus quadridentatus cluniorbicularis	TIN16DE	H15	GMYC7	10	TIN	DE16	KY749410
Brachionus quadridentatus	SOL38DE	H16	GMYC8	11	SOL	DE16	KY749411
Brachionus quadridentatus	DUL4AR	H16	GMYC8	11	DUL	AR14	KY749412
Brachionus quadridentatus	DUL50AR	H17	GMYC8	11	DUL	AR14	KY749413
Brachionus quadridentatus	DUL62AR	H17	GMYC8	11	DUL	AR14	KY749414
Brachionus calyciflorus	DUL109DE	H18	GMYC3	12	DUL	DE15	KY749415
Brachionus calyciflorus	DUL38DE	H18	GMYC3	12	DUL	DE15	KY749416
Brachionus calyciflorus	DUL46DE	H18	GMYC3	12	DUL	DE15	KY749417
Brachionus calyciflorus	SOL55DE	H18	GMYC3	12	SOL	DE15	KY749418
Brachionus calyciflorus	DUL7AR	H18	GMYC3	12	DUL	AR13	KY749419
Brachionus calyciflorus	DUL80AR	H18	GMYC3	12	DUL	AR13	KY749420
Brachionus calyciflorus	DUL9AR	H18	GMYC3	12	DUL	AR13	KY749421
Brachionus calyciflorus	DUL70DE	H18	GMYC3	12	DUL	DE15	KY749422
Brachionus calyciflorus	DUL77DE	H18	GMYC3	12	DUL	DE15	KY749423
Brachionus calyciflorus	DUL97DE	H18	GMYC3	12	DUL	DE15	KY749424
Brachionus calyciflorus	DUL101DE	H18	GMYC3	12	DUL	DE15	KY749425
Brachionus calyciflorus	DUL99DE	H18	GMYC3	12	DUL	DE15	KY749426
Brachionus calyciflorus	SOL19AR	H18	GMYC3	12	SOL	AR13	KY749427
Brachionus calyciflorus	DUL10AR	H19	GMYC3	12	DUL	AR13	KY749428
Brachionus calyciflorus	DUL93DE	H19	GMYC3	12	DUL	DE15	KY749429
Brachionus calyciflorus	DUL96DE	H20	GMYC3	12	DUL	DE15	KY749430
Brachionus calyciflorus	SOL14AR	H21	GMYC3	12	SOL	AR13	KY749431
Brachionus variabilis	DUL76DE	H22	GMYC9	13	DUL	DE20	KY749432
Brachionus variabilis	DUL95DE	H22	GMYC9	13	DUL	DE20	KY749433
Brachionus variabilis	DUL104DE	H22	GMYC9	13	DUL	DE20	KY749434
Brachionus variabilis	SOL111DE	H22	GMYC9	13	SOL	DE20	KY749435
Brachionus variabilis	DUL80DE	H23	GMYC9	13	DUL	DE20	KY749436
Brachionus variabilis	DUL90DE	H23	GMYC9	13	DUL	DE20	KY749437
Brachionus variabilis	DUL3AR	H24	GMYC9	13	DUL	AR17	KY749438
Brachionus budapestinensis	DUL71DE	H25	GMYC18	14	DUL	DE13	KY749439
Brachionus budapestinensis	DUL75AR	H25	GMYC18	14	DUL	AR11	KY749440
Brachionus spp.	DUL81DE	H26	GMYC21	15	DUL	DE17	KY749441
Brachionus spp.	DUL18DE	H27	GMYC20	16	DUL	DE17	KY749442
Brachionus spp.	SOL37DE	H28	GMYC22	17	SOL	DE17	KY749443
Brachionus spp.	SOL53DE	H28	GMYC22	17	SOL	DE17	KY749444
Brachionus spp.	SOL78DE	H29	GMYC23	18	SOL	DE17	KY749445
Hexarthra fennica	SOL1DE	H30	GMYC1	19	SOL	DE4	KY749446
Hexarthra fennica	SOL17DE	H31	GMYC1	19	SOL	DE4	KY749447
Hexarthra fennica	SOL77DE	H31	GMYC1	19	SOL	DE4	KY749448
Hexarthra fennica	SOL54AR	H32	GMYC1	19	SOL	AR2	KY749449
Hexarthra fennica	SOL72AR	H33	GMYC1	19	SOL	AR2	KY749450
Hexarthra fennica	TIN27DE	H34	GMYC27	20	TIN	DE4	KY749451
Hexarthra fennica	TIN46DE	H34	GMYC27	20	TIN	DE4	KY749452
Hexarthra fennica	TIN57AR	H34	GMYC27	20	TIN	AR2	KY749453
Hexarthra fennica	TIN58DE	H34	GMYC27	20	TIN	DE4	KY749454
Hexarthra mira	SOL23AR	H35	GMYC28	21	SOL	AR3	KY749455
Hexarthra mira	DUL6AR	H35	GMYC28	21	DUL	AR3	KY749456
Hexarthra mira	DUL66DE	H35	GMYC28	21	DUL	DE5	KY749457
Hexarthra mira	DUL100DE	H35	GMYC28	21	DUL	DE5	KY749458
Hexarthra mira	DUL91DE	H35	GMYC28	21	DUL	DE5	KY749459
Hexarthra mira	DUL69DE	H35	GMYC28	21	DUL	DE5	KY749460
Hexarthra mira	DUL79DE	H35	GMYC28	21	DUL	DE5	KY749461
Hexarthra mira	SOL2AR	H35	GMYC28	21	SOL	AR3	KY749462
Keratella tropica	SOL93AR	H36	GMYC2	22	SOL	AR9	KY749463
Keratella tropica	SOL3DE	H38	GMYC2	22	SOL	DE11	KY749464
Keratella tropica	SOL8DE	H38	GMYC2	22	SOL	DE11	KY749465
Keratella tropica	SOL20DE	H38	GMYC2	22	SOL	DE11	KY749466
Keratella tropica	SOL35DE	H38	GMYC2	22	SOL	DE11	KY749467
Keratella tropica	SOL46DE	H38	GMYC2	22	SOL	DE11	KY749468
Keratella tropica	SOL60DE	H38	GMYC2	22	SOL	DE11	KY749469
Keratella tropica	DUL2AR	H38	GMYC2	22	DUL	AR9	KY749470
Keratella tropica	DUL8AR	H38	GMYC2	22	DUL	AR9	KY749471
Keratella tropica	SOL21DE	H38	GMYC2	22	SOL	DE11	KY749472
Keratella tropica	DUL48DE	H38	GMYC2	22	DUL	DE11	KY749473
Keratella tropica	DUL57DE	H38	GMYC2	22	DUL	DE11	KY749474
Keratella tropica	SOL102AR	H37	GMYC30	35	SOL	AR9	KY749475
Keratella tropica	SOL113AR	H37	GMYC30	35	SOL	AR11	KY749476
Keratella tropica	DUL12DE	H37	GMYC30	35	DUL	DE11	KY749477
Keratella tropica	DUL29DE	H37	GMYC30	35	DUL	DE11	KY749478
Keratella tropica	DUL47DE	H37	GMYC30	35	DUL	DE11	KY749479
Keratella cochlearis	TIN1AR	H39	GMYC29	23	TIN	AR18	KY749480
Keratella cochlearis	TIN2AR	H39	GMYC29	23	TIN	AR18	KY749481
Keratella cochlearis	TIN4AR	H39	GMYC29	23	TIN	AR18	KY749482
Keratella cochlearis	TIN10AR	H39	GMYC29	23	TIN	AR18	KY749483
Filinia longiseta	DUL49AR	H40	GMYC16	24	DUL	AR1	KY749484
Filinia longiseta	DUL5AR	H40	GMYC16	24	DUL	AR1	KY749485
Filinia longiseta	DUL17DE	H40	GMYC16	24	DUL	DE2	KY749486
Filinia longiseta	DUL19DE	H40	GMYC16	24	DUL	DE2	KY749487
Filinia longiseta	DUL23DE	H40	GMYC16	24	DUL	DE2	KY749488
Filinia longiseta	DUL25DE	H40	GMYC16	24	DUL	DE2	KY749489
Filinia longiseta	DUL26DE	H40	GMYC16	24	DUL	DE2	KY749490
Filinia longiseta	DUL32DE	H40	GMYC16	24	DUL	DE2	KY749491
Filinia longiseta	DUL39DE	H40	GMYC16	24	DUL	DE2	KY749492
Filinia longiseta	DUL45DE	H40	GMYC16	24	DUL	DE2	KY749493
Filinia longiseta	DUL56DE	H40	GMYC16	24	DUL	DE2	KY749494
Filinia longiseta	DUL59DE	H40	GMYC16	24	DUL	DE2	KY749495
Filinia longiseta	SOL32AR	H40	GMYC16	24	SOL	AR1	KY749496
Filinia longiseta	SOL36DE	H40	GMYC16	24	SOL	DE2	KY749497
Filinia longiseta	DUL98DE	H41	GMYC16	24	DUL	DE2	KY749498
Trichocerca similis	TIN30DE	H42	GMYC12	25	TIN	DE10	KY749499
Trichocerca similis	TIN28AR	H43	GMYC12	25	TIN	AR8	KY749500
Trichocerca similis	TIN31AR	H44	GMYC12	25	TIN	AR8	KY749501
Trichocerca similis	TIN32DE	H45	GMYC12	25	TIN	DE10	KY749502
Trichocerca similis	TIN43DE	H46	GMYC12	25	TIN	DE10	KY749503
Trichocerca similis	TIN52DE	H47	GMYC12	25	TIN	DE10	KY749504
Trichocerca similis	TIN42DE	H48	GMYC12	25	TIN	DE10	KY749505
Trichocerca sp.	TIN23DE	H49	GMYC11	26	TIN	DE10	KY749506
Trichocerca sp.	TIN38DE	H49	GMYC11	26	TIN	DE10	KY749507
Trichocerca sp.	TIN21DE	H49	GMYC11	26	TIN	DE10	KY749508
Trichocerca sp.	TIN44DE	H49	GMYC11	26	TIN	DE10	KY749509
Trichocerca sp.	TIN41DE	H49	GMYC11	26	TIN	DE10	KY749510
Trichocerca sp.	TIN48DE	H49	GMYC11	26	TIN	DE10	KY749511
Trichocerca sp.	TIN54DE	H49	GMYC11	26	TIN	DE10	KY749512
Trichocerca sp.	TIN61DE	H49	GMYC11	26	TIN	DE10	KY749513
Trichocerca sp.	TIN56DE	H50	GMYC11	26	TIN	DE10	KY749514
Trichocerca sp.	TIN14DE	H51	GMYC11	26	TIN	DE10	KY749515
Polyarthra sp.	DUL72DE	H52	GMYC34	27	DUL	DE9	KY749516
Polyarthra vulgaris	SOL49AR	H52	GMYC13	28	SOL	AR7	KY749517
Polyarthra vulgaris	SOL61DE	H52	GMYC13	28	SOL	DE9	KY749518
Polyarthra vulgaris	SOL90DE	H52	GMYC13	28	SOL	DE9	KY749519
Polyarthra vulgaris	SOL91DE	H53	GMYC13	28	SOL	DE9	KY749520
Polyarthra vulgaris	SOL50AR	H53	GMYC13	28	SOL	AR7	KY749521
Polyarthra vulgaris	SOL51DE	H53	GMYC13	28	SOL	DE9	KY749522
Polyarthra vulgaris	SOL73DE	H53	GMYC13	28	SOL	DE9	KY749523
Polyarthra vulgaris	SOL83DE	H53	GMYC13	28	SOL	DE9	KY749524
Polyarthra vulgaris	SOL62DE	H53	GMYC13	28	SOL	DE9	KY749525
Polyarthra vulgaris	SOL4AR	H54	GMYC13	28	SOL	AR7	KY749526
Polyarthra vulgaris	TIN22AR	H55	GMYC14	29	TIN	AR7	KY749527
Polyarthra vulgaris	TIN35DE	H55	GMYC14	29	TIN	DE9	KY749528
Polyarthra vulgaris	TIN50DE	H55	GMYC14	29	TIN	DE9	KY749529
Polyarthra vulgaris	TIN63DE	H56	GMYC14	29	TIN	DE9	KY749530
Polyarthra vulgaris	TIN8DE	H58	GMYC14	29	TIN	DE9	KY749531
Polyarthra vulgaris	DUL106DE	H57	GMYC35	29	DUL	DE9	KY749532
Lecane hamata	TIN39AR	H59	GMYC10	30	TIN	AR4	KY749533
Lecane hamata	TIN60DE	H60	GMYC10	30	TIN	DE6	KY749534
Lecane closterocerca	TIN45AR	H61	GMYC31	31	TIN	AR5	KY749535
Lecane closterocerca	TIN3DE	H61	GMYC31	31	TIN	DE6	KY749536
Lecane spp.	TIN53DE	H62	GMYC33	32	TIN	DE6	KY749537
Lecane spp.	DUL24DE	H62	GMYC33	32	DUL	DE6	KY749538
Lecane spp.	DUL11DE	H63	GMYC32	33	DUL	DE6	KY749539
Asplachna brightwelli	SOL12DE	H64	GMYC15	34	SOL	DE8	KY749540
Asplachna brightwelli	SOL9AR	H64	GMYC15	34	SOL	AR6	KY749541
Asplachna brightwelli	SOL10AR	H64	GMYC15	34	SOL	AR6	KY749542
Asplachna brightwelli	SOL1AR	H64	GMYC15	34	SOL	AR6	KY749543
Asplachna brightwelli	SOL12AR	H64	GMYC15	34	SOL	AR6	KY749544
Asplachna brightwelli	SOL20AR	H64	GMYC15	34	SOL	AR6	KY749545
Asplachna brightwelli	SOL22AR	H64	GMYC15	34	SOL	AR6	KY749546
Asplachna brightwelli	SOL24AR	H64	GMYC15	34	SOL	AR6	KY749547
Asplachna brightwelli	SOL13AR	H65	GMYC15	34	SOL	AR6	KY749548
