# Supplementary material for: Barcoding rotifer biodiversity in Mediterranean ponds using diapausing egg banks
Source: Ecol Evol. 2017 May 27;7(13):4855–67. doi: 10.1002/ece3.2986 (PMC5496561; doi:10.1002/ece3.2986)
Supplement: Supplementary file 8 [file ECE3-7-4855-s008.fas]

>Family_Notommatidae_TIN25DE
TTGGTCCTTTTTTAGGAGATGAACATCTTTATAACGTTATTGTTACGGCTCATGCTTTTGTAATAATTTTCTTTATAGTTATGCCTATTTCTATAGGGGGTTTTGGTAATTGACTAATCCCTCTTATATTAGGAGTGGCTGATATGGCTTTTCCTCGTATAAATAATTTATCTTTTTGATTGCTTGTTCCTTCATTTATGTTTCTTTTACTTTCTTCTGTGCTAGATGCGGGTGTTGGTACTGGTTGAACAGTATATCCTCCCTTGTCAGATTCTAAATATCACTCAGGAATTTCAGTAGATATGGCTATTTTTTCTCTTCATTTAGCTGGTGTATCTTCTATTTTAGGAAGAATTAACTTTTTAACAACCATTATTTGTTCTCGTACTACAAAACTTATCTCTTTAGATCGTCTTCCTTTATTTTTATGGGCTGTTGCTGTTACTGCTATTCTTTTAATTACAAGTCTTCCAGTTTTAGCTGGGGCTATTACAATGTT
>Proales_sp_TIN37DE
TTGGTTCTTACCTTGGAGATGACCATATTTACAATGTACTAGTTACAGCTCATGCTTTCATTATAATTTTCTTTATGGTTATACCTATCTCTATGGGAGGGTTTGGTAATTGACTAATCCCTTTAATACTTGGTGTATCAGACATGGCATTTCCTCGTATAAATAATCTTTCATTCTGACTTCTTATTCCCTCTTTTCTCTTTCTTCTTCTGTCTTCAATCTTAGACGCTGGAGCTGGCACTGGTTGGACAGTCTATCCCCCCCTCTCTGATTCAAAGTACCATAGAGGTATCTCTGTAGACCTAGCAATTTTTAGTCTACATTTAGCAGGTATTTCTTCTATCTTAGGTAGAATTAACTTCATAACTACAGTTCTGTGTTCTCGAACAACAAAGCTTATCTCTTTAGATCGTATACCATTAATGTTATGGGCTCTATCTATTACATCTCTTCTCCTCGTAACTAGTTTACCAGTTTTAGCCGGTGCTATTACAATGCT
>Proales_sp_TIN34AR
TTGGTTCTTACCTTGGAGATGACCATATTTACAATGTACTAGTTACAGCTCATGCTTTCATTATAATTTTCTTTATGGTTATACCTATCTCTATGGGAGGGTTTGGTAATTGACTAATCCCTTTAATACTTGGTGTATCAGACATGGCATTTCCTCGTATAAATAATCTTTCATTCTGACTTCTTATTCCCTCTTTTCTCTTTCTTCTTCTGTCTTCAATCTTAGACGCTGGAGCTGGCACTGGTTGGACAGTCTATCCCCCCCTCTCTGATTCAAAGTACCATAGAGGTATCTCTGTAGACCTAGCAATTTTTAGTCTACATTTAGCAGGTATTTCTTCTATCTTAGGTAGAATTAACTTCATAACTACAGTTCTGTGTTCTCGAACAACAAAGCTTATCTCTTTAGATCGTATACCATTAATGTTATGGGCTCTATCTATTACATCTCTTCTCCTCGTAACTAGTTTACCAGTTTTAGCCGGTGCTATTACAATGCT
>Family_Collothecaceae_TIN40DE
TAGGGTCTTTTATTTTAGATGATCATATTTATAATGTTATTGTTACTGCACATGCATTTGTTATAATTTTTTTTATAGTTATACCTATAGCAATTGGTGGTTTTGGTAATTGGCTTATTCCTTTGATATTAGGTTGTGTGGATATAGTTTTTCCTCGCATAAATAATCTTTCATTTTGATTATTAATCCCTTCTTTTTTATTATTATTATTATCTTCATTAGTTGATTCAGGAGCAGGGACTGGTTGAACTGTTTACCCCCCCCTATCTGATTATAAATTTCATTCTGGTGTTTCTGTTGATATAGCAATTTTTAGTTTACATTTAGCTGGTGTTAGATCTATTTTAGGCTCAATTAATTTTCTTACCACTATTATTTGTGGTCGCTCGTCTTATAAGTTTTCTTTAGATTCTCTACCGTTATTTTTATGGGCAGTAGGAATTACTGCTGTTTTATTAATTTTATCTTTGCCTGTTTTAGCTGGTGCAATTACCATACT
>Family_Flosculariidae_TIN62DE
TAGGATCTTTTATTGGTGATGAGCATATTTATAATGTTATTGTTACTGCCCATGCATTTGTTATAATCTTTTTTATGGTAATGCCTATTGCTATTGGGGGCTTTGGGAATTGACTTATTCCTTTAATAATTGGCTCCGTTGATATGGCTTTTCCTCGTATAAACAATTTATCATTTTGATTACTTATCCCTTCGTTTGGCCTTCTTTTGCTCTCTGCTCTAGTTGATTCAGGAGCGGGTACTGGGTGAACAGTTTACCCTCCACTTTCTGACTCTAAATTTCACTCAGGAGCTTCCGTTGATCTAGCTATTTTTTCTCTTCATATTGCAGGTGCGAGGTCTATTTTAGGCTCGATTAATTTTTTATCTACTATATTCTGCGCTCGTTCATCGTACAAATTTTCTTTGTCTTATCTTCCCCTGTTTATTTGGGCTGTCATAATTACTGCTTTACTACTTGTAACAAGGTTACCTGTATTGGCAGGCGCTATTACTATATT
>Brachionus_angularis_DUL9DE
TAGGTTCTTATCTAGGTGATGAGCATCTTTATAATGTTTTGGTTACTGCTCATGCTTTTGTCATGATTTTTTTTATGGTTATGCCTGTTTCTATGGGTGGTTTTGGTAATTGGTTGATTCCTCTTATGTTAGGTGTAGCTGATATAGCATTCCCCCGAATGAATAATCTTTCATTTTGACTTTTAGTTCCTGCTTTCACATTTTTACTTCTTTCATCCGTTCTAGATGCTGGTGCTGGTACTGGTTGAACTGTTTATCCTCCTTTGTCTGACTCTACTTACCATAGAGGGGTTTCTGTGGATCTTGCTATTTTTAGACTTCATTTATCTGGTGTATCTTCTATTTTAGGTAGTATTAATTTTTTAACTACTATTATCTGTTCTCGTACTACAAAAAGTATTTCTTTAGACCGTCTTCCTTTAATGTTATGAGCACTTGCTGTTACAGCTATTTTATTAATTACTAGTCTTCCTGTTTTAGCTGGTGCAATTACTATACT
>Brachionus_angularis_DUL10DE
TAGGTTCTTATCTAGGTGATGAGCATCTTTATAATGTTTTGGTTACTGCTCATGCTTTTGTCATGATTTTTTTTATGGTTATGCCTGTTTCTATGGGTGGTTTTGGTAATTGGTTGATTCCTCTTATGTTAGGTGTAGCTGATATAGCATTCCCCCGAATGAATAATCTTTCATTTTGACTTTTAGTTCCTGCTTTCACATTTTTACTTCTTTCATCCGTTCTAGATGCTGGTGCTGGTACTGGTTGAACTGTTTATCCTCCTTTGTCTGACTCTACTTACCATAGAGGGGTTTCTGTGGATCTTGCTATTTTTAGACTTCATTTATCTGGTGTATCTTCTATTTTAGGTAGTATTAATTTTTTAACTACTATTATCTGTTCTCGTACTACAAAAAGTATTTCTTTAGACCGTCTTCCTTTAATGTTATGAGCACTTGCTGTTACAGCTATTTTATTAATTACTAGTCTTCCTGTTTTAGCTGGTGCAATTACTATACT
>Brachionus_angularis_DUL16AR
TAGGTTCTTATCTAGGTGATGAGCATCTTTATAATGTTTTGGTTACTGCTCATGCTTTTGTCATGATTTTTTTTATGGTTATGCCTGTTTCTATGGGTGGTTTTGGTAATTGGTTGATTCCTCTTATGTTAGGTGTAGCTGATATAGCATTCCCCCGAATGAATAATCTTTCATTTTGACTTTTAGTTCCTGCTTTCACATTTTTACTTCTTTCATCCGTTCTAGATGCTGGTGCTGGTACTGGTTGAACTGTTTATCCTCCTTTGTCTGACTCTACTTACCATAGAGGGGTTTCTGTGGATCTTGCTATTTTTAGACTTCATTTATCTGGTGTATCTTCTATTTTAGGTAGTATTAATTTTTTAACTACTATTATCTGTTCTCGTACTACAAAAAGTATTTCTTTAGACCGTCTTCCTTTAATGTTATGAGCACTTGCTGTTACAGCTATTTTATTAATTACTAGTCTTCCTGTTTTAGCTGGTGCAATTACTATACT
>Brachionus_angularis_DUL20AR
TAGGTTCTTATCTAGGTGATGAGCATCTTTATAATGTTTTGGTTACTGCTCATGCTTTTGTCATGATTTTTTTTATGGTTATGCCTGTTTCTATGGGTGGTTTTGGTAATTGGTTGATTCCTCTTATGTTAGGTGTAGCTGATATAGCATTCCCCCGAATGAATAATCTTTCATTTTGACTTTTAGTTCCTGCTTTCACATTTTTACTTCTTTCATCCGTTCTAGATGCTGGTGCTGGTACTGGTTGAACTGTTTATCCTCCTTTGTCTGACTCTACTTACCATAGAGGGGTTTCTGTGGATCTTGCTATTTTTAGACTTCATTTATCTGGTGTATCTTCTATTTTAGGTAGTATTAATTTTTTAACTACTATTATCTGTTCTCGTACTACAAAAAGTATTTCTTTAGACCGTCTTCCTTTAATGTTATGAGCACTTGCTGTTACAGCTATTTTATTAATTACTAGTCTTCCTGTTTTAGCTGGTGCAATTACTATACT
>Brachionus_angularis_DUL30DE
TAGGTTCTTATCTAGGTGATGAGCATCTTTATAATGTTTTGGTTACTGCTCATGCTTTTGTCATGATTTTTTTTATGGTTATGCCTGTTTCTATGGGTGGTTTTGGTAATTGGTTGATTCCTCTTATGTTAGGTGTAGCTGATATAGCATTCCCCCGAATGAATAATCTTTCATTTTGACTTTTAGTTCCTGCTTTCACATTTTTACTTCTTTCATCCGTTCTAGATGCTGGTGCTGGTACTGGTTGAACTGTTTATCCTCCTTTGTCTGACTCTACTTACCATAGAGGGGTTTCTGTGGATCTTGCTATTTTTAGACTTCATTTATCTGGTGTATCTTCTATTTTAGGTAGTATTAATTTTTTAACTACTATTATCTGTTCTCGTACTACAAAAAGTATTTCTTTAGACCGTCTTCCTTTAATGTTATGAGCACTTGCTGTTACAGCTATTTTATTAATTACTAGTCTTCCTGTTTTAGCTGGTGCAATTACTATACT
>Brachionus_angularis_DUL53DE
TAGGTTCTTATCTAGGTGATGAGCATCTTTATAATGTTTTGGTTACTGCTCATGCTTTTGTCATGATTTTTTTTATGGTTATGCCTGTTTCTATGGGTGGTTTTGGTAATTGGTTGATTCCTCTTATGTTAGGTGTAGCTGATATAGCATTCCCCCGAATGAATAATCTTTCATTTTGACTTTTAGTTCCTGCTTTCACATTTTTACTTCTTTCATCCGTTCTAGATGCTGGTGCTGGTACTGGTTGAACTGTTTATCCTCCTTTGTCTGACTCTACTTACCATAGAGGGGTTTCTGTGGATCTTGCTATTTTTAGACTTCATTTATCTGGTGTATCTTCTATTTTAGGTAGTATTAATTTTTTAACTACTATTATCTGTTCTCGTACTACAAAAAGTATTTCTTTAGACCGTCTTCCTTTAATGTTATGAGCACTTGCTGTTACAGCTATTTTATTAATTACTAGTCTTCCTGTTTTAGCTGGTGCAATTACTATACT
>Brachionus_angularis_DUL35DE
TAGGTTCTTATCTAGGTGATGAGCATCTTTATAATGTTTTGGTTACTGCTCATGCTTTTGTCATGATTTTTTTTATGGTTATGCCTGTTTCTATGGGTGGTTTTGGTAATTGGTTGATTCCTCTTATGTTAGGTGTAGCTGATATAGCATTCCCCCGAATGAATAATCTTTCATTTTGACTTTTAGTTCCTGCTTTCACATTTTTACTTCTTTCATCCGTTCTAGATGCTGGTGCTGGTACTGGTTGAACTGTTTATCCTCCTTTGTCTGACTCTACTTACCATAGAGGGGTTTCTGTGGATCTTGCTATTTTTAGACTTCATTTATCTGGTGTATCTTCTATTTTAGGTAGTATTAATTTTTTAACTACTATTATCTGTTCTCGTACTACAAAAAGTATTTCTTTAGACCGTCTTCCTTTAATGTTATGAGCACTTGCTGTTACAGCTATTTTATTAATTACTAGTCTTCCTGTTTTAGCTGGTGCAATTACTATACT
>Brachionus_angularis_SOL98AR
TAGGTTCTTATCTAGGTGATGAGCATCTTTATAATGTTTTGGTTACTGCTCATGCTTTTGTCATGATTTTTTTTATGGTTATGCCTGTTTCTATGGGTGGTTTTGGTAATTGGTTGATTCCTCTTATGTTAGGTGTAGCTGATATAGCATTCCCCCGAATGAATAATCTTTCATTTTGACTTTTAGTTCCTGCTTTCACATTTTTACTTCTTTCATCCGTTCTAGATGCTGGTGCTGGTACTGGTTGAACTGTTTATCCTCCTTTGTCTGACTCTACTTACCATAGAGGGGTTTCTGTGGATCTTGCTATTTTTAGACTTCATTTATCTGGTGTATCTTCTATTTTAGGTAGTATTAATTTTTTAACTACTATTATCTGTTCTCGTACTACAAAAAGTATTTCTTTAGACCGTCTTCCTTTAATGTTATGAGCACTTGCTGTTACAGCTATTTTATTAATTACTAGTCTTCCTGTTTTAGCTGGTGCAATTACTATACT
>Brachionus_angularis_SOL85DE
TAGGTTCTTATCTAGGTGATGAGCATCTTTATAATGTTTTGGTTACTGCTCATGCTTTTGTCATGATTTTTTTTATGGTTATGCCTGTTTCTATGGGTGGTTTTGGTAATTGGTTGATTCCTCTTATGTTAGGTGTAGCTGATATAGCATTCCCCCGAATGAATAATCTTTCATTTTGACTTTTAGTTCCTGCTTTCACATTTTTACTTCTTTCATCCGTTCTAGATGCTGGTGCTGGTACTGGTTGAACTGTTTATCCTCCTTTGTCTGACTCTACTTACCATAGAGGGGTTTCTGTGGATCTTGCTATTTTTAGACTTCATTTATCTGGTGTATCTTCTATTTTAGGTAGTATTAATTTTTTAACTACTATTATCTGTTCTCGTACTACAAAAAGTATTTCTTTAGACCGTCTTCCTTTAATGTTATGAGCACTTGCTGTTACAGCTATTTTATTAATTACTAGTCTTCCTGTTTTAGCTGGTGCAATTACTATACT
>Brachionus_Almenara_SOL9DE
TTGGTTCTTATATTGGTGATGAGCATTTGTATAATGTACTCGTTACTGCTCACGCTTTTGTTATGATTTTCTTTATGGTTATACCTGTATCTATAGGTGGTTTTGGAAATTGATTAATTCCATTGATATTAGGAGTTGCTGATATAGCATTTCCTCGTATAAATAATTTATCTTTCTGATTATTAGTTCCCGCCTTTTTACTTCTTTTACTGTCCTCTGCTATTGATGCAGGTGCAGGTACGGGTTGAACTGTCTACCCTCCTCTCTCAGATTCTACTTACCATGCTGGTGTTTCTGTAGATCTAGCTATTTTTAGTTTACACTTATCTGGTATTTCTTCTATCTTAGGTAGAATTAATTTTTTAACTACTATTATTTGTTCTCGTACTACAAAAAGAGTTTCTCTTGATCGTTTACCTTTAATGTTATGAGCTATTGCTGTTACAGCTGTTTTACTAATCACTAGTCTTCCTGTTCTTGCTGGTGCAATTACAATACT
>Brachionus_Almenara_SOL7AR
TTGGTTCTTATATTGGTGATGAGCATTTGTATAATGTACTCGTTACTGCTCACGCTTTTGTTATGATTTTCTTTATGGTTATACCTGTATCTATAGGTGGTTTTGGAAATTGATTAATTCCATTGATATTAGGAGTTGCTGATATAGCATTTCCTCGTATAAATAATTTATCTTTCTGATTATTAGTTCCCGCCTTTTTACTTCTTTTACTGTCCTCTGCTATTGATGCAGGTGCAGGTACGGGTTGAACTGTCTACCCTCCTCTCTCAGATTCTACTTACCATGCTGGTGTTTCTGTAGATCTAGCTATTTTTAGTTTACACTTATCTGGTATTTCTTCTATCTTAGGTAGAATTAATTTTTTAACTACTATTATTTGTTCTCGTACTACAAAAAGAGTTTCTCTTGATCGTTTACCTTTAATGTTATGAGCTATTGCTGTTACAGCTGTTTTACTAATCACTAGTCTTCCTGTTCTTGCTGGTGCAATTACAATACT
>Brachionus_Almenara_DUL120DE
TTGGTTCTTATATTGGTGATGAGCATTTGTATAATGTACTCGTTACTGCTCACGCTTTTGTTATGATTTTCTTTATGGTTATACCTGTATCTATAGGTGGTTTTGGAAATTGATTAATTCCATTGATATTAGGAGTTGCTGATATAGCATTTCCTCGTATAAATAATTTATCTTTCTGATTATTAGTTCCCGCCTTTTTACTTCTTTTACTGTCCTCTGCTATTGATGCAGGTGCAGGTACGGGTTGAACTGTCTACCCTCCTCTCTCAGATTCTACTTACCATGCTGGTGTTTCTGTAGATCTAGCTATTTTTAGTTTACACTTATCTGGTATTTCTTCTATCTTAGGTAGAATTAATTTTTTAACTACTATTATTTGTTCTCGTACTACAAAAAGAGTTTCTCTTGATCGTTTACCTTTAATGTTATGAGCTATTGCTGTTACAGCTGTTTTACTAATCACTAGTCTTCCTGTTCTTGCTGGTGCAATTACAATACT
>Brachionus_Almenara_DUL121DE
TTGGTTCTTATATTGGTGATGAGCATTTGTATAATGTACTCGTTACTGCTCACGCTTTTGTTATGATTTTCTTTATGGTTATACCTGTATCTATAGGTGGTTTTGGAAATTGATTAATTCCATTGATATTAGGAGTTGCTGATATAGCATTTCCTCGTATAAATAATTTATCTTTCTGATTATTAGTTCCCGCCTTTTTACTTCTTTTACTGTCCTCTGCTATTGATGCAGGTGCAGGTACGGGTTGAACTGTCTACCCTCCTCTCTCAGATTCTACTTACCATGCTGGTGTTTCTGTAGATCTAGCTATTTTTAGTTTACACTTATCTGGTATTTCTTCTATCTTAGGTAGAATTAATTTTTTAACTACTATTATTTGTTCTCGTACTACAAAAAGAGTTTCTCTTGATCGTTTACCTTTAATGTTATGAGCTATTGCTGTTACAGCTGTTTTACTAATCACTAGTCTTCCTGTTCTTGCTGGTGCAATTACAATACT
>Brachionus_Almenara_DUL128DE
TTGGTTCTTATATTGGTGATGAGCATTTGTATAATGTACTCGTTACTGCTCACGCTTTTGTTATGATTTTCTTTATGGTTATACCTGTATCTATAGGTGGTTTTGGAAATTGATTAATTCCATTGATATTAGGAGTTGCTGATATAGCATTTCCTCGTATAAATAATTTATCTTTCTGATTATTAGTTCCCGCCTTTTTACTTCTTTTACTGTCCTCTGCTATTGATGCAGGTGCAGGTACGGGTTGAACTGTCTACCCTCCTCTCTCAGATTCTACTTACCATGCTGGTGTTTCTGTAGATCTAGCTATTTTTAGTTTACACTTATCTGGTATTTCTTCTATCTTAGGTAGAATTAATTTTTTAACTACTATTATTTGTTCTCGTACTACAAAAAGAGTTTCTCTTGATCGTTTACCTTTAATGTTATGAGCTATTGCTGTTACAGCTGTTTTACTAATCACTAGTCTTCCTGTTCTTGCTGGTGCAATTACAATACT
>Brachionus_Almenara_DUL130DE
TTGGTTCTTATATTGGTGATGAGCATTTGTATAATGTACTCGTTACTGCTCACGCTTTTGTTATGATTTTCTTTATGGTTATACCTGTATCTATAGGTGGTTTTGGAAATTGATTAATTCCATTGATATTAGGAGTTGCTGATATAGCATTTCCTCGTATAAATAATTTATCTTTCTGATTATTAGTTCCCGCCTTTTTACTTCTTTTACTGTCCTCTGCTATTGATGCAGGTGCAGGTACGGGTTGAACTGTCTACCCTCCTCTCTCAGATTCTACTTACCATGCTGGTGTTTCTGTAGATCTAGCTATTTTTAGTTTACACTTATCTGGTATTTCTTCTATCTTAGGTAGAATTAATTTTTTAACTACTATTATTTGTTCTCGTACTACAAAAAGAGTTTCTCTTGATCGTTTACCTTTAATGTTATGAGCTATTGCTGTTACAGCTGTTTTACTAATCACTAGTCTTCCTGTTCTTGCTGGTGCAATTACAATACT
>Brachionus_Almenara_SOL123AR
TTGGTTCTTATATTGGTGATGAGCATTTGTATAATGTACTCGTTACTGCTCACGCTTTTGTTATGATTTTCTTTATGGTTATACCTGTATCTATAGGTGGTTTTGGAAATTGATTAATTCCATTGATATTAGGAGTTGCTGATATAGCATTTCCTCGTATAAATAATTTATCTTTCTGATTATTAGTTCCCGCCTTTTTACTTCTTTTACTGTCCTCTGCTATTGATGCAGGTGCAGGTACGGGTTGAACTGTCTACCCTCCTCTCTCAGATTCTACTTACCATGCTGGTGTTTCTGTAGATCTAGCTATTTTTAGTTTACACTTATCTGGTATTTCTTCTATCTTAGGTAGAATTAATTTTTTAACTACTATTATTTGTTCTCGTACTACAAAAAGAGTTTCTCTTGATCGTTTACCTTTAATGTTATGAGCTATTGCTGTTACAGCTGTTTTACTAATCACTAGTCTTCCTGTTCTTGCTGGTGCAATTACAATACT
>Brachionus_Almenara_DUL131AR
TTGGTTCTTATATTGGTGATGAGCATTTGTATAATGTACTCGTTACTGCTCACGCTTTTGTTATGATTTTCTTTATGGTTATACCTGTATCTATAGGTGGTTTTGGAAATTGATTAATTCCATTGATATTAGGAGTTGCTGATATAGCATTTCCTCGTATAAATAATTTATCTTTCTGATTATTAGTTCCCGCCTTTTTACTTCTTTTACTGTCCTCTGCTATTGATGCAGGTGCAGGTACGGGTTGAACTGTCTACCCTCCTCTCTCAGATTCTACTTACCATGCTGGTGTTTCTGTAGATCTAGCTATTTTTAGTTTACACTTATCTGGTATTTCTTCTATCTTAGGTAGAATTAATTTTTTAACTACTATTATTTGTTCTCGTACTACAAAAAGAGTTTCTCTTGATCGTTTACCTTTAATGTTATGAGCTATTGCTGTTACAGCTGTTTTACTAATCACTAGTCTTCCTGTTCTTGCTGGTGCAATTACAATACT
>Brachionus_Almenara_DUL132AR
TTGGTTCTTATATTGGTGATGAGCATTTGTATAATGTACTCGTTACTGCTCACGCTTTTGTTATGATTTTCTTTATGGTTATACCTGTATCTATAGGTGGTTTTGGAAATTGATTAATTCCATTGATATTAGGAGTTGCTGATATAGCATTTCCTCGTATAAATAATTTATCTTTCTGATTATTAGTTCCCGCCTTTTTACTTCTTTTACTGTCCTCTGCTATTGATGCAGGTGCAGGTACGGGTTGAACTGTCTACCCTCCTCTCTCAGATTCTACTTACCATGCTGGTGTTTCTGTAGATCTAGCTATTTTTAGTTTACACTTATCTGGTATTTCTTCTATCTTAGGTAGAATTAATTTTTTAACTACTATTATTTGTTCTCGTACTACAAAAAGAGTTTCTCTTGATCGTTTACCTTTAATGTTATGAGCTATTGCTGTTACAGCTGTTTTACTAATCACTAGTCTTCCTGTTCTTGCTGGTGCAATTACAATACT
>Brachionus_Almenara_DUL133AR
TTGGTTCTTATATTGGTGATGAGCATTTGTATAATGTACTCGTTACTGCTCACGCTTTTGTTATGATTTTCTTTATGGTTATACCTGTATCTATAGGTGGTTTTGGAAATTGATTAATTCCATTGATATTAGGAGTTGCTGATATAGCATTTCCTCGTATAAATAATTTATCTTTCTGATTATTAGTTCCCGCCTTTTTACTTCTTTTACTGTCCTCTGCTATTGATGCAGGTGCAGGTACGGGTTGAACTGTCTACCCTCCTCTCTCAGATTCTACTTACCATGCTGGTGTTTCTGTAGATCTAGCTATTTTTAGTTTACACTTATCTGGTATTTCTTCTATCTTAGGTAGAATTAATTTTTTAACTACTATTATTTGTTCTCGTACTACAAAAAGAGTTTCTCTTGATCGTTTACCTTTAATGTTATGAGCTATTGCTGTTACAGCTGTTTTACTAATCACTAGTCTTCCTGTTCTTGCTGGTGCAATTACAATACT
>Brachionus_Almenara_DUL137AR
TTGGTTCTTATATTGGTGATGAGCATTTGTATAATGTACTCGTTACTGCTCACGCTTTTGTTATGATTTTCTTTATGGTTATACCTGTATCTATAGGTGGTTTTGGAAATTGATTAATTCCATTGATATTAGGAGTTGCTGATATAGCATTTCCTCGTATAAATAATTTATCTTTCTGATTATTAGTTCCCGCCTTTTTACTTCTTTTACTGTCCTCTGCTATTGATGCAGGTGCAGGTACGGGTTGAACTGTCTACCCTCCTCTCTCAGATTCTACTTACCATGCTGGTGTTTCTGTAGATCTAGCTATTTTTAGTTTACACTTATCTGGTATTTCTTCTATCTTAGGTAGAATTAATTTTTTAACTACTATTATTTGTTCTCGTACTACAAAAAGAGTTTCTCTTGATCGTTTACCTTTAATGTTATGAGCTATTGCTGTTACAGCTGTTTTACTAATCACTAGTCTTCCTGTTCTTGCTGGTGCAATTACAATACT
>Brachionus_Almenara_DUL138AR
TTGGTTCTTATATTGGTGATGAGCATTTGTATAATGTACTCGTTACTGCTCACGCTTTTGTTATGATTTTCTTTATGGTTATACCTGTATCTATAGGTGGTTTTGGAAATTGATTAATTCCATTGATATTAGGAGTTGCTGATATAGCATTTCCTCGTATAAATAATTTATCTTTCTGATTATTAGTTCCCGCCTTTTTACTTCTTTTACTGTCCTCTGCTATTGATGCAGGTGCAGGTACGGGTTGAACTGTCTACCCTCCTCTCTCAGATTCTACTTACCATGCTGGTGTTTCTGTAGATCTAGCTATTTTTAGTTTACACTTATCTGGTATTTCTTCTATCTTAGGTAGAATTAATTTTTTAACTACTATTATTTGTTCTCGTACTACAAAAAGAGTTTCTCTTGATCGTTTACCTTTAATGTTATGAGCTATTGCTGTTACAGCTGTTTTACTAATCACTAGTCTTCCTGTTCTTGCTGGTGCAATTACAATACT
>Brachionus_Almenara_DUL140AR
TTGGTTCTTATATTGGTGATGAGCATTTGTATAATGTACTCGTTACTGCTCACGCTTTTGTTATGATTTTCTTTATGGTTATACCTGTATCTATAGGTGGTTTTGGAAATTGATTAATTCCATTGATATTAGGAGTTGCTGATATAGCATTTCCTCGTATAAATAATTTATCTTTCTGATTATTAGTTCCCGCCTTTTTACTTCTTTTACTGTCCTCTGCTATTGATGCAGGTGCAGGTACGGGTTGAACTGTCTACCCTCCTCTCTCAGATTCTACTTACCATGCTGGTGTTTCTGTAGATCTAGCTATTTTTAGTTTACACTTATCTGGTATTTCTTCTATCTTAGGTAGAATTAATTTTTTAACTACTATTATTTGTTCTCGTACTACAAAAAGAGTTTCTCTTGATCGTTTACCTTTAATGTTATGAGCTATTGCTGTTACAGCTGTTTTACTAATCACTAGTCTTCCTGTTCTTGCTGGTGCAATTACAATACT
>Brachionus_Almenara_SOL8AR
TTGGTTCTTATATTGGTGATGAGCATTTGTATAATGTACTCGTTACTGCTCACGCTTTTGTTATGATTTTCTTTATGGTTATACCTGTATCTATAGGTGGTTTTGGAAATTGATTAATTCCATTGATATTAGGAGTTGCTGATATAGCATTTCCTCGTATAAATAATTTATCTTTCTGATTATTAGTTCCCGCCTTTTTACTTCTTTTACTGTCCTCTGCTATTGATGCAGGTGCAGGTACGGGTTGAACTGTCTACCCTCCTCTCTCAGATTCTACTTACCATGCTGGTGTTTCTGTAGATCTAGCTATTTTTAGTTTACACTTATCTGGTATTTCTTCTATCTTAGGTAGAATTAATTTTTTAACTACTATTATTTGTTCTCGTACTACAAAAAGAGTTTCTCTTGATCGTTTACCTTTAATGTTATGAGCTATTGCTGTTACAGCTGTTTTACTAATCACTAGTCTTCCTGTTCTTGCTGGTGCAATTACAATACT
>Brachionus_Almenara_DUL1DE
TTGGTTCTTATATTGGTGATGAGCATTTGTATAATGTACTCGTTACTGCTCACGCTTTTGTTATGATTTTCTTTATGGTTATACCTGTATCTATAGGTGGTTTTGGAAATTGATTAATTCCATTGATATTAGGAGTTGCTGATATAGCATTTCCTCGTATAAATAATTTATCTTTCTGATTATTAGTTCCCGCCTTTTTACTTCTTTTACTGTCCTCTGCTATTGATGCAGGTGCAGGTACGGGTTGAACTGTCTACCCTCCTCTCTCAGATTCTACTTACCATGCTGGTGTTTCTGTAGATCTAGCTATTTTTAGTTTACACTTATCTGGTATTTCTTCTATCTTAGGTAGAATTAATTTTTTAACTACTATTATTTGTTCTCGTACTACAAAAAGAGTTTCTCTTGATCGTTTACCTTTAATGTTATGAGCTATTGCTGTTACAGCTGTTTTACTAATCACTAGTCTTCCTGTTCTTGCTGGTGCAATTACAATACT
>Brachionus_Almenara_DUL52DE
TTGGTTCTTATATTGGTGATGAGCATTTGTATAATGTACTCGTTACTGCTCACGCTTTTGTTATGATTTTCTTTATGGTTATACCTGTATCTATAGGTGGTTTTGGAAATTGATTAATTCCATTGATATTAGGAGTTGCTGATATAGCATTTCCTCGTATAAATAATTTATCTTTCTGATTATTAGTTCCCGCCTTTTTACTTCTTTTACTGTCCTCTGCTATTGATGCAGGTGCAGGTACGGGTTGAACTGTCTACCCTCCTCTCTCAGATTCTACTTACCATGCTGGTGTTTCTGTAGATCTAGCTATTTTTAGTTTACACTTATCTGGTATTTCTTCTATCTTAGGTAGAATTAATTTTTTAACTACTATTATTTGTTCTCGTACTACAAAAAGAGTTTCTCTTGATCGTTTACCTTTAATGTTATGAGCTATTGCTGTTACAGCTGTTTTACTAATCACTAGTCTTCCTGTTCTTGCTGGTGCAATTACAATACT
>Brachionus_Almenara_DUL53AR
TTGGTTCTTATATTGGTGATGAGCATTTGTATAATGTACTCGTTACTGCTCACGCTTTTGTTATGATTTTCTTTATGGTTATACCTGTATCTATAGGTGGTTTTGGAAATTGATTAATTCCATTGATATTAGGAGTTGCTGATATAGCATTTCCTCGTATAAATAATTTATCTTTCTGATTATTAGTTCCCGCCTTTTTACTTCTTTTACTGTCCTCTGCTATTGATGCAGGTGCAGGTACGGGTTGAACTGTCTACCCTCCTCTCTCAGATTCTACTTACCATGCTGGTGTTTCTGTAGATCTAGCTATTTTTAGTTTACACTTATCTGGTATTTCTTCTATCTTAGGTAGAATTAATTTTTTAACTACTATTATTTGTTCTCGTACTACAAAAAGAGTTTCTCTTGATCGTTTACCTTTAATGTTATGAGCTATTGCTGTTACAGCTGTTTTACTAATCACTAGTCTTCCTGTTCTTGCTGGTGCAATTACAATACT
>Brachionus_Almenara_SOL40DE
TTGGTTCTTATATTGGTGATGAGCATTTGTATAATGTACTCGTTACTGCTCACGCTTTTGTTATGATTTTCTTTATGGTTATACCTGTATCTATAGGTGGTTTTGGAAATTGATTAATTCCATTGATATTAGGAGTTGCTGATATAGCATTTCCTCGTATAAATAATTTATCTTTCTGATTATTAGTTCCCGCCTTTTTACTTCTTTTACTGTCCTCTGCTATTGATGCAGGTGCAGGTACGGGTTGAACTGTCTACCCTCCTCTCTCAGATTCTACTTACCATGCTGGTGTTTCTGTAGATCTAGCTATTTTTAGTTTACACTTATCTGGTATTTCTTCTATCTTAGGTAGAATTAATTTTTTAACTACTATTATTTGTTCTCGTACTACAAAAAGAGTTTCTCTTGATCGTTTACCTTTAATGTTATGAGCTATTGCTGTTACAGCTGTTTTACTAATCACTAGTCTTCCTGTTCTTGCTGGTGCAATTACAATACT
>Brachionus_Almenara_SOL100DE
TTGGTTCTTATATTGGTGATGAGCATTTGTATAATGTACTCGTTACTGCTCACGCTTTTGTTATGATTTTCTTTATGGTTATACCTGTATCTATAGGTGGTTTTGGAAATTGATTAATTCCATTGATATTAGGAGTTGCTGATATAGCATTTCCTCGTATAAATAATTTATCTTTCTGATTATTAGTTCCCGCCTTTTTACTTCTTTTACTGTCCTCTGCTATTGATGCAGGTGCAGGTACGGGTTGAACTGTCTACCCTCCTCTCTCAGATTCTACTTACCATGCTGGTGTTTCTGTAGATCTAGCTATTTTTAGTTTACACTTATCTGGTATTTCTTCTATCTTAGGTAGAATTAATTTTTTAACTACTATTATTTGTTCTCGTACTACAAAAAGAGTTTCTCTTGATCGTTTACCTTTAATGTTATGAGCTATTGCTGTTACAGCTGTTTTACTAATCACTAGTCTTCCTGTTCTTGCTGGTGCAATTACAATACT
>Brachionus_Almenara_SOL102DE
TTGGTTCTTATATTGGTGATGAGCATTTGTATAATGTACTCGTTACTGCTCACGCTTTTGTTATGATTTTCTTTATGGTTATACCTGTATCTATAGGTGGTTTTGGAAATTGATTAATTCCATTGATATTAGGAGTTGCTGATATAGCATTTCCTCGTATAAATAATTTATCTTTCTGATTATTAGTTCCCGCCTTTTTACTTCTTTTACTGTCCTCTGCTATTGATGCAGGTGCAGGTACGGGTTGAACTGTCTACCCTCCTCTCTCAGATTCTACTTACCATGCTGGTGTTTCTGTAGATCTAGCTATTTTTAGTTTACACTTATCTGGTATTTCTTCTATCTTAGGTAGAATTAATTTTTTAACTACTATTATTTGTTCTCGTACTACAAAAAGAGTTTCTCTTGATCGTTTACCTTTAATGTTATGAGCTATTGCTGTTACAGCTGTTTTACTAATCACTAGTCTTCCTGTTCTTGCTGGTGCAATTACAATACT
>Brachionus_Almenara_SOL103DE
TTGGTTCTTATATTGGTGATGAGCATTTGTATAATGTACTCGTTACTGCTCACGCTTTTGTTATGATTTTCTTTATGGTTATACCTGTATCTATAGGTGGTTTTGGAAATTGATTAATTCCATTGATATTAGGAGTTGCTGATATAGCATTTCCTCGTATAAATAATTTATCTTTCTGATTATTAGTTCCCGCCTTTTTACTTCTTTTACTGTCCTCTGCTATTGATGCAGGTGCAGGTACGGGTTGAACTGTCTACCCTCCTCTCTCAGATTCTACTTACCATGCTGGTGTTTCTGTAGATCTAGCTATTTTTAGTTTACACTTATCTGGTATTTCTTCTATCTTAGGTAGAATTAATTTTTTAACTACTATTATTTGTTCTCGTACTACAAAAAGAGTTTCTCTTGATCGTTTACCTTTAATGTTATGAGCTATTGCTGTTACAGCTGTTTTACTAATCACTAGTCTTCCTGTTCTTGCTGGTGCAATTACAATACT
>Brachionus_Almenara_SOL104DE
TTGGTTCTTATATTGGTGATGAGCATTTGTATAATGTACTCGTTACTGCTCACGCTTTTGTTATGATTTTCTTTATGGTTATACCTGTATCTATAGGTGGTTTTGGAAATTGATTAATTCCATTGATATTAGGAGTTGCTGATATAGCATTTCCTCGTATAAATAATTTATCTTTCTGATTATTAGTTCCCGCCTTTTTACTTCTTTTACTGTCCTCTGCTATTGATGCAGGTGCAGGTACGGGTTGAACTGTCTACCCTCCTCTCTCAGATTCTACTTACCATGCTGGTGTTTCTGTAGATCTAGCTATTTTTAGTTTACACTTATCTGGTATTTCTTCTATCTTAGGTAGAATTAATTTTTTAACTACTATTATTTGTTCTCGTACTACAAAAAGAGTTTCTCTTGATCGTTTACCTTTAATGTTATGAGCTATTGCTGTTACAGCTGTTTTACTAATCACTAGTCTTCCTGTTCTTGCTGGTGCAATTACAATACT
>Brachionus_Almenara_SOL105DE
TTGGTTCTTATATTGGTGATGAGCATTTGTATAATGTACTCGTTACTGCTCACGCTTTTGTTATGATTTTCTTTATGGTTATACCTGTATCTATAGGTGGTTTTGGAAATTGATTAATTCCATTGATATTAGGAGTTGCTGATATAGCATTTCCTCGTATAAATAATTTATCTTTCTGATTATTAGTTCCCGCCTTTTTACTTCTTTTACTGTCCTCTGCTATTGATGCAGGTGCAGGTACGGGTTGAACTGTCTACCCTCCTCTCTCAGATTCTACTTACCATGCTGGTGTTTCTGTAGATCTAGCTATTTTTAGTTTACACTTATCTGGTATTTCTTCTATCTTAGGTAGAATTAATTTTTTAACTACTATTATTTGTTCTCGTACTACAAAAAGAGTTTCTCTTGATCGTTTACCTTTAATGTTATGAGCTATTGCTGTTACAGCTGTTTTACTAATCACTAGTCTTCCTGTTCTTGCTGGTGCAATTACAATACT
>Brachionus_Almenara_SOL99DE
TTGGTTCTTATATTGGTGATGAGCATTTGTATAATGTACTCGTTACTGCTCACGCTTTTGTTATGATTTTCTTTATGGTTATACCTGTATCTATAGGTGGTTTTGGAAATTGATTAATTCCATTGATATTAGGAGTTGCTGATATAGCATTTCCTCGTATAAATAATTTATCTTTCTGATTATTAGTTCCCGCCTTTTTACTTCTTTTACTGTCCTCTGCTATTGATGCAGGTGCAGGTACGGGTTGAACTGTCTACCCTCCTCTCTCAGATTCTACTTACCATGCTGGTGTTTCTGTAGATCTAGCTATTTTTAGTTTACACTTATCTGGTATTTCTTCTATCTTAGGTAGAATTAATTTTTTAACTACTATTATTTGTTCTCGTACTACAAAAAGAGTTTCTCTTGATCGTTTACCTTTAATGTTATGAGCTATTGCTGTTACAGCTGTTTTACTAATCACTAGTCTTCCTGTTCTTGCTGGTGCAATTACAATACT
>Brachionus_Almenara_DUL84DE
TTGGTTCTTATATTGGTGATGAGCATTTGTATAATGTACTCGTTACTGCTCACGCTTTTGTTATGATTTTCTTTATGGTTATACCTGTATCTATAGGTGGTTTTGGAAATTGATTAATTCCATTGATATTAGGAGTTGCTGATATAGCATTTCCTCGTATAAATAATTTATCTTTCTGATTATTAGTTCCCGCCTTTTTACTTCTTTTACTGTCCTCTGCTATTGATGCAGGTGCAGGTACGGGTTGAACTGTCTACCCTCCTCTCTCAGATTCTACTTACCATGCTGGTGTTTCTGTAGATCTAGCTATTTTTAGTTTACACTTATCTGGTATTTCTTCTATCTTAGGTAGAATTAATTTTTTAACTACTATTATTTGTTCTCGTACTACAAAAAGAGTTTCTCTTGATCGTTTACCTTTAATGTTATGAGCTATTGCTGTTACAGCTGTTTTACTAATCACTAGTCTTCCTGTTCTTGCTGGTGCAATTACAATACT
>Brachionus_Almenara_DUL85AR
TTGGTTCTTATATTGGTGATGAGCATTTGTATAATGTACTCGTTACTGCTCACGCTTTTGTTATGATTTTCTTTATGGTTATACCTGTATCTATAGGTGGTTTTGGAAATTGATTAATTCCATTGATATTAGGAGTTGCTGATATAGCATTTCCTCGTATAAATAATTTATCTTTCTGATTATTAGTTCCCGCCTTTTTACTTCTTTTACTGTCCTCTGCTATTGATGCAGGTGCAGGTACGGGTTGAACTGTCTACCCTCCTCTCTCAGATTCTACTTACCATGCTGGTGTTTCTGTAGATCTAGCTATTTTTAGTTTACACTTATCTGGTATTTCTTCTATCTTAGGTAGAATTAATTTTTTAACTACTATTATTTGTTCTCGTACTACAAAAAGAGTTTCTCTTGATCGTTTACCTTTAATGTTATGAGCTATTGCTGTTACAGCTGTTTTACTAATCACTAGTCTTCCTGTTCTTGCTGGTGCAATTACAATACT
>Brachionus_Almenara_DUL86AR
TTGGTTCTTATATTGGTGATGAGCATTTGTATAATGTACTCGTTACTGCTCACGCTTTTGTTATGATTTTCTTTATGGTTATACCTGTATCTATAGGTGGTTTTGGAAATTGATTAATTCCATTGATATTAGGAGTTGCTGATATAGCATTTCCTCGTATAAATAATTTATCTTTCTGATTATTAGTTCCCGCCTTTTTACTTCTTTTACTGTCCTCTGCTATTGATGCAGGTGCAGGTACGGGTTGAACTGTCTACCCTCCTCTCTCAGATTCTACTTACCATGCTGGTGTTTCTGTAGATCTAGCTATTTTTAGTTTACACTTATCTGGTATTTCTTCTATCTTAGGTAGAATTAATTTTTTAACTACTATTATTTGTTCTCGTACTACAAAAAGAGTTTCTCTTGATCGTTTACCTTTAATGTTATGAGCTATTGCTGTTACAGCTGTTTTACTAATCACTAGTCTTCCTGTTCTTGCTGGTGCAATTACAATACT
>Brachionus_Almenara_DUL88AR
TTGGTTCTTATATTGGTGATGAGCATTTGTATAATGTACTCGTTACTGCTCACGCTTTTGTTATGATTTTCTTTATGGTTATACCTGTATCTATAGGTGGTTTTGGAAATTGATTAATTCCATTGATATTAGGAGTTGCTGATATAGCATTTCCTCGTATAAATAATTTATCTTTCTGATTATTAGTTCCCGCCTTTTTACTTCTTTTACTGTCCTCTGCTATTGATGCAGGTGCAGGTACGGGTTGAACTGTCTACCCTCCTCTCTCAGATTCTACTTACCATGCTGGTGTTTCTGTAGATCTAGCTATTTTTAGTTTACACTTATCTGGTATTTCTTCTATCTTAGGTAGAATTAATTTTTTAACTACTATTATTTGTTCTCGTACTACAAAAAGAGTTTCTCTTGATCGTTTACCTTTAATGTTATGAGCTATTGCTGTTACAGCTGTTTTACTAATCACTAGTCTTCCTGTTCTTGCTGGTGCAATTACAATACT
>Brachionus_Almenara_SOL17AR
TTGGTTCTTATATTGGTGATGAGCATTTGTATAATGTACTCGTTACTGCTCACGCTTTTGTTATGATTTTCTTTATGGTTATACCTGTATCTATAGGTGGTTTTGGAAATTGATTAATTCCATTGATATTAGGAGTTGCTGATATAGCATTTCCTCGTATAAATAATTTATCTTTCTGATTATTAGTTCCCGCCTTTTTACTTCTTTTACTGTCCTCTGCTATTGATGCAGGTGCAGGTACGGGTTGAACTGTCTACCCTCCTCTCTCAGATTCTACTTACCATGCTGGTGTTTCTGTAGATCTAGCTATTTTTAGTTTACACTTATCTGGTATTTCTTCTATCTTAGGTAGAATTAATTTTTTAACTACTATTATTTGTTCTCGTACTACAAAAAGAGTTTCTCTTGATCGTTTACCTTTAATGTTATGAGCTATTGCTGTTACAGCTGTTTTACTAATCACTAGTCTTCCTGTTCTTGCTGGTGCAATTACAATACT
>Brachionus_Almenara_SOL3AR
TTGGTTCTTATATTGGTGATGAGCATTTGTATAATGTACTCGTTACTGCTCACGCTTTTGTTATGATTTTCTTTATGGTTATACCTGTATCTATAGGTGGTTTTGGAAATTGATTAATTCCATTGATATTAGGAGTTGCTGATATAGCATTTCCTCGTATAAATAATTTATCTTTCTGATTATTAGTTCCCGCCTTTTTACTTCTTTTACTGTCCTCTGCTATTGATGCAGGTGCAGGTACGGGTTGAACTGTCTACCCTCCTCTCTCAGATTCTACTTACCATGCTGGTGTTTCTGTAGATCTAGCTATTTTTAGTTTACACTTATCTGGTATTTCTTCTATCTTAGGTAGAATTAATTTTTTAACTACTATTATTTGTTCTCGTACTACAAAAAGAGTTTCTCTTGATCGTTTACCTTTAATGTTATGAGCTATTGCTGTTACAGCTGTTTTACTAATCACTAGTCTTCCTGTTCTTGCTGGTGCAATTACAATACT
>Brachionus_Almenara_DUL103DE
TTGGTTCTTATATTGGTGATGAGCATTTGTATAATGTACTCGTTACTGCTCACGCTTTTGTTATGATTTTCTTTATGGTTATACCTGTATCTATAGGTGGTTTTGGAAATTGATTAATTCCATTGATATTAGGAGTTGCTGATATAGCATTTCCTCGTATAAATAATTTATCTTTCTGATTATTAGTTCCCGCCTTTTTACTTCTTTTACTGTCCTCTGCTATTGATGCAGGTGCAGGTACGGGTTGAACTGTCTACCCTCCTCTCTCAGATTCTACTTACCATGCTGGTGTTTCTGTAGATCTAGCTATTTTTAGTTTACACTTATCTGGTATTTCTTCTATCTTAGGTAGAATTAATTTTTTAACTACTATTATTTGTTCTCGTACTACAAAAAGAGTTTCTCTTGATCGTTTACCTTTAATGTTATGAGCTATTGCTGTTACAGCTGTTTTACTAATCACTAGTCTTCCTGTTCTTGCTGGTGCAATTACAATACT
>Brachionus_Almenara_DUL87DE
TTGGTTCTTATATTGGTGATGAGCATTTGTATAATGTACTCGTTACTGCTCACGCTTTTGTTATGATTTTCTTTATGGTTATACCTGTATCTATAGGTGGTTTTGGAAATTGATTAATTCCATTGATATTAGGAGTTGCTGATATAGCATTTCCTCGTATAAATAATTTATCTTTCTGATTATTAGTTCCCGCCTTTTTACTTCTTTTACTGTCCTCTGCTATTGATGCAGGTGCAGGTACGGGTTGAACTGTCTACCCTCCTCTCTCAGATTCTACTTACCATGCTGGTGTTTCTGTAGATCTAGCTATTTTTAGTTTACACTTATCTGGTATTTCTTCTATCTTAGGTAGAATTAATTTTTTAACTACTATTATTTGTTCTCGTACTACAAAAAGAGTTTCTCTTGATCGTTTACCTTTAATGTTATGAGCTATTGCTGTTACAGCTGTTTTACTAATCACTAGTCTTCCTGTTCTTGCTGGTGCAATTACAATACT
>Brachionus_Almenara_SOL101DE
TTGGTTCTTATATTGGTGATGAGCATTTATATAATGTACTCGTTACTGCTCACGCTTTTGTTATGATTTTCTTTATGGTTATACCTGTGTCTATAGGTGGTTTTGGAAATTGATTAATTCCATTAATATTAGGAGTTGCTGATATAGCATTCCCTCGTATAAATAATTTATCTTTCTGATTACTAGTTCCCGCCTTTTTACTTCTTTTACTGTCCTCTGCTATTGATGCAGGTGCAGGTACGGGTTGAACTGTTTACCCCCCTCTCTCAGATTCTACTTACCATGCTGGTGTTTCTGTAGATCTAGCTATTTTTAGTTTACACTTATCTGGTATCTCTTCTATTTTAGGTAGAATTAATTTTTTAACTACTATTATTTGTTCTCGTACTACAAAAAGAGTTTCTCTTGATCGTTTACCTTTAATGTTATGAGCTATTGCTGTTACAGCTGTTTTACTAATTACTAGTCTTCCTGTTCTTGCTGGTGCAATTACAATACT
>Brachionus_Tiscar_DUL110DE
TTGGTTCTTACATTGGAGACGAGCATTTATATAATGTTTTAGTTACTGCCCATGCTTTTGTTATAATTTTCTTCATAGTAATGCCTGTCTCTATAGGTGGATTTGGTAATTGGCTAATTCCCTTAATGTTAGGTGTAGCTGATATAGCATTCCCCCGTATAAATAACTTATCTTTCTGGCTTTTAGTCCCAGCTTTTATTCTCCTTCTTCTTTCTTCTGCTATCGATGCTGGTGCCGGTACAGGATGGACAGTTTATCCTCCTCTTTCCGATTCTACATACCATGCTGGTGTATCTGTTGATTTAGCTATTTTTAGATTACATTTATCTGGTATTTCTTCTATCTTAGGGAGAATTAATTTCTTAACTACTATTATTTGCTCTCGTACTACTAAGAGAGTTTCTCTCGATCGTTTACCCCTTATACTTTGAGCTATTGCTGTTACAGCAGTGCTACTTATCACAAGACTTCCTGTCTTGGCTGGTGCTATTACTATACT
>Brachionus_Tiscar_DUL111DE
TTGGTTCTTACATTGGAGACGAGCATTTATATAATGTTTTAGTTACTGCCCATGCTTTTGTTATAATTTTCTTCATAGTAATGCCTGTCTCTATAGGTGGATTTGGTAATTGGCTAATTCCCTTAATGTTAGGTGTAGCTGATATAGCATTCCCCCGTATAAATAACTTATCTTTCTGGCTTTTAGTCCCAGCTTTTATTCTCCTTCTTCTTTCTTCTGCTATCGATGCTGGTGCCGGTACAGGATGAACAGTTTATCCTCCTCTTTCCGATACTACATACCATGCTGGTGTATCTGTTGATTTAGCTATTTTTAGATTACATTTATCTGGTATTTCTTCTATCTTAGGGAGAATTAATTTCTTAACTACTATTATTTGCTCTCGTACTACTAAGAGAGTTTCTCTCGATCGTTTACCCCTTATACTTTGAGCTATTGCTGTTACAGCAGTGCTACTTATCACAAGACTTCCTGTCTTGGCTGGTGCTATTACTATACT
>Brachionus_Tiscar_DUL112AR
TTGGTTCTTACATTGGAGACGAGCATTTATATAATGTTTTAGTTACTGCCCATGCTTTTGTTATAATTTTCTTCATAGTAATGCCTGTCTCTATAGGTGGATTTGGTAATTGGCTAATTCCCTTAATGTTAGGTGTAGCTGATATAGCATTCCCCCGTATAAATAACTTATCTTTCTGGCTTTTAGTCCCAGCTTTTATTCTCCTTCTTCTTTCTTCTGCTATCGATGCTGGTGCCGGTACAGGATGGACAGTTTATCCTCCTCTTTCCGATTCTACATACCATGCTGGTGTATCTGTTGATTTAGCTATTTTTAGATTACATTTATCTGGTATTTCTTCTATCTTAGGGAGAATTAATTTCTTAACTACTATTATTTGCTCTCGTACTACTAAGAGAGTTTCTCTCGATCGTTTACCCCTTATACTTTGAGCTATTGCTGTTACAGCAGTGCTACTTATCACAAGACTTCCTGTCTTGGCTGGTGCTATTACTATACT
>Brachionus_Tiscar_DUL113DE
TTGGTTCTTACATTGGAGACGAGCATTTATATAATGTTTTAGTTACTGCCCATGCTTTTGTTATAATTTTCTTCATAGTAATGCCTGTCTCTATAGGTGGATTTGGTAATTGGCTAATTCCCTTAATGTTAGGTGTAGCTGATATAGCATTCCCCCGTATAAATAACTTATCTTTCTGGCTTTTAGTCCCAGCTTTTATTCTCCTTCTTCTTTCTTCTGCTATCGATGCTGGTGCCGGTACAGGATGAACAGTTTATCCTCCTCTTTCCGATACTACATACCATGCTGGTGTATCTGTTGATTTAGCTATTTTTAGATTACATTTATCTGGTATTTCTTCTATCTTAGGGAGAATTAATTTCTTAACTACTATTATTTGCTCTCGTACTACTAAGAGAGTTTCTCTCGATCGTTTACCCCTTATACTTTGAGCTATTGCTGTTACAGCAGTGCTACTTATCACAAGACTTCCTGTCTTGGCTGGTGCTATTACTATACT
>Brachionus_Tiscar_DUL114AR
TTGGTTCTTACATTGGAGACGAGCATTTATATAATGTTTTAGTTACTGCCCATGCTTTTGTTATAATTTTCTTCATAGTAATGCCTGTCTCTATAGGTGGATTTGGTAATTGGCTAATTCCCTTAATGTTAGGTGTAGCTGATATAGCATTCCCCCGTATAAATAACTTATCTTTCTGGCTTTTAGTCCCAGCTTTTATTCTCCTTCTTCTTTCTTCTGCTATCGATGCTGGTGCCGGTACAGGATGGACAGTTTATCCTCCTCTTTCCGATTCTACATACCATGCTGGTGTATCTGTTGATTTAGCTATTTTTAGATTACATTTATCTGGTATTTCTTCTATCTTAGGGAGAATTAATTTCTTAACTACTATTATTTGCTCTCGTACTACTAAGAGAGTTTCTCTCGATCGTTTACCCCTTATACTTTGAGCTATTGCTGTTACAGCAGTGCTACTTATCACAAGACTTCCTGTCTTGGCTGGTGCTATTACTATACT
>Brachionus_Tiscar_DUL115DE
TTGGTTCTTACATTGGAGACGAGCATTTATATAATGTTTTAGTTACTGCCCATGCTTTTGTTATAATTTTCTTCATAGTAATGCCTGTCTCTATAGGTGGATTTGGTAATTGGCTAATTCCCTTAATGTTAGGTGTAGCTGATATAGCATTCCCCCGTATAAATAACTTATCTTTCTGGCTTTTAGTCCCAGCTTTTATTCTCCTTCTTCTTTCTTCTGCTATCGATGCTGGTGCCGGTACAGGATGGACAGTTTATCCTCCTCTTTCCGATTCTACATACCATGCTGGTGTATCTGTTGATTTAGCTATTTTTAGATTACATTTATCTGGTATTTCTTCTATCTTAGGGAGAATTAATTTCTTAACTACTATTATTTGCTCTCGTACTACTAAGAGAGTTTCTCTCGATCGTTTACCCCTTATACTTTGAGCTATTGCTGTTACAGCAGTGCTACTTATCACAAGACTTCCTGTCTTGGCTGGTGCTATTACTATACT
>Brachionus_Tiscar_DUL116AR
TTGGTTCTTACATTGGAGACGAGCATTTATATAATGTTTTAGTTACTGCCCATGCTTTTGTTATAATTTTCTTCATAGTAATGCCTGTCTCTATAGGTGGATTTGGTAATTGGCTAATTCCCTTAATGTTAGGTGTAGCTGATATAGCATTCCCCCGTATAAATAACTTATCTTTCTGGCTTTTAGTCCCAGCTTTTATTCTCCTTCTTCTTTCTTCTGCTATCGATGCTGGTGCCGGTACAGGATGGACAGTTTATCCTCCTCTTTCCGATTCTACATACCATGCTGGTGTATCTGTTGATTTAGCTATTTTTAGATTACATTTATCTGGTATTTCTTCTATCTTAGGGAGAATTAATTTCTTAACTACTATTATTTGCTCTCGTACTACTAAGAGAGTTTCTCTCGATCGTTTACCCCTTATACTTTGAGCTATTGCTGTTACAGCAGTGCTACTTATCACAAGACTTCCTGTCTTGGCTGGTGCTATTACTATACT
>Brachionus_Tiscar_SOL92DE
TTGGTTCTTACATTGGAGACGAGCATTTATATAATGTTTTAGTTACTGCCCATGCTTTTGTTATAATTTTCTTCATAGTAATGCCTGTCTCTATAGGTGGATTTGGTAATTGGCTAATTCCCTTAATGTTAGGTGTAGCTGATATAGCATTCCCCCGTATAAATAACTTATCTTTCTGGCTTTTAGTCCCAGCTTTTATTCTCCTTCTTCTTTCTTCTGCTATCGATGCTGGTGCCGGTACAGGATGAACAGTTTATCCTCCTCTTTCCGATACTACATACCATGCTGGTGTATCTGTTGATTTAGCTATTTTTAGATTACATTTATCTGGTATTTCTTCTATCTTAGGGAGAATTAATTTCTTAACTACTATTATTTGCTCTCGTACTACTAAGAGAGTTTCTCTCGATCGTTTACCCCTTATACTTTGAGCTATTGCTGTTACAGCAGTGCTACTTATCACAAGACTTCCTGTCTTGGCTGGTGCTATTACTATACT
>Brachionus_Tiscar_SOL93DE
TTGGTTCTTACATTGGAGACGAGCATTTATATAATGTTTTAGTTACTGCCCATGCTTTTGTTATAATTTTCTTCATAGTAATGCCTGTCTCTATAGGTGGATTTGGTAATTGGCTAATTCCCTTAATGTTAGGTGTAGCTGATATAGCATTCCCCCGTATAAATAACTTATCTTTCTGGCTTTTAGTCCCAGCTTTTATTCTCCTTCTTCTTTCTTCTGCTATCGATGCTGGTGCCGGTACAGGATGAACAGTTTATCCTCCTCTTTCCGATACTACATACCATGCTGGTGTATCTGTTGATTTAGCTATTTTTAGATTACATTTATCTGGTATTTCTTCTATCTTAGGGAGAATTAATTTCTTAACTACTATTATTTGCTCTCGTACTACTAAGAGAGTTTCTCTCGATCGTTTACCCCTTATACTTTGAGCTATTGCTGTTACAGCAGTGCTACTTATCACAAGACTTCCTGTCTTGGCTGGTGCTATTACTATACT
>Brachionus_Tiscar_SOL80AR
TTGGTTCTTACATTGGAGACGAGCATTTATATAATGTTTTAGTTACTGCCCATGCTTTTGTTATAATTTTCTTCATAGTAATGCCTGTCTCTATAGGTGGATTTGGTAATTGGCTAATTCCCTTAATGTTAGGTGTAGCTGATATAGCATTCCCCCGTATAAATAACTTATCTTTCTGGCTTTTAGTCCCAGCTTTTATTCTCCTTCTTCTTTCTTCTGCTATCGATGCTGGTGCCGGTACAGGATGGACAGTTTATCCTCCTCTTTCCGATTCTACATACCATGCTGGTGTATCTGTTGATTTAGCTATTTTTAGATTACATTTATCTGGTATTTCTTCTATCTTAGGGAGAATTAATTTCTTAACTACTATTATTTGCTCTCGTACTACTAAGAGAGTTTCTCTCGATCGTTTACCCCTTATACTTTGAGCTATTGCTGTTACAGCAGTGCTACTTATCACAAGACTTCCTGTCTTGGCTGGTGCTATTACTATACT
>Brachionus_Tiscar_SOL81DE
TTGGTTCTTACATTGGAGACGAGCATTTATATAATGTTTTAGTTACTGCCCATGCTTTTGTTATAATTTTCTTCATAGTAATGCCTGTCTCTATAGGTGGATTTGGTAATTGGCTAATTCCCTTAATGTTAGGTGTAGCTGATATAGCATTCCCCCGTATAAATAACTTATCTTTCTGGCTTTTAGTCCCAGCTTTTATTCTCCTTCTTCTTTCTTCTGCTATCGATGCTGGTGCCGGTACAGGATGGACAGTTTATCCTCCTCTTTCCGATTCTACATACCATGCTGGTGTATCTGTTGATTTAGCTATTTTTAGATTACATTTATCTGGTATTTCTTCTATCTTAGGGAGAATTAATTTCTTAACTACTATTATTTGCTCTCGTACTACTAAGAGAGTTTCTCTCGATCGTTTACCCCTTATACTTTGAGCTATTGCTGTTACAGCAGTGCTACTTATCACAAGACTTCCTGTCTTGGCTGGTGCTATTACTATACT
>Brachionus_Tiscar_SOL68DE
TTGGTTCTTACATTGGAGACGAGCATTTATATAATGTTTTAGTTACTGCCCATGCTTTTGTTATAATTTTCTTCATAGTAATGCCTGTCTCTATAGGTGGATTTGGTAATTGGCTAATTCCCTTAATGTTAGGTGTAGCTGATATAGCATTCCCCCGTATAAATAACTTATCTTTCTGGCTTTTAGTCCCAGCTTTTATTCTCCTTCTTCTTTCTTCTGCTATCGATGCTGGTGCCGGTACAGGATGGACAGTTTATCCTCCTCTTTCCGATTCTACATACCATGCTGGTGTATCTGTTGATTTAGCTATTTTTAGATTACATTTATCTGGTATTTCTTCTATCTTAGGGAGAATTAATTTCTTAACTACTATTATTTGCTCTCGTACTACTAAGAGAGTTTCTCTCGATCGTTTACCCCTTATACTTTGAGCTATTGCTGTTACAGCAGTGCTACTTATCACAAGACTTCCTGTCTTGGCTGGTGCTATTACTATACT
>Brachionus_Tiscar_SOL87DE
TTGGTTCTTACATTGGAGACGAGCATTTATATAATGTTTTAGTTACTGCCCATGCTTTTGTTATAATTTTCTTCATAGTAATGCCTGTCTCTATAGGTGGATTTGGTAATTGGCTAATTCCCTTAATGTTAGGTGTAGCTGATATAGCATTCCCCCGTATAAATAACTTATCTTTCTGGCTTTTAGTCCCAGCTTTTATTCTCCTTCTTCTTTCTTCTGCTATCGATGCTGGTGCCGGTACAGGATGGACAGTTTATCCTCCTCTTTCCGATTCTACATACCATGCTGGTGTATCTGTTGATTTAGCTATTTTTAGATTACATTTATCTGGTATTTCTTCTATCTTAGGGAGAATTAATTTCTTAACTACTATTATTTGCTCTCGTACTACTAAGAGAGTTTCTCTCGATCGTTTACCCCTTATACTTTGAGCTATTGCTGTTACAGCAGTGCTACTTATCACAAGACTTCCTGTCTTGGCTGGTGCTATTACTATACT
>Brachionus_leydigi_SOL94DE
TTGGTTCTTATTTAGGTGATGAGCATTTATATAATGTGTTAGTTACAGCTCATGCTTTTGTTATGATTTTTTTTATAGTAATGCCTATTTCTATAGGTGGTTTTGGTAATTGGTTAATTCCTTTAATATTAGGTGTTGCAGATATGGCATTTCCTCGTATAAATAATTTATCTTTTTGATTGTTACTTCCTGCTTTTTTCTTTCTTCTTTTATCTTCTATTTTAGATGCTGGTGTTGGTACTGGTTGAACTGTTTACCCTCCCTTGTCTGATTCAAATTACCATAGTGGAGTTTCAGTAGATTTAGCTATTTTTAGTCTTCATGTTTCTGGTGTCTCTTCAATTTTAGGTAGAATTAACTTTCTAACTACTATTATTTGCTCTCGTACTACTAAGAGTATTTCGTTAGATCGTTTACCTTTAATGCTATGGGCTATTGCTATTACAGCTGTTTTACTAATTACTAGGTTACCTGTTCTTGCTGGGGCAATTACTATGCT
>Brachionus_leydigi_SOL95AR
TTGGTTCTTATTTAGGTGATGAGCATTTATATAATGTGTTAGTTACAGCTCATGCTTTTGTTATGATTTTTTTTATAGTAATGCCTATTTCTATAGGTGGTTTTGGTAATTGGTTAATTCCTTTAATATTAGGTGTTGCAGATATGGCATTTCCTCGTATAAATAATTTATCTTTTTGATTGTTACTTCCTGCTTTTTTCTTTCTTCTTTTATCTTCTATTTTAGATGCTGGTGTTGGTACTGGTTGAACTGTTTACCCTCCCTTGTCTGATTCAAATTACCATAGTGGAGTTTCAGTAGATTTAGCTATTTTTAGTCTTCATGTTTCTGGTGTCTCTTCAATTTTAGGTAGAATTAACTTTCTAACTACTATTATTTGCTCTCGTACTACTAAGAGTATTTCGTTAGATCGTTTACCTTTAATGCTATGGGCTATTGCTATTACAGCTGTTTTACTAATTACTAGGTTACCTGTTCTTGCTGGGGCAATTACTATGCT
>Brachionus_leydigi_SOL96DE
TTGGTTCTTATTTAGGTGATGAGCATTTATATAATGTGTTAGTTACAGCTCATGCTTTTGTTATGATTTTTTTTATAGTAATGCCTATTTCTATAGGTGGTTTTGGTAATTGGTTAATTCCTTTAATATTAGGTGTTGCAGATATGGCATTTCCTCGTATAAATAATTTATCTTTTTGATTGTTACTTCCTGCTTTTTTCTTTCTTCTTTTATCTTCTATTTTAGATGCTGGTGTTGGTACTGGTTGAACTGTTTACCCTCCCTTGTCTGATTCAAATTACCATAGTGGAGTTTCAGTAGATTTAGCTATTTTTAGTCTTCATGTTTCTGGTGTCTCTTCAATTTTAGGTAGAATTAACTTTCTAACTACTATTATTTGCTCTCGTACTACTAAGAGTATTTCGTTAGATCGTTTACCTTTAATGCTATGGGCTATTGCTATTACAGCTGTTTTACTAATTACTAGGTTACCTGTTCTTGCTGGGGCAATTACTATGCT
>Brachionus_leydigi_SOL70DE
TTGGTTCTTATTTAGGTGATGAGCATTTATATAATGTGTTAGTTACAGCTCATGCTTTTGTTATGATTTTTTTTATAGTAATGCCTATTTCTATAGGTGGTTTTGGTAATTGGTTAATTCCTTTAATATTAGGTGTTGCAGATATGGCATTTCCTCGTATAAATAATTTATCTTTTTGATTGTTACTTCCTGCTTTTTTCTTTCTTCTTTTATCTTCTATTTTAGATGCTGGTGTTGGTACTGGTTGAACTGTTTACCCTCCCTTGTCTGATTCAAATTACCATAGTGGAGTTTCAGTAGATTTAGCTATTTTTAGTCTTCATGTTTCTGGTGTCTCTTCAATTTTAGGTAGAATTAACTTTCTAACTACTATTATTTGCTCTCGTACTACTAAGAGTATTTCGTTAGATCGTTTACCTTTAATGCTATGGGCTATTGCTATTACAGCTGTTTTACTAATTACTAGGTTACCTGTTCTTGCTGGGGCAATTACTATGCT
>Brachionus_quadridentatus_DUL107AR
TTGGTTCATATTTAGGAGATGAACATCTATATAATGTCTTAGTTACAGCTCATGCCTTTGTTATAATTTTTTTTATAGTAATACCTGTTTCTATAGGTGGTTTTGGAAATTGGTTAATTCCGCTTATGTTAGGTGTTGCTGATATAGCTTTCCCACGAATGAACAATTTGTCTTTTTGACTTTTAGTTCCAGCTTTTTTCTTTCTTTTACTTTCTTCTGTTTTAGACGCTGGTGTCGGTACAGGTTGAACAGTGTATCCTCCTTTATCTGATTCTACTTACCATAGTGGAGTGTCTGTTGATTTAGCAATTTTTAGACTTCATTTATCTGGTGTTTCTTCTATTCTTGGTAGAATTAATTTTTTAACTACTATTATTTGCTCTCGAACGACAAAAAGAGTTTCTTTAGATCGTTTACCTCTTATGTTATGGGCAATTGCTGTCACTGCAATTTTATTAATTACAAGTCTCCCCGTTTTAGCTGGTGCTATTACAATGCT
>Brachionus_quadridentatus_SOL5AR
TTGGTTCATACTTAGGAGATGAACATTTATATAATGTCTTAGTCACAGCTCATGCCTTTGTTATAATTTTTTTTATAGTAATACCTGTTTCTATAGGTGGTTTTGGAAATTGGTTAATTCCACTTATGTTAGGTGTTGCTGATATAGCTTTCCCACGAATGAACAATTTGTCTTTTTGACTTTTAGTTCCAGCTTTTTTCTTTCTTTTACTTTCTTCTGTTTTAGACGCTGGTGTCGGTACAGGTTGAACAGTGTATCCTCCTTTATCTGATTCTACTTACCATAGTGGAGTGTCTGTTGATTTAGCAATTTTTAGACTTCATTTATCTGGTGTTTCTTCTATTCTTGGTAGAATTAATTTTTTAACTACTATTATTTGCTCTCGAACGACAAAAAGAGTTTCTTTAGATCGTTTACCTCTTATGTTATGGGCAATTGCTGTCACTGCAATTTTATTAATTACAAGTCTCCCCGTTTTAGCTGGTGCTATTACAATGCT
>Brachionus_quadridentatus_DUL108DE
TTGGTTCATATTTAGGAGATGAACATCTATATAATGTCTTAGTTACAGCTCATGCCTTTGTTATAATTTTTTTTATAGTAATACCTGTTTCTATAGGTGGTTTTGGAAATTGGTTAATTCCGCTTATGTTAGGTGTTGCTGATATAGCTTTCCCACGAATGAACAATTTGTCTTTTTGACTTTTAGTTCCAGCTTTTTTCTTTCTTTTACTTTCTTCTGTTTTAGACGCTGGTGTCGGTACAGGTTGAACAGTGTATCCTCCTTTATCTGATTCTACTTACCATAGTGGAGTGTCTGTTGATTTAGCAATTTTTAGACTTCATTTATCTGGTGTTTCTTCTATTCTTGGTAGAATTAATTTTTTAACTACTATTATTTGCTCTCGAACGACAAAAAGAGTTTCTTTAGATCGTTTACCTCTTATGTTATGGGCAATTGCTGTCACTGCAATTTTATTAATTACAAGTCTCCCCGTTTTAGCTGGTGCTATTACAATGCT
>Brachionus_quadridentatusII_DUL94DE
TAGGATCTTATTTAGGTGATGAGCACCTCTACAATGTTTTAGTTACAGCCCATGCTTTTGTGATAATTTTCTTCATGGTTATGCCTGTCTCTATGGGTGGATTTGGAAATTGGTTAATTCCACTTATGTTAGGTGTTGCTGATATGGCTTTCCCTCGAATGAATAATTTGTCTTTTTGACTACTAGTACCTGCTTTTTTCTTCCTTTTGTTATCTTCAGTTTTAGACGCTGGGGCTGGTACAGGTTGAACAGTTTACCCTCCTTTATCTGACTCAACTTACCATAGAGGAGTTTCAGTAGACTTAGCTATTTTTAGACTTCATTTATCTGGTGTTTCTTCTATTTTAGGTAGAATTAATTTCTTAACTACTATCATCTGCTCTCGTACTACAAAAAGAATTTCTTTAGATCGTCTACCATTGATGTTGTGAGCTATCGCTGTCACTGCGATCCTACTTATTACTAGGTTGCCTGTTTTAGCTGGTGCTATTACAATGCT
>Brachionus_quadridentatusII_DUL1AR
TAGGATCTTATTTAGGTGATGAGCACCTCTACAATGTTTTAGTTACAGCTCATGCTTTTGTGATGATTTTCTTCATGGTTATGCCTGTCTCTATGGGTGGATTTGGAAATTGGTTAATTCCACTTATATTAGGTGTTGCCGATATGGCTTTCCCTCGAATGAATAATTTGTCTTTTTGACTGCTAGTCCCTGCTTTTTTCTTCCTTTTGTTATCTTCAATTTTAGACGCTGGGGCTGGTACAGGTTGAACAGTTTACCCTCCTTTGTCTGACTCAACATACCATAGAGGAGTTTCAGTAGACTTAGCTATTTTTAGACTTCATTTATCTGGTGTTTCTTCTATTTTAGGTAGAATTAATTTCTTAACTACTATCATCTGCTCTCGTACTACAAAAAGAATTTCTTTAGATCGTTTGCCATTAATGTTGTGGGCTATCGCTGTCACTGCGATTCTACTTATCACTAGGTTGCCTGTTTTAGCTGGTGCTATTACAATGCT
>Brachionus_quadridentatusII_SOL6AR
TAGGATCTTATTTAGGTGATGAGCACCTCTACAATGTTTTAGTTACAGCCCATGCTTTTGTGATAATTTTCTTCATGGTTATGCCTGTCTCTATGGGTGGATTTGGAAATTGGTTAATTCCACTTATGTTAGGTGTTGCTGATATGGCTTTCCCTCGAATGAATAATTTGTCTTTTTGACTACTAGTACCTGCTTTTTTCTTCCTTTTGTTATCTTCAGTTTTAGACGCTGGGGCTGGTACAGGTTGAACAGTTTACCCTCCTTTATCTGACTCAACTTACCATAGAGGAGTTTCAGTAGACTTAGCTATTTTTAGACTTCATTTATCTGGTGTTTCTTCTATTTTAGGTAGAATTAATTTCTTAACTACTATCATCTGCTCTCGTACTACAAAAAGAATTTCTTTAGATCGTCTACCATTGATGTTGTGAGCTATCGCTGTCACTGCGATCCTACTTATTACTAGGTTGCCTGTTTTAGCTGGTGCTATTACAATGCT
>Brachionus_quadridentatusII_DUL23AR
TAGGATCTTATTTAGGTGATGAGCACCTCTACAATGTTTTAGTTACAGCCCATGCTTTTGTGATAATTTTCTTCATGGTTATGCCTGTCTCTATGGGTGGATTTGGAAATTGGTTAATTCCACTTATGTTAGGTGTTGCTGATATGGCTTTCCCTCGAATGAATAATTTGTCTTTTTGACTACTAGTACCTGCTTTTTTCTTCCTTTTGTTATCTTCAGTTTTAGACGCTGGGGCTGGTACAGGTTGAACAGTTTACCCTCCTTTATCTGACTCAACTTACCATAGAGGAGTTTCAGTAGACTTAGCTATTTTTAGACTTCATTTATCTGGTGTTTCTTCTATTTTAGGTAGAATTAATTTCTTAACTACTATCATCTGCTCTCGTACTACGAAAAGAATTTCTTTAGATCGTCTACCATTGATGTTGTGGGCTATCGCTGTCACTGCGATCCTACTTATTACTAGGTTGCCTGTTTTAGCTGGTGCTATTACAATGCT
>Brachionus_quadridentatusII_TIN16DE
TAGGATCTTATTTAGGTGATGAGCACCTCTACAATGTTTTAGTTACAGCCCATGCTTTTGTGATAATTTTCTTCATGGTTATGCCTGTCTCTATGGGTGGATTTGGAAATTGGTTAATTCCACTTATGTTAGGTGTTGCTGATATGGCTTTCCCTCGAATGAATAATTTGTCTTTTTGACTACTAGTACCTGCTTTTTTCTTCCTTTTGTTATCTTCAGTTTTAGACGCTGGGGCTGGTACAGGTTGAACAGTTTACCCTCCTTTATCTGACTCAACTTACCATAGAGGAGTTTCAGTAGACTTAGCTATTTTTAGACTTCATTTATCTGGTGTTTCTTCTATTTTAGGTAGAATTAATTTCTTAACTACTATCATCTGCTCTCGTACTACGAAAAGAATTTCTTTAGATCGTCTACCATTGATGTTGTGGGCTATCGCTGTCACTGCGATCCTACTTATTACTAGGTTGCCTGTTTTAGCTGGTGCTATTACAATGCT
>Brachionus_quadridentatusIII_SOL38DE
TTGGTTCATATTTAGGTGATGAGCATCTTTATAATGTTTTAGTTACTGCTCATGCTTTTGTTATGATTTTCTTTATAGTTATGCCTGTTTCTATGGGTGGTTTTGGTAATTGATTAATTCCTCTTATATTAGGAGTTGCTGATATGGCTTTCCCTCGTATGAATAATTTATCTTTTTGGCTGTTAGTTCCAGCTTTTGTTTTTCTTCTTCTGTCTTCAGTTCTTGATGCAGGTGTTGGTACTGGATGAACTGTTTATCCTCCTTTATCTGATTCTGTTTATCATAGAGGTGTTTCTGTTGATTTGGCTATTTTTAGTCTGCATTTATCCGGTGTCTCTTCTATTTTAGGTAGAATTAATTTCTTAACTACTATTATCTGTTCTCGTACTACTAAAAGTATTTCTTTAGATCGCTTGCCTCTTATGCTTTGAGCTATCGCTGTTACTGCTATTCTTTTGATTACTAGCCTTCCTGTTTTAGCTGGTGCTATTACTATACT
>Brachionus_quadridentatusIII_DUL4AR
TTGGTTCATATTTAGGAGATGAGCATCTTTATAATGTTTTAGTTACTGCTCATGCTTTTGTTATGATTTTCTTTATAGTTATGCCTGTTTCTATGGGTGGTTTTGGTAATTGATTAATTCCTCTTATATTAGGAGTTGCTGATATGGCTTTCCCTCGTATGAATAATTTATCTTTTTGGCTGTTAGTTCCAGCTTTTGTTTTTCTTCTTCTGTCTTCAGTTCTTGATGCAGGTGTTGGTACTGGATGAACTGTTTATCCTCCTTTATCTGATTCTGTTTATCATAGAGGTGTTTCTGTTGATTTAGCTATTTTTAGTCTGCATTTATCCGGTGTCTCCTCTATTTTAGGTAGAATTAATTTCTTAACTACTATTATCTGTTCTCGTACTACTAAAAGTATTTCTTTAGATCGTTTGCCTCTCATGCTTTGAGCTATCGCTGTTACTGCTATTCTTTTGATTACTAGCCTTCCTGTTTTAGCTGGTGCTATTACTATACT
>Brachionus_quadridentatusIII_DUL50AR
TTGGTTCATATTTAGGAGATGAGCATCTTTATAATGTTTTAGTTACTGCTCATGCTTTTGTTATGATTTTCTTTATAGTTATGCCTGTTTCTATGGGTGGTTTTGGTAATTGATTAATTCCTCTTATATTAGGAGTTGCTGATATGGCTTTCCCTCGTATGAATAATTTATCTTTTTGGCTGTTAGTTCCAGCTTTTGTTTTTCTTCTTCTGTCTTCAGTTCTTGATGCAGGTGTTGGTACTGGATGAACTGTTTATCCTCCTTTATCTGATTCTGTTTATCATAGAGGTGTTTCTGTTGATTTAGCTATTTTTAGTCTGCATTTATCCGGTGTCTCCTCTATTTTAGGTAGAATTAATTTCTTAACTACTATTATCTGTTCTCGTACTACTAAAAGTATTTCTTTAGATCGTTTGCCTCTCATGCTTTGAGCTATCGCTGTTACTGCTATTCTTTTGATTACTAGCCTTCCTGTTTTAGCTGGTGCTATTACTATACT
>Brachionus_quadridentatusIII_DUL62AR
TTGGTTCATATTTAGGTGATGAGCATCTTTATAATGTTTTAGTTACTGCTCATGCTTTTGTTATGATTTTCTTTATAGTTATGCCTGTTTCTATGGGTGGTTTTGGTAATTGATTAATTCCTCTTATATTAGGAGTTGCTGATATGGCTTTCCCTCGTATGAATAATTTATCTTTTTGGCTGTTAGTTCCAGCTTTTGTTTTTCTTCTTCTGTCTTCAGTTCTTGATGCAGGTGTTGGTACTGGATGAACTGTTTATCCTCCTTTATCTGATTCTGTTTATCATAGAGGTGTTTCTGTTGATTTGGCTATTTTTAGTCTGCATTTATCCGGTGTCTCTTCTATTTTAGGTAGAATTAATTTCTTAACTACTATTATCTGTTCTCGTACTACTAAAAGTATTTCTTTAGATCGCTTGCCTCTTATGCTTTGAGCTATCGCTGTTACTGCTATTCTTTTGATTACTAGCCTTCCTGTTTTAGCTGGTGCTATTACTATACT
>Brachionus_calyciflorus_DUL109DE
TTGGTTCTTATTTAGGAGATGAGCATCTTTATAATGTTTTAGTAACAGCTCATGCCTTTGTAATGATTTTCTTTATAGTTATGCCTGTCTCTATAGGAGGTTTTGGTAACTGGTTAATTCCTCTTATGTTAGGAGTAGCAGATATGGCATTTCCTCGAATGAATAATTTATCCTTTTGACTTTTAGTTCCAGCTTTTATGTTTTTACTTCTTTCCTCAGCAATTGATGCAGGTGTTGGTACAGGTTGAACTGTTTATCCTCCTCTATCTGATTCCAGATACCATAGAGGTATTTCAGTAGATTTAGCTATTTTTAGACTTCATTTATCTGGTATTTCTTCTATTTTAGGTAGAATCAATTTTTTAACTACAATTATCTGTTCTCGTACAACAAAGAGAATTTCTTTAGACCGTTTGCCTTTATTCTTATGAGCTGTTGCTGTTACAGCAATTTTATTAATTACTAGGCTTCCAGTATTAGCTGGTGCTATTACAATGCT
>Brachionus_calyciflorus_DUL38DE
TTGGTTCTTATTTAGGAGATGAGCATCTTTATAATGTTTTAGTAACAGCTCATGCCTTTGTAATGATTTTCTTTATAGTTATGCCTGTCTCTATAGGAGGTTTTGGTAACTGGTTAATTCCTCTTATGTTAGGAGTAGCAGATATGGCATTTCCTCGAATGAATAATTTATCCTTTTGACTTTTAGTTCCAGCTTTTATGTTTTTACTTCTTTCCTCAGCAATTGATGCAGGTGTTGGTACAGGTTGAACTGTTTATCCTCCTCTATCTGATTCCAGATACCATAGAGGTATTTCAGTAGATTTAGCTATTTTTAGACTTCATTTATCTGGTATTTCTTCTATTTTAGGTAGAATCAATTTTTTAACTACAATTATCTGTTCTCGTACAACAAAGAGAATTTCTTTAGACCGTTTGCCTTTATTCTTATGAGCTGTTGCTGTTACAGCAATTTTATTAATTACTAGGCTTCCAGTATTAGCTGGTGCTATTACAATGCT
>Brachionus_calyciflorus_DUL46DE
TTGGTTCTTATTTAGGAGATGAGCATCTTTATAATGTTTTAGTAACAGCTCATGCCTTTGTAATGATTTTCTTTATAGTTATGCCTGTCTCTATAGGAGGTTTTGGTAACTGGTTAATTCCTCTTATGTTAGGAGTAGCAGATATGGCATTTCCTCGAATGAATAATTTATCCTTTTGACTTTTAGTTCCAGCTTTTATGTTTTTACTTCTTTCCTCAGCAATTGATGCAGGTGTTGGTACAGGTTGAACTGTTTATCCTCCTCTATCTGATTCCAGATACCATAGAGGTATTTCAGTAGATTTAGCTATTTTTAGACTTCATTTATCTGGTATTTCTTCTATTTTAGGTAGAATCAATTTTTTAACTACAATTATCTGTTCTCGTACAACAAAGAGAATTTCTTTAGACCGTTTGCCTTTATTCTTATGAGCTGTTGCTGTTACAGCAATTTTATTAATTACTAGGCTTCCAGTATTAGCTGGTGCTATTACAATGCT
>Brachionus_calyciflorus_SOL55DE
TTGGTTCTTATTTAGGAGATGAGCATCTTTATAATGTTTTAGTAACAGCTCATGCCTTTGTAATGATTTTCTTTATAGTTATGCCTGTCTCTATAGGAGGTTTTGGTAACTGGTTAATTCCTCTTATGTTAGGAGTAGCAGATATGGCATTTCCTCGAATGAATAATTTATCCTTTTGACTTTTAGTTCCAGCTTTTATGTTTTTACTTCTTTCCTCAGCAATTGATGCAGGTGTTGGTACAGGTTGAACTGTTTATCCTCCTCTATCTGATTCCAGATACCATAGAGGTATTTCAGTAGATTTAGCTATTTTTAGACTTCATTTATCTGGTATTTCTTCTATTTTAGGTAGAATCAATTTTTTAACTACAATTATCTGTTCTCGTACAACAAAGAGAATTTCTTTAGACCGTTTGCCTTTATTCTTATGAGCTGTTGCTGTTACAGCAATTTTATTAATTACTAGGCTTCCAGTATTAGCTGGTGCTATTACAATGCT
>Brachionus_calyciflorus_DUL7AR
TTGGTTCTTATTTAGGAGATGAGCATCTTTATAATGTTTTAGTAACAGCTCATGCCTTTGTAATGATTTTCTTTATAGTTATGCCTGTCTCTATAGGAGGTTTTGGTAACTGGTTAATTCCTCTTATGTTAGGAGTAGCAGATATGGCATTTCCTCGAATGAATAATTTATCCTTTTGACTTTTAGTTCCAGCTTTTATGTTTTTACTTCTTTCCTCAGCAATTGATGCAGGTGTTGGTACAGGTTGAACTGTTTATCCTCCTCTATCTGATTCCAGATACCATAGAGGTATTTCAGTAGATTTAGCTATTTTTAGACTTCATTTATCTGGTATTTCTTCTATTTTAGGTAGAATCAATTTTTTAACTACAATTATCTGTTCTCGTACAACAAAGAGAATTTCTTTAGACCGTTTGCCTTTATTCTTATGAGCTGTTGCTGTTACAGCAATTTTATTAATTACTAGGCTTCCAGTATTAGCTGGTGCTATTACAATGCT
>Brachionus_calyciflorus_DUL80AR
TTGGTTCTTATTTAGGAGATGAGCATCTTTATAATGTTTTAGTAACAGCTCATGCCTTTGTAATGATTTTCTTTATAGTTATGCCTGTCTCTATAGGAGGTTTTGGTAACTGGTTAATTCCTCTTATGTTAGGAGTAGCAGATATGGCATTTCCTCGAATGAATAATTTATCCTTTTGACTTTTAGTTCCAGCTTTTATGTTTTTACTTCTTTCCTCAGCAATTGATGCAGGTGTTGGTACAGGTTGAACTGTTTATCCTCCTCTATCTGATTCCAGATACCATAGAGGTATTTCAGTAGATTTAGCTATTTTTAGACTTCATTTATCTGGTATTTCTTCTATTTTAGGTAGAATCAATTTTTTAACTACAATTATCTGTTCTCGTACAACAAAGAGAATTTCTTTAGACCGTTTGCCTTTATTCTTATGAGCTGTTGCTGTTACAGCAATTTTATTAATTACTAGGCTTCCAGTATTAGCTGGTGCTATTACAATGCT
>Brachionus_calyciflorus_DUL9AR
TTGGTTCTTATTTAGGAGATGAGCATCTTTATAATGTTTTAGTAACAGCTCATGCCTTTGTAATGATTTTCTTTATAGTTATGCCTGTCTCTATAGGAGGTTTTGGTAACTGGTTAATTCCTCTTATGTTAGGAGTAGCAGATATGGCATTTCCTCGAATGAATAATTTATCCTTTTGACTTTTAGTTCCAGCTTTTATGTTTTTACTTCTTTCCTCAGCAATTGATGCAGGTGTTGGTACAGGTTGAACTGTTTATCCTCCTCTATCTGATTCCAGATACCATAGAGGTATTTCAGTAGATTTAGCTATTTTTAGACTTCATTTATCTGGTATTTCTTCTATTTTAGGTAGAATCAATTTTTTAACTACAATTATCTGTTCTCGTACAACAAAGAGAATTTCTTTAGACCGTTTGCCTTTATTCTTATGAGCTGTTGCTGTTACAGCAATTTTATTAATTACTAGGCTTCCAGTATTAGCTGGTGCTATTACAATGCT
>Brachionus_calyciflorus_DUL70DE
TTGGTTCTTATTTAGGAGATGAGCATCTTTATAATGTTTTAGTAACAGCTCATGCCTTTGTAATGATTTTCTTTATAGTTATGCCTGTCTCTATAGGAGGTTTTGGTAACTGGTTAATTCCTCTTATGTTAGGAGTAGCAGATATGGCATTTCCTCGAATGAATAATTTATCCTTTTGACTTTTAGTTCCAGCTTTTATGTTTTTACTTCTTTCCTCAGCAATTGATGCAGGTGTTGGTACAGGTTGAACTGTTTATCCTCCTCTATCTGATTCCAGATACCATAGAGGTATTTCAGTAGATTTAGCTATTTTTAGACTTCATTTATCTGGTATTTCTTCTATTTTAGGTAGAATCAATTTTTTAACTACAATTATCTGTTCTCGTACAACAAAGAGAATTTCTTTAGACCGTTTGCCTTTATTCTTATGAGCTGTTGCTGTTACAGCAATTTTATTAATTACTAGGCTTCCAGTATTAGCTGGTGCTATTACAATGCT
>Brachionus_calyciflorus_DUL77DE
TTGGTTCTTATTTAGGAGATGAGCATCTTTATAATGTTTTAGTAACAGCTCATGCCTTTGTAATGATTTTCTTTATAGTTATGCCTGTCTCTATAGGAGGTTTTGGTAACTGGTTAATTCCTCTTATGTTAGGAGTAGCAGATATGGCATTTCCTCGAATGAATAATTTATCCTTTTGACTTTTAGTTCCAGCTTTTATGTTTTTACTTCTTTCCTCAGCAATTGATGCAGGTGTTGGTACAGGTTGAACTGTTTATCCTCCTCTATCTGATTCCAGATACCATAGAGGTATTTCAGTAGATTTAGCTATTTTTAGACTTCATTTATCTGGTATTTCTTCTATTTTAGGTAGAATCAATTTTTTAACTACAATTATCTGTTCTCGTACAACAAAGAGAATTTCTTTAGACCGTTTGCCTTTATTCTTATGAGCTGTTGCTGTTACAGCAATTTTATTAATTACTAGGCTTCCAGTATTAGCTGGTGCTATTACAATGCT
>Brachionus_calyciflorus_DUL10AR
TTGGTTCTTATTTAGGAGATGAGCATCTTTATAATGTTTTAGTAACAGCTCATGCCTTTGTAATGATTTTCTTTATAGTTATGCCTGTCTCTATAGGAGGTTTTGGTAACTGGTTAATTCCTCTTATGTTAGGAGTAGCAGATATGGCATTTCCTCGAATGAATAATTTATCCTTTTGACTTTTAGTTCCAGCTTTTATGTTTTTACTTCTTTCCTCAGCAATTGATGCAGGTGTTGGTACAGGTTGAACTGTTTATCCTCCTCTATCTGATTCCAGATACCATAGAGGTATTTCAGTAGATTTAGCTATTTTTAGACTTCATTTATCTGGTATTTCTTCTATTTTAGGTAGAATCAATTTTTTAACTACAATTATCTGTTCTCGTACAACAAAGAGAATTTCTTTAGACCGTTTGCCTTTATTCTTATGAGCTGTTGCTGTAACAGCAATTTTATTAATTACTAGGCTTCCAGTATTAGCTGGTGCTATTACAATGCT
>Brachionus_calyciflorus_DUL101DE
TTGGTTCTTATTTAGGAGATGAGCATCTTTATAATGTTTTAGTAACAGCTCATGCCTTTGTAATGATTTTCTTTATAGTTATGCCTGTCTCTATAGGAGGTTTTGGTAACTGGTTAATTCCTCTTATGTTAGGAGTAGCAGATATGGCATTTCCTCGAATGAATAATTTATCCTTTTGACTTTTAGTTCCAGCTTTTATGTTTTTACTTCTTTCCTCAGCAATTGATGCAGGTGTTGGTACAGGTTGAACTGTTTATCCTCCTCTATCTGATTCCAGATACCATAGAGGTATTTCAGTAGATTTAGCTATTTTTAGACTTCATTTATCTGGTATTTCTTCTATTTTAGGTAGAATCAATTTTTTAACTACAATTATCTGTTCTCGTACAACAAAGAGAATTTCTTTAGACCGTTTGCCTTTATTCTTATGAGCTGTTGCTGTTACAGCAATTTTATTAATTACTAGGCTTCCAGTATTAGCTGGTGCTATTACAATGCT
>Brachionus_calyciflorus_DUL96DE
TTGGTTCTTATTTAGGAGATGAGCATCTTTATAATGTTTTAGTAACAGCTCATGCCTTTGTAATGATTTTCTTTATAGTTATGCCTGTCTCTATAGGAGGTTTTGGTAACTGGTTAATTCCTCTTATGTTAGGAGTAGCAGATATGGCATTTCCTCGAATGAATAATTTATCCTTTTGACTTTTAGTTCCAGCTTTTATGTTTTTACTTCTTTCCTCAGCAATTGATGCAGGTGTTGGTACAGGTTGAACTGTTTATCCTCCTCTATCTGATTCCAGATACCATAGAGGTATTTCAGTAGATTTAGCTATTTTTAGACTTCATTTATCTGGTATTTCTTCTATTTTAGGTAGAATTAATTTTTTAACTACAATTATCTGTTCTCGTACAACAAAGAGAATTTCTTTAGACCGTTTGCCTTTATTCTTATGAGCTGTTGCTGTAACAGCAATTTTATTAATTACTAGGCTTCCAGTATTAGCTGGTGCTATTACAATGCT
>Brachionus_calyciflorus_DUL97DE
TTGGTTCTTATTTAGGAGATGAGCATCTTTATAATGTTTTAGTAACAGCTCATGCCTTTGTAATGATTTTCTTTATAGTTATGCCTGTCTCTATAGGAGGTTTTGGTAACTGGTTAATTCCTCTTATGTTAGGAGTAGCAGATATGGCATTTCCTCGAATGAATAATTTATCCTTTTGACTTTTAGTTCCAGCTTTTATGTTTTTACTTCTTTCCTCAGCAATTGATGCAGGTGTTGGTACAGGTTGAACTGTTTATCCTCCTCTATCTGATTCCAGATACCATAGAGGTATTTCAGTAGATTTAGCTATTTTTAGACTTCATTTATCTGGTATTTCTTCTATTTTAGGTAGAATCAATTTTTTAACTACAATTATCTGTTCTCGTACAACAAAGAGAATTTCTTTAGACCGTTTGCCTTTATTCTTATGAGCTGTTGCTGTTACAGCAATTTTATTAATTACTAGGCTTCCAGTATTAGCTGGTGCTATTACAATGCT
>Brachionus_calyciflorus_DUL99DE
TTGGTTCTTATTTAGGAGATGAGCATCTTTATAATGTTTTAGTAACAGCTCATGCCTTTGTAATGATTTTCTTTATAGTTATGCCTGTCTCTATAGGAGGTTTTGGTAACTGGTTAATTCCTCTTATGTTAGGAGTAGCAGATATGGCATTTCCTCGAATGAATAATTTATCCTTTTGACTTTTAGTTCCAGCTTTTATGTTTTTACTTCTTTCCTCAGCAATTGATGCAGGTGTTGGTACAGGTTGAACTGTTTATCCTCCTCTATCTGATTCCAGATACCATAGAGGTATTTCAGTAGATTTAGCTATTTTTAGACTTCATTTATCTGGTATTTCTTCTATTTTAGGTAGAATCAATTTTTTAACTACAATTATCTGTTCTCGTACAACAAAGAGAATTTCTTTAGACCGTTTGCCTTTATTCTTATGAGCTGTTGCTGTTACAGCAATTTTATTAATTACTAGGCTTCCAGTATTAGCTGGTGCTATTACAATGCT
>Brachionus_calyciflorus_DUL93DE
TTGGTTCTTATTTAGGAGATGAGCATCTTTATAATGTTTTAGTAACAGCTCATGCCTTTGTAATGATTTTCTTTATAGTTATGCCTGTCTCTATAGGAGGTTTTGGTAACTGGTTAATTCCTCTTATGTTAGGAGTAGCAGATATGGCATTTCCTCGAATGAATAATTTATCCTTTTGACTTTTAGTTCCAGCTTTTATGTTTTTACTTCTTTCCTCAGCAATTGATGCAGGTGTTGGTACAGGTTGAACTGTTTATCCTCCTCTATCTGATTCCAGATACCATAGAGGTATTTCAGTAGATTTAGCTATTTTTAGACTTCATTTATCTGGTATTTCTTCTATTTTAGGTAGAATCAATTTTTTAACTACAATTATCTGTTCTCGTACAACAAAGAGAATTTCTTTAGACCGTTTGCCTTTATTCTTATGAGCTGTTGCTGTAACAGCAATTTTATTAATTACTAGGCTTCCAGTATTAGCTGGTGCTATTACAATGCT
>Brachionus_calyciflorus_SOL14AR
TTGGTTCTTATTTAGGAGATGAGCATCTTTATAATGTTTTAGTAACAGCTCATGCCTTTGTAATGATTTTCTTTATAGTTATGCCTGTCTCTATAGGAGGTTTTGGTAACTGGTTAATTCCTCTTATGTTAGGAGTAGCAGATATGGCATTTCCTCGAATGAATAATTTATCCTTTTGACTTTTAGTTCCAGCTTTTATGTTTTTACTTCTTTCCTCAGCAATTGATGCAGGTGTTGGTACAGGTTGAACTGTTTATCCTCCTCTATCTGATTCCAGATACCATAGAGGTATTTCAGTAGATTTAGCTATTTTTAGACTTCATTTATCTGGTATTTCTTCTATTTTAGGTAGAATCAATTTTTTAACTACAATTATCTGTTCTCGTACAACAAAGAGAATTTCTTTAGACCGTTTGCCTTTATTCTTATGAGCTGTTGCTGTTACAGCAATTTTATTAATTACTAGGCTTCCAGTATTAGCTGGTGCTATTNNNNNNNN
>Brachionus_calyciflorus_SOL19AR
TTGGTTCTTATTTAGGAGATGAGCATCTTTATAATGTTTTAGTAACAGCTCATGCCTTTGTAATGATTTTCTTTATAGTTATGCCTGTCTCTATAGGAGGTTTTGGTAACTGGTTAATTCCTCTTATGTTAGGAGTAGCAGATATGGCATTTCCTCGAATGAATAATTTATCCTTTTGACTTTTAGTTCCAGCTTTTATGTTTTTACTTCTTTCCTCAGCAATTGATGCAGGTGTTGGTACAGGTTGAACTGTTTATCCTCCTCTATCTGATTCCAGATACCATAGAGGTATTTCAGTAGATTTAGCTATTTTTAGACTTCATTTATCTGGTATTTCTTCTATTTTAGGTAGAATCAATTTTTTAACTACAATTATCTGTTCTCGTACAACAAAGAGAATTTCTTTAGACCGTTTGCCTTTATTCTTATGAGCTGTTGCTGTTACAGCAATTTTATTAATTACTAGGCTTCCAGTATTAGCTGGTGCTATTACAATGCT
>Brachionus_variabilis_DUL76DE
TTGGTTCATACCTTGGTGATGAGCATCTTTATAATGTTCTTGTGACTGCTCATGCTTTTGTTATGATTTTTTTCATAGTCATGCCTGTTTCTATAGGTGGTTTTGGAAACTGATTGATTCCTCTTATGTTAGGGGTTGCTGATATGGCGTTCCCTCGAATGAACAATTTATCCTTTTGATTGTTAGTTCCTGCTTTCTTCTTTTTACTTCTTTCTTCTATTTTAGATGCAGGTGTTGGTACTGGTTGAACAGTTTACCCTCCCTTGTCAGACTCTACCTACCATAGTGGAGTTTCGGTTGATCTAGCTATCTTTAGACTTCATGTTTCTGGTGTCTCCTCTATTCTAGGAAGTATTAATTTTCTTACTACTATTATTTGCTCTCGTACTACAAAAAGTATTTCTCTTGATCGTATGCCTCTTATGTTATGGGCTATCGCTGTAACAGCTATTTTACTTATTACTAGTTTACCTGTTCTTGCTGGTGCTATTACTATGCT
>Brachionus_variabilis_DUL80DE
TTGGTTCATACCTTGGTGATGAGCATCTTTATAATGTTCTTGTTACTGCTCATGCTTTTGTTATGATTTTTTTCATAGTCATGCCTGTTTCTATAGGTGGTTTTGGAAACTGACTGATTCCTCTTATGTTAGGGGTTGCTGATATGGCGTTCCCTCGAATGAATAATTTATCCTTTTGATTGTTAGTTCCTGCTTTCTTCTTTTTACTTCTTTCTTCTATTTTAGATGCTGGTGTTGGTACTGGTTGAACAGTTTACCCTCCCTTGTCAGATTCTACTTACCATAGTGGAGTTTCGGTTGATCTAGCTATCTTTAGACTCCATGTTTCTGGTGTCTCTTCTATTCTAGGAAGTATTAACTTTCTTACTACTATTATTTGTTCTCGTACTACAAAAAGTATTTCTCTTGATCGTATGCCTCTTATGTTATGGGCTATCGCTGTAACAGCTATTTTACTTATTACTAGTTTACCTGTTCTTGCTGGTGCTATTACTATGCT
>Brachionus_variabilis_DUL3AR
TTGGTTCATACCTTGGTGATGAGCATCTTTATAATGTTCTTGTTACTGCTCATGCTTTTGTTATGATTTTTTTCATAGTCATGCCTGTTTCTATAGGTGGTTTTGGAAACTGACTGATTCCTCTTATGTTAGGGGTTGCCGATATGGCGTTCCCTCGAATGAATAATTTATCCTTTTGATTGTTAGTTCCTGCTTTCTTCTTTTTACTTCTTTCTTCTATTTTAGATGCTGGTGTTGGTACTGGTTGAACAGTTTACCCTCCCTTGTCAGATTCTACTTACCATAGTGGAGTTTCGGTTGATCTAGCTATCTTTAGACTCCATGTTTCTGGTGTCTCTTCTATTCTAGGAAGTATTAACTTTCTTACTACTATTATTTGTTCTCGTACTACAAAAAGTATTTCTCTTGATCGTACGCCTCTTATGTTATGGGCTATCGCTGTAACAGCTATTTTACTTATTACTAGTTTACCTGTNNNNNNNNNNNNNNNNNNNNNNNN
>Brachionus_variabilis_DUL90DE
TTGGTTCATACCTTGGTGATGAGCATCTTTATAATGTTCTTGTTACTGCTCATGCTTTTGTTATGATTTTTTTCATAGTCATGCCTGTTTCTATAGGTGGTTTTGGAAACTGACTGATTCCTCTTATGTTAGGGGTTGCTGATATGGCGTTCCCTCGAATGAATAATTTATCCTTTTGATTGTTAGTTCCTGCTTTCTTCTTTTTACTTCTTTCTTCTATTTTAGATGCTGGTGTTGGTACTGGTTGAACAGTTTACCCTCCCTTGTCAGATTCTACTTACCATAGTGGAGTTTCGGTTGATCTAGCTATCTTTAGACTCCATGTTTCTGGTGTCTCTTCTATTCTAGGAAGTATTAACTTTCTTACTACTATTATTTGTTCTCGTACTACAAAAAGTATTTCTCTTGATCGTATGCCTCTTATGTTATGGGCTATCGCTGTAACAGCTATTTTACTTATTACTAGTTTACCTGTTCTTGCTGGTGCTATTACTATGCT
>Brachionus_variabilis_DUL95DE
TTGGTTCATACCTTGGTGATGAGCATCTTTATAATGTTCTTGTGACTGCTCATGCTTTTGTTATGATTTTTTTCATAGTCATGCCTGTTTCTATAGGTGGTTTTGGAAACTGATTGATTCCTCTTATGTTAGGGGTTGCTGATATGGCGTTCCCTCGAATGAACAATTTATCCTTTTGATTGTTAGTTCCTGCTTTCTTCTTTTTACTTCTTTCTTCTATTTTAGATGCAGGTGTTGGTACTGGTTGAACAGTTTACCCTCCCTTGTCAGACTCTACCTACCATAGTGGAGTTTCGGTTGATCTAGCTATCTTTAGACTTCATGTTTCTGGTGTCTCCTCTATTCTAGGAAGTATTAATTTTCTTACTACTATTATTTGCTCTCGTACTACAAAAAGTATTTCTCTTGATCGTATGCCTCTTATGTTATGGGCTATCGCTGTAACAGCTATTTTACTTATTACTAGTTTACCTGTTCTTGCTGGTGCTATTACTATGCT
>Brachionus_variabilis_DUL104DE
TTGGTTCATACCTTGGTGATGAGCATCTTTATAATGTTCTTGTGACTGCTCATGCTTTTGTTATGATTTTTTTCATAGTCATGCCTGTTTCTATAGGTGGTTTTGGAAACTGATTGATTCCTCTTATGTTAGGGGTTGCTGATATGGCGTTCCCTCGAATGAACAATTTATCCTTTTGATTGTTAGTTCCTGCTTTCTTCTTTTTACTTCTTTCTTCTATTTTAGATGCAGGTGTTGGTACTGGTTGAACAGTTTACCCTCCCTTGTCAGACTCTACCTACCATAGTGGAGTTTCGGTTGATCTAGCTATCTTTAGACTTCATGTTTCTGGTGTCTCCTCTATTCTAGGAAGTATTAATTTTCTTACTACTATTATTTGCTCTCGTACTACAAAAAGTATTTCTCTTGATCGTATGCCTCTTATGTTATGGGCTATCGCTGTAACAGCTATTTTACTTATTACTAGTTTACCTGTTCTTGCTGGTGCTATTACTATGCT
>Brachionus_variabilis_SOL111DE
TTGGTTCATACCTTGGTGATGAGCATCTTTATAATGTTCTTGTGACTGCTCATGCTTTTGTTATGATTTTTTTCATAGTCATGCCTGTTTCTATAGGTGGTTTTGGAAACTGATTGATTCCTCTTATGTTAGGGGTTGCTGATATGGCGTTCCCTCGAATGAACAATTTATCCTTTTGATTGTTAGTTCCTGCTTTCTTCTTTTTACTTCTTTCTTCTATTTTAGATGCAGGTGTTGGTACTGGTTGAACAGTTTACCCTCCCTTGTCAGACTCTACCTACCATAGTGGAGTTTCGGTTGATCTAGCTATCTTTAGACTTCATGTTTCTGGTGTCTCCTCTATTCTAGGAAGTATTAATTTTCTTACTACTATTATTTGCTCTCGTACTACAAAAAGTATTTCTCTTGATCGTATGCCTCTTATGTTATGGGCTATCGCTGTAACAGCTATTTTACTTATTACTAGTTTACCTGTTCTTGCTGGTGCTATTACTATGCT
>Brachionus_budapestinensis_DUL71DE
TAGGGTCTTATCTTGGTGATGAGCACTTGTATAATGTTTTAGTTACTGCTCATGCTTTTGTTATAATTTTCTTTATAGTTATGCCTGTTTCTATGGGTGGTTTTGGTAACTGGTTGATTCCTCTTATGTTAGGTGTTGCTGATATGGCTTTCCCTCGTATGAATAATTTGTCTTTTTGATTAATTGTACCTTCATTTATGTTTCTTCTCCTTTCTTCTATTATAGATGCTGGGGTTGGTACAGGTTGAACTGTCTACCCTCCTTTATCTGATTCTAAGTACCATAGAGGAATTTCTGTTGATTTAGCTATTTTTAGACTTCATTTAGCTGGTATCTCTTCTATTCTAGGTAGAATTAACTTTCTTACTACTATTTTATGCTCTCGTACTACTAAGACGTTTTCATTAGATCGTTTACCTCTTATGCTTTGAGCTCTTGCTGTTACGGCTGTCCTTTTAATCACTAGTTTACCGGTTTTAGCTGGGGCTATTACTATATT
>Brachionus_budapestinensis_DUL75AR
TAGGGTCTTATCTTGGTGATGAGCACTTGTATAATGTTTTAGTTACTGCTCATGCTTTTGTTATAATTTTCTTTATAGTTATGCCTGTTTCTATGGGTGGTTTTGGTAACTGGTTGATTCCTCTTATGTTAGGTGTTGCTGATATGGCTTTCCCTCGTATGAATAATTTGTCTTTTTGATTAATTGTACCTTCATTTATGTTTCTTCTCCTTTCTTCTATTATAGATGCTGGGGTTGGTACAGGTTGAACTGTCTACCCTCCTTTATCTGATTCTAAGTACCATAGAGGAATTTCTGTTGATTTAGCTATTTTTAGACTTCATTTAGCTGGTATCTCTTCTATTCTAGGTAGAATTAACTTTCTTACTACTATTTTATGCTCTCGTACTACTAAGACGTTTTCATTAGATCGTTTACCTCTTATGCTTTGAGCTCTTGCTGTTACGGCTGTCCTTTTAATCACTAGTTTACCGGTTTTAGCTGGGGCTATTACTATATT
>Brachionus_spp_DUL81DE
TTGGTTCATACCTTGGTGATGAGCATCTTTATAACGTTCTTGTCACTGCTCATGCTTTTGTTATGATTTTCTTTATGGTTATGCCTGTTTCTATGGGTGGTTTTGGTAATTGATTAATTCCTTTGATACTGGGTGTTGCTGATATGGCTTTCCCTCGAATGAATAATTTATCATTCTGATTGTTAGTTCCTGCTTTTTTCTTTCTTCTGCTGTCTTCGATTCTAGATGCTGGTGCTGGTACAGGTTGAACTGTGTATCCCCCCTTATCTGATTCTACTTACCATAGTGGTGTTTCAGTTGATTTAGCTATTTTTAGGTTGCACGTTTCTGGTGTTTCTTCTATCCTTGGTAGTATTAACTTTTTAACTACTATTATTTGCTCTCGTACTACAAAAAGTGTTTCTCTTGATCGTATGCCTTTAATGTTATGAGCTCTTGCAGTTACTGCTATTCTACTTATTACTAGCCTTCCGGTTTTAGCAGGTGCTATTACTATGCT
>Brachionus_spp_DUL18DE
TTGGTTCTTATTTAGGTGATGAGCATCTTTATAATGTTTTAGTAACAGCTCATGCTTTCGTTATGATTTTCTTCATGGTAATGCCTGTTTCTATAGGAGGTTTTGGTAATTGGTTAATTCCTCTAATGTTAGGTGTTGCAGATATGGCTTTCCCTCGAATGAATAATCTATCTTTTTGACTTTTAGTCCCTGCTTTTATGTTTCTTTTACTTTCATCAGTGTTAGACGCTGGTGTTGGTACTGGTTGAACAGTTTATCCTCCTTTATCTGATTCTAGATACCATAGAGGTGTGTCTGTTGATTTAGCTATTTTCAGATTACATTTATCTGGTGTTTCTTCTATTTTAGGTAGAATTAACTTTTTAACTACAATTATTTGTTCTCGAACAACAAAAAGAGTTTCTTTAGATCGTCTTCCTCTAATGTTATGAGCTATTGCTGTTACTGCTATTCTTTTAATTACTAGGTTACCTGTTTTAGCTGGTGCTATTACAATGCT
>Brachionus_spp_SOL37DE
TTGGTTCTTATCTTGGTGATGAGCATCTTTATAATGTTCTAGTGACTGCTCATGCTTTTGTTATGATTTTTTTTATAGTTATGCCTGTTTCTATGGGTGGTTTTGGTAATTGATTAATTCCATTGATGTTAGGTGTAGCCGATATGGCTTTCCCTCGTATGAATAATTTATCTTTTTGATTGTTAGTTCCAGCTTTTGTGTTTCTTCTTTTATCTTCTGTTCTTGATGCTGGTGTTGGTACTGGTTGAACTGTCTATCCTCCTTTATCCGATTCTACTTATCATAGTGGTATTTCTGTTGATTTAGCTATTTTTAGTCTTCACTTATCTGGTGTATCTTCAATTTTAGGTAGTATTAATTTTTTAACTACAATTATTTGTTCTCGTACTACAAAAAGTATTTCTCTTGATCGTCTTCCCTTAATACTTTGGGCTATTGCTGTTACTGCTATTCTTTTAATTACTAGTCTTCCTGTTTTAGCAGGAGCTATTACTATGTT
>Brachionus_spp_SOL78DE
TTGGTTCTTATTTGGGTGATGAACATCTTTATAATGTTCTAGTGACTGCTCACGCTTTTGTTATGATTTTTTTTATGGTGATACCTGTGTCTATGGGTGGTTTTGGTAACTGACTAATTCCATTAATGTTAGGTGTAGCTGATATGGCTTTCCCTCGTATGAATAATTTGTCTTTTTGATTACTTGTTCCTGCATTTGTTTTTCTTCTTTTATCTTCAGTCCTTGATGCTGGTGTTGGTACTGGATGAACTGTTTATCCTCCCTTGTCTGATTCTACTTATCACAGAGGTGTCTCTGTTGATTTAGCTATTTTTAGATTACATCTTTCTGGTGTTTCTTCTATTTTAGGTAGTATTAATTTTTTAACTACTATTATTTGTTCGCGTACTACTAAAAGTATCTCTTTAGATCGTCTTCCTTTAATGTTATGGGCTATTGCTGTTACAGCTATTCTTTTAATTACTAGTCTTCCTGTCTTAGCTGGTGCTATTACTATATT
>Brachionus_spp_SOL53DE
TTGGTTCTTATCTTGGTGATGAGCATCTTTATAATGTTCTAGTGACTGCTCATGCTTTTGTTATGATTTTTTTTATAGTTATGCCTGTTTCTATGGGTGGTTTTGGTAATTGATTAATTCCATTGATGTTAGGTGTAGCCGATATGGCTTTCCCTCGTATGAATAATTTATCTTTTTGATTGTTAGTTCCAGCTTTTGTGTTTCTTCTTTTATCTTCTGTTCTTGATGCTGGTGTTGGTACTGGTTGAACTGTCTATCCTCCTTTATCCGATTCTACTTATCATAGTGGTATTTCTGTTGATTTAGCTATTTTTAGTCTTCACTTATCTGGTGTATCTTCAATTTTAGGTAGTATTAATTTTTTAACTACAATTATTTGTTCTCGTACTACAAAAAGTATTTCTCTTGATCGTCTTCCCTTAATACTTTGGGCTATTGCTGTTACTGCTATTCTTTTAATTACTAGTCTTCCTGTTTTAGCAGGAGCTATTACTATGTT
>Hexarthra_fennica_SOL1DE
CCGGTTCGTTTATCGGGGATAGCCACCTTTATAATGTTATTGTCACTGCTCATGCCATCATTATGATCTTCTTTATAGTTATGCCTGTTGCAATCGGAGGTTTTGGTAACTGACTCATTCCTATGATGCTAGGCTGTGCAGACATGGCTTTTCCACGCATAAATAACCTATCCTTCTGACTACTCGTCCCTGCCTTTACATTACTTCTACTCTCGTCAATTTTAGACTCTGGTGTAGGCGGTGGCTGAACTCTCTACCCTCCATTGAGTGATTACAAATACCACTCCGGTGTTTCCGTAGATCTAGCAATCTTCAGTCTTCACCTTTCGGGTGTTAGTTCAATCCTTGGGTCGATTAACTTTTTATCTACAATTTTAACTTCCCGTTCTTCTAAAACTTTCTCTATGGATAAGCTGCCCCTATTTTTATGGGCTGTCCTGGTTACTGCTATTCTACTCATCCTTAGACTTCCCGTACTAGCAGGTGCTATTACTATGCT
>Hexarthra_fennica_SOL17DE
CCGGTTCGTTTATCGGGGATAGCCACCTTTATAATGTTATTGTCACTGCTCATGCTATCATTATGATCTTCTTTATAGTTATGCCTGTTGCAATCGGTGGTTTTGGTAACTGACTCATTCCTATGATACTAGGCTGTGCAGACATGGCTTTTCCACGCATAAATAACCTATCCTTCTGACTACTCGTCCCTGCCTTTACATTACTTCTACTCTCGTCAATTTTAGACTCTGGTGTAGGCGGTGGCTGAACTCTCTACCCTCCATTGAGTGATTACAAATACCACTCCGGTGTTTCCGTAGATCTAGCAATCTTCAGTCTTCACCTTTCGGGTGTTAGTTCAATCCTTGGGTCGATTAACTTTTTATCTACAATTTTAACTTCCCGTTCTTCTAAAACTTTCTCTATGGATAAGCTGCCCCTATTTTTATGGGCTGTCCTGGTTACTGCTATTCTACTCATCCTTAGACTTCCCGTACTAGCAGGTGCTATTACTATGCT
>Hexarthra_fennica_SOL54AR
CCGGTTCGTTTATCGGGGATAGCCACCTTTATAATGTTATTGTCACTGCTCATGCCATCATTATGATCTTCTTTATAGTTATGCCTGTTGCAATCGGAGGTTTTGGTAACTGACTCATTCCTATGATACTAGGCTGTGCAGACATGGCTTTTCCACGCATAAATAACCTATCCTTCTGACTACTCGTCCCTGCCTTTACATTACTTCTACTCTCGTCAATTTTAGACTCTGGTGTAGGCGGTGGCTGAACTCTCTACCCTCCATTGAGTGATTACAAATACCACTCCGGTGTTTCCGTAGATCTAGCAATCTTCAGTCTTCACCTTTCGGGTGTTAGTTCAATCCTTGGGTCGATTAACTTTTTATCTACAATTTTAACTTCCCGTTCTTCTAAAACTTTCTCTATGGATAAGCTGCCCCTATTTTTATGGGCTGTCCTGGTTACTGCTATTCTACTCATCCTTAGACTTCCCGTACTAGCAGGTGCTATTACTATGCT
>Hexarthra_fennica_SOL72AR
CCGGTTCGTTTATCGGGGATAGCCACCTTTATAATGTTATTGTCACTGCTCATGCCATCATTATGATCTTCTTTATAGTTATGCCTGTTGCAATCGGTGGTTTTGGTAACTGACTCATTCCTATGATACTAGGCTGTGCAGACATGGCTTTTCCACGCATAAATAACCTATCCTTCTGACTACTCGTCCCTGCCTTTACATTACTTCTACTCTCGTCAATTTTAGACTCTGGTGTAGGCGGTGGCTGAACTCTCTACCCTCCATTGAGTGATTACAAATACCACTCCGGTGTTTCCGTAGATCTAGCAATCTTCAGTCTTCACCTTTCGGGTGTTAGTTCAATCCTTGGGTCGATTAACTTTTTATCTACAATTTTAACTTCCCGTTCTTCTAAAACTTTCTCTATGGATAAGCTGCCCCTATTTTTATGGGCTGTCCTGGTTACTGCTATTCTACTCATCCTTAGACTTCCCGTACTAGCAGGTGCTATTACTATGCT
>Hexarthra_fennica_SOL77DE
CCGGTTCGTTTATCGGGGATAGCCACCTTTATAATGTTATTGTCACTGCTCATGCTATCATTATGATCTTCTTTATAGTTATGCCTGTTGCAATCGGTGGTTTTGGTAACTGACTCATTCCTATGATACTAGGCTGTGCAGACATGGCTTTTCCACGCATAAATAACCTATCCTTCTGACTACTCGTCCCTGCCTTTACATTACTTCTACTCTCGTCAATTTTAGACTCTGGTGTAGGCGGTGGCTGAACTCTCTACCCTCCATTGAGTGATTACAAATACCACTCCGGTGTTTCCGTAGATCTAGCAATCTTCAGTCTTCACCTTTCGGGTGTTAGTTCAATCCTTGGGTCGATTAACTTTTTATCTACAATTTTAACTTCCCGTTCTTCTAAAACTTTCTCTATGGATAAGCTGCCCCTATTTTTATGGGCTGTCCTGGTTACTGCTATTCTACTCATCCTTAGACTTCCCGTACTAGCAGGTGCTATTACTATGCT
>Hexarthra_fennica_TIN27DE
GAGGTGCTTTTATTGGTGATAGTCACCTTTACAATGTTCTGGTAACTGCTCACGCCATTGTGATAATTTTCTTCATAGTCATGCCGGTTGCAATTGGTGGCTTTGGCAACTGATTAATTCCTATGATGCTGGGCTGTGCTGATATGGCTTTCCCACGAATGAATAATCTTTCGTTCTGGTTGCTAGTGCCAGCCTTTAGGCTACTACTCTTATCTTCTATTTTAGACTCCGGTGTAGGCGGCGGGTGGACTCTGTACCCTCCTCTAAGAGACTACAAGTATCACTCTGGGGTCTCTGTAGACTTAGCTATTTTTAGCTTACACTTGTCTGGAATTAGTTCAATTCTTGGTTCAATTAATTTCTTATCCACTATCATTACTTCTCGTGCTTCGAAAGTATTTTCTATGGATAAACTTCCTTTATTTCTGTGAGCCGTTGTAGTTACTGCAGTTTTACTTATTCTAAGTCTTCCTGTTCTAGCCGGTGCAATTACTATGCT
>Hexarthra_fennica_TIN46DE
GAGGTGCTTTTATTGGTGATAGTCACCTTTACAATGTTCTGGTAACTGCTCACGCCATTGTGATAATTTTCTTCATAGTCATGCCGGTTGCAATTGGTGGCTTTGGCAACTGATTAATTCCTATGATGCTGGGCTGTGCTGATATGGCTTTCCCACGAATGAATAATCTTTCGTTCTGGTTGCTAGTGCCAGCCTTTAGGCTACTACTCTTATCTTCTATTTTAGACTCCGGTGTAGGCGGCGGGTGGACTCTGTACCCTCCTCTAAGAGACTACAAGTATCACTCTGGGGTCTCTGTAGACTTAGCTATTTTTAGCTTACACTTGTCTGGAATTAGTTCAATTCTTGGTTCAATTAATTTCTTATCCACTATCATTACTTCTCGTGCTTCGAAAGTATTTTCTATGGATAAACTTCCTTTATTTCTGTGAGCCGTTGTAGTTACTGCAGTTTTACTTATTCTAAGTCTTCCTGTTCTAGCCGGTGCAATTACTATGCT
>Hexarthra_fennica_TIN57AR
GAGGTGCTTTTATTGGTGATAGTCACCTTTACAATGTTCTGGTAACTGCTCACGCCATTGTGATAATTTTCTTCATAGTCATGCCGGTTGCAATTGGTGGCTTTGGCAACTGATTAATTCCTATGATGCTGGGCTGTGCTGATATGGCTTTCCCACGAATGAATAATCTTTCGTTCTGGTTGCTAGTGCCAGCCTTTAGGCTACTACTCTTATCTTCTATTTTAGACTCCGGTGTAGGCGGCGGGTGGACTCTGTACCCTCCTCTAAGAGACTACAAGTATCACTCTGGGGTCTCTGTAGACTTAGCTATTTTTAGCTTACACTTGTCTGGAATTAGTTCAATTCTTGGTTCAATTAATTTCTTATCCACTATCATTACTTCTCGTGCTTCGAAAGTATTTTCTATGGATAAACTTCCTTTATTTCTGTGAGCCGTTGTAGTTACTGCAGTTTTACTTATTCTAAGTCTTCCTGTTCTAGCCGGTGCAATTACTATGCT
>Hexarthra_fennica_TIN58DE
GAGGTGCTTTTATTGGTGATAGTCACCTTTACAATGTTCTGGTAACTGCTCACGCCATTGTGATAATTTTCTTCATAGTCATGCCGGTTGCAATTGGTGGCTTTGGCAACTGATTAATTCCTATGATGCTGGGCTGTGCTGATATGGCTTTCCCACGAATGAATAATCTTTCGTTCTGGTTGCTAGTGCCAGCCTTTAGGCTACTACTCTTATCTTCTATTTTAGACTCCGGTGTAGGCGGCGGGTGGACTCTGTACCCTCCTCTAAGAGACTACAAGTATCACTCTGGGGTCTCTGTAGACTTAGCTATTTTTAGCTTACACTTGTCTGGAATTAGTTCAATTCTTGGTTCAATTAATTTCTTATCCACTATCATTACTTCTCGTGCTTCGAAAGTATTTTCTATGGATAAACTTCCTTTATTTCTGTGAGCCGTTGTAGTTACTGCAGTTTTACTTATTCTAAGTCTTCCTGTTCTAGCCGGTGCAATTACTATGCT
>Hexarthra_mira_SOL23AR
TTGGTTCATTTATTGGAGATAGACATATTTATAATGTAATTGTGACAGCTCATGCTTTTGTTATAATTTTTTTTATAGTGATACCGGTTGCAATTGGCGGGTTTGGTAATTGGTTGATTCCTATGATATTAGGTGTAGCTGATATAGCATTCCCTCGAATGAATAATCTTTCTTTTTGATTATTGATTCCTTCATTTAGTTTATTACTACTGTCATCCATTTTAGACTCTGGTGCTGGTACGGGTTGGACAGTTTATCCTCCTTTAAGTGACTACAAGTATCATTCTGGTGTATCTGTTGATTTAGCAATTTTTAGTTTACACTTAGCAGGTATTAGTTCTATTCTTGGGTCTATTAACTTTTTAACTACAATTTTGACGTCCCGTGCCAGTAAGTCTTTTTCTTTAGACAAGTTACCTCTATTTTTATGAGCTGTAAGAATCACAGCTGTACTTTTAATTTTAAGATTACCGGTATTAGCTGGTGCTATTACAATGCT
>Hexarthra_mira_DUL6AR
TTGGTTCATTTATTGGAGATAGACATATTTATAATGTAATTGTGACAGCTCATGCTTTTGTTATAATTTTTTTTATAGTGATACCGGTTGCAATTGGCGGGTTTGGTAATTGGTTGATTCCTATGATATTAGGTGTAGCTGATATAGCATTCCCTCGAATGAATAATCTTTCTTTTTGATTATTGATTCCTTCATTTAGTTTATTACTACTGTCATCCATTTTAGACTCTGGTGCTGGTACGGGTTGGACAGTTTATCCTCCTTTAAGTGACTACAAGTATCATTCTGGTGTATCTGTTGATTTAGCAATTTTTAGTTTACACTTAGCAGGTATTAGTTCTATTCTTGGGTCTATTAACTTTTTAACTACAATTTTGACGTCCCGTGCCAGTAAGTCTTTTTCTTTAGACAAGTTACCTCTATTTTTATGAGCTGTAAGAATCACAGCTGTACTTTTAATTTTAAGATTACCGGTATTAGCTGGTGCTATTACAATGCT
>Hexarthra_mira_DUL66DE
TTGGTTCATTTATTGGAGATAGACATATTTATAATGTAATTGTGACAGCTCATGCTTTTGTTATAATTTTTTTTATAGTGATACCGGTTGCAATTGGCGGGTTTGGTAATTGGTTGATTCCTATGATATTAGGTGTAGCTGATATAGCATTCCCTCGAATGAATAATCTTTCTTTTTGATTATTGATTCCTTCATTTAGTTTATTACTACTGTCATCCATTTTAGACTCTGGTGCTGGTACGGGTTGGACAGTTTATCCTCCTTTAAGTGACTACAAGTATCATTCTGGTGTATCTGTTGATTTAGCAATTTTTAGTTTACACTTAGCAGGTATTAGTTCTATTCTTGGGTCTATTAACTTTTTAACTACAATTTTGACGTCCCGTGCCAGTAAGTCTTTTTCTTTAGACAAGTTACCTCTATTTTTATGAGCTGTAAGAATCACAGCTGTACTTTTAATTTTAAGATTACCGGTATTAGCTGGTGCTATTACAATGCT
>Hexarthra_mira_DUL100DE
TTGGTTCATTTATTGGAGATAGACATATTTATAATGTAATTGTGACAGCTCATGCTTTTGTTATAATTTTTTTTATAGTGATACCGGTTGCAATTGGCGGGTTTGGTAATTGGTTGATTCCTATGATATTAGGTGTAGCTGATATAGCATTCCCTCGAATGAATAATCTTTCTTTTTGATTATTGATTCCTTCATTTAGTTTATTACTACTGTCATCCATTTTAGACTCTGGTGCTGGTACGGGTTGGACAGTTTATCCTCCTTTAAGTGACTACAAGTATCATTCTGGTGTATCTGTTGATTTAGCAATTTTTAGTTTACACTTAGCAGGTATTAGTTCTATTCTTGGGTCTATTAACTTTTTAACTACAATTTTGACGTCCCGTGCCAGTAAGTCTTTTTCTTTAGACAAGTTACCTCTATTTTTATGAGCTGTAAGAATCACAGCTGTACTTTTAATTTTAAGATTACCGGTATTAGCTGGTGCTATTACAATGCT
>Hexarthra_mira_DUL91DE
TTGGTTCATTTATTGGAGATAGACATATTTATAATGTAATTGTGACAGCTCATGCTTTTGTTATAATTTTTTTTATAGTGATACCGGTTGCAATTGGCGGGTTTGGTAATTGGTTGATTCCTATGATATTAGGTGTAGCTGATATAGCATTCCCTCGAATGAATAATCTTTCTTTTTGATTATTGATTCCTTCATTTAGTTTATTACTACTGTCATCCATTTTAGACTCTGGTGCTGGTACGGGTTGGACAGTTTATCCTCCTTTAAGTGACTACAAGTATCATTCTGGTGTATCTGTTGATTTAGCAATTTTTAGTTTACACTTAGCAGGTATTAGTTCTATTCTTGGGTCTATTAACTTTTTAACTACAATTTTGACGTCCCGTGCCAGTAAGTCTTTTTCTTTAGACAAGTTACCTCTATTTTTATGAGCTGTAAGAATCACAGCTGTACTTTTAATTTTAAGATTACCGGTATTAGCTGGTGCTATTACAATGCT
>Hexarthra_mira_DUL69DE
TTGGTTCATTTATTGGAGATAGACATATTTATAATGTAATTGTGACAGCTCATGCTTTTGTTATAATTTTTTTTATAGTGATACCGGTTGCAATTGGCGGGTTTGGTAATTGGTTGATTCCTATGATATTAGGTGTAGCTGATATAGCATTCCCTCGAATGAATAATCTTTCTTTTTGATTATTGATTCCTTCATTTAGTTTATTACTACTGTCATCCATTTTAGACTCTGGTGCTGGTACGGGTTGGACAGTTTATCCTCCTTTAAGTGACTACAAGTATCATTCTGGTGTATCTGTTGATTTAGCAATTTTTAGTTTACACTTAGCAGGTATTAGTTCTATTCTTGGGTCTATTAACTTTTTAACTACAATTTTGACGTCCCGTGCCAGTAAGTCTTTTTCTTTAGACAAGTTACCTCTATTTTTATGAGCTGTAAGAATCACAGCTGTACTTTTAATTTTAAGATTACCGGTATTAGCTGGTGCTATTACAATGCT
>Hexarthra_mira_DUL79DE
TTGGTTCATTTATTGGAGATAGACATATTTATAATGTAATTGTGACAGCTCATGCTTTTGTTATAATTTTTTTTATAGTGATACCGGTTGCAATTGGCGGGTTTGGTAATTGGTTGATTCCTATGATATTAGGTGTAGCTGATATAGCATTCCCTCGAATGAATAATCTTTCTTTTTGATTATTGATTCCTTCATTTAGTTTATTACTACTGTCATCCATTTTAGACTCTGGTGCTGGTACGGGTTGGACAGTTTATCCTCCTTTAAGTGACTACAAGTATCATTCTGGTGTATCTGTTGATTTAGCAATTTTTAGTTTACACTTAGCAGGTATTAGTTCTATTCTTGGGTCTATTAACTTTTTAACTACAATTTTGACGTCCCGTGCCAGTAAGTCTTTTTCTTTAGACAAGTTACCTCTATTTTTATGAGCTGTAAGAATCACAGCTGTACTTTTAATTTTAAGATTACCGGTATTAGCTGGTGCTATTACAATGCT
>Hexarthra_mira_SOL2_AR
TTGGTTCATTTATTGGAGATAGACATATTTATAATGTAATTGTGACAGCTCATGCTTTTGTTATAATTTTTTTTATAGTGATACCGGTTGCAATTGGCGGGTTTGGTAATTGGTTGATTCCTATGATATTAGGTGTAGCTGATATAGCATTCCCTCGAATGAATAATCTTTCTTTTTGATTATTGATTCCTTCATTTAGTTTATTACTACTGTCATCCATTTTAGACTCTGGTGCTGGTACGGGTTGGACAGTTTATCCTCCTTTAAGTGACTACAAGTATCATTCTGGTGTATCTGTTGATTTAGCAATTTTTAGTTTACACTTAGCAGGTATTAGTTCTATTCTTGGGTCTATTAACTTTTTAACTACAATTTTGACGTCCCGTGCCAGTAAGTCTTTTTCTTTAGACAAGTTACCTCTATTTTTATGAGCTGTAAGAATCACAGCTGTACTTTTAATTTTAAGATTACCGGTATTAGCTGGTGCTATTACAATGCT
>Keratella_tropica_SOL93AR
TTGGTTCTTACATTGGAGATGAGCATCTTTATAATGTTCTTGTAACAGCACATGCTTTTATTATAATCTTTTTTATGGTTATACCTATTTCAATAGGAGGTTTTGGTAACTGACTTATTCCTTTAATGCTTGGTGTAGCTGACATGGCTTTCCCTCGTATAAATAATCTTTCCTTTTGGCTTCTCTTTCCTTCATTTACCTTTTTACTTCTTTCGTCAATTCTTGATGCAGGAGCAGGTACGGGTTGAACAGTATATCCACCACTTTCAGATTCCAAATTTCATAGAGGGATCTCAGTTGATTTAGCTATTTTTAGTCTTCACTTAGCAGGTGTTTCTTCAATTCTAGGTAGAATTAATTTCTTAACTACTGTTATCTGCTCTCGAACAGCCAAAGCAATTTCTCTAGATCGTCTTCCCCTTATGCTTTGAGCTCTTTCGATTACTGCTGTTCTTCTTATTACAAGACTTCCTGTCTTAGCCGGCGCTATCACGATGCT
>Keratella_tropica_SOL102AR
TTGGTTCTTACATTGGAGATGAGCATCTTTATAATGTTCTTGTAACAGCACATGCTTTTATTATAATCTTTTTTATGGTTATACCTATTTCAATAGGAGGTTTTGGTAACTGACTTATTCCTTTAATGCTTGGTGTAGCTGACATAGCTTTCCCTCGTATAAATAATCTTTCCTTTTGGCTTCTCTTTCCTTCATTTACCTTTTTACTCCTTTCGTCAATTCTTGATGCAGGAGTAGGTACGGGTTGAACAGTGTATCCACCACTTTCAGACTCTAAATTCCATAGAGGGATCTCAGTTGATTTAGCTATCTTTAGTCTCCATTTAGCAGGTATTTCTTCAATTCTAGGTAGAATTAATTTTTTAACTACTGTTATCTGCTCTCGAACAGCTAAAGCAATTTCGCTGGATCGCCTTCCCCTTATGCTTTGAGCTCTTTCTATTACTGCTGTCCTTCTTATTACAAGACTTCCTGTCTTAGCCGGTGCTATCACTATACT
>Keratella_tropica_SOL113AR
TTGGTTCTTACATTGGAGATGAGCATCTTTATAATGTTCTTGTAACAGCACATGCTTTTATTATAATCTTTTTTATGGTTATACCTATTTCAATAGGAGGTTTTGGTAACTGACTTATTCCTTTAATGCTTGGTGTAGCTGACATAGCTTTCCCTCGTATAAATAATCTTTCCTTTTGGCTTCTCTTTCCTTCATTTACCTTTTTACTCCTTTCGTCAATTCTTGATGCAGGAGTAGGTACGGGTTGAACAGTGTATCCACCACTTTCAGACTCTAAATTCCATAGAGGGATCTCAGTTGATTTAGCTATCTTTAGTCTCCATTTAGCAGGTATTTCTTCAATTCTAGGTAGAATTAATTTTTTAACTACTGTTATCTGCTCTCGAACAGCTAAAGCAATTTCGCTGGATCGCCTTCCCCTTATGCTTTGAGCTCTTTCTATTACTGCTGTCCTTCTTATTACAAGACTTCCTGTCTTAGCCGGTGCTATCACTATACT
>Keratella_tropica_SOL3DE
TTGGTTCTTACATTGGAGATGAGCATCTTTATAATGTTCTTGTAACAGCACATGCTTTTATTATAATCTTTTTTATGGTTATACCTATTTCAATAGGAGGTTTTGGTAACTGACTTATTCCTTTAATGCTTGGTGTAGCTGACATGGCTTTCCCTCGTATAAATAATCTTTCCTTTTGGCTTCTCTTTCCTTCATTTACCTTTTTACTTCTTTCGTCAATTCTTGATGCAGGAGCAGGTACGGGTTGAACAGTATATCCACCACTTTCAGATTCCAAATTTCATAGAGGGATCTCAGTTGATTTAGCTATTTTTAGTCTTCACTTAGCAGGTGTTTCTTCAATTCTAGGTAGAATTAATTTCTTAACTACTGTTATCTGCTCTCGAACAGCCAAAGCAATTTCTCTAGATCGTCTTCCCCTTATGCTTTGAGCTCTTTCGATTACTGCTGTTCTTCTTATTACAAGACTTCCTGTCTTAGCCGGTGCTATCACGATGCT
>Keratella_tropica_SOL8DE
TTGGTTCTTACATTGGAGATGAGCATCTTTATAATGTTCTTGTAACAGCACATGCTTTTATTATAATCTTTTTTATGGTTATACCTATTTCAATAGGAGGTTTTGGTAACTGACTTATTCCTTTAATGCTTGGTGTAGCTGACATGGCTTTCCCTCGTATAAATAATCTTTCCTTTTGGCTTCTCTTTCCTTCATTTACCTTTTTACTTCTTTCGTCAATTCTTGATGCAGGAGCAGGTACGGGTTGAACAGTATATCCACCACTTTCAGATTCCAAATTTCATAGAGGGATCTCAGTTGATTTAGCTATTTTTAGTCTTCACTTAGCAGGTGTTTCTTCAATTCTAGGTAGAATTAATTTCTTAACTACTGTTATCTGCTCTCGAACAGCCAAAGCAATTTCTCTAGATCGTCTTCCCCTTATGCTTTGAGCTCTTTCGATTACTGCTGTTCTTCTTATTACAAGACTTCCTGTCTTAGCCGGTGCTATCACGATGCT
>Keratella_tropica_SOL20DE
TTGGTTCTTACATTGGAGATGAGCATCTTTATAATGTTCTTGTAACAGCACATGCTTTTATTATAATCTTTTTTATGGTTATACCTATTTCAATAGGAGGTTTTGGTAACTGACTTATTCCTTTAATGCTTGGTGTAGCTGACATGGCTTTCCCTCGTATAAATAATCTTTCCTTTTGGCTTCTCTTTCCTTCATTTACCTTTTTACTTCTTTCGTCAATTCTTGATGCAGGAGCAGGTACGGGTTGAACAGTATATCCACCACTTTCAGATTCCAAATTTCATAGAGGGATCTCAGTTGATTTAGCTATTTTTAGTCTTCACTTAGCAGGTGTTTCTTCAATTCTAGGTAGAATTAATTTCTTAACTACTGTTATCTGCTCTCGAACAGCCAAAGCAATTTCTCTAGATCGTCTTCCCCTTATGCTTTGAGCTCTTTCGATTACTGCTGTTCTTCTTATTACAAGACTTCCTGTCTTAGCCGGTGCTATCACGATGCT
>Keratella_tropica_SOL35DE
TTGGTTCTTACATTGGAGATGAGCATCTTTATAATGTTCTTGTAACAGCACATGCTTTTATTATAATCTTTTTTATGGTTATACCTATTTCAATAGGAGGTTTTGGTAACTGACTTATTCCTTTAATGCTTGGTGTAGCTGACATGGCTTTCCCTCGTATAAATAATCTTTCCTTTTGGCTTCTCTTTCCTTCATTTACCTTTTTACTTCTTTCGTCAATTCTTGATGCAGGAGCAGGTACGGGTTGAACAGTATATCCACCACTTTCAGATTCCAAATTTCATAGAGGGATCTCAGTTGATTTAGCTATTTTTAGTCTTCACTTAGCAGGTGTTTCTTCAATTCTAGGTAGAATTAATTTCTTAACTACTGTTATCTGCTCTCGAACAGCCAAAGCAATTTCTCTAGATCGTCTTCCCCTTATGCTTTGAGCTCTTTCGATTACTGCTGTTCTTCTTATTACAAGACTTCCTGTCTTAGCCGGTGCTATCACGATGCT
>Keratella_tropica_SOL46DE
TTGGTTCTTACATTGGAGATGAGCATCTTTATAATGTTCTTGTAACAGCACATGCTTTTATTATAATCTTTTTTATGGTTATACCTATTTCAATAGGAGGTTTTGGTAACTGACTTATTCCTTTAATGCTTGGTGTAGCTGACATGGCTTTCCCTCGTATAAATAATCTTTCCTTTTGGCTTCTCTTTCCTTCATTTACCTTTTTACTTCTTTCGTCAATTCTTGATGCAGGAGCAGGTACGGGTTGAACAGTATATCCACCACTTTCAGATTCCAAATTTCATAGAGGGATCTCAGTTGATTTAGCTATTTTTAGTCTTCACTTAGCAGGTGTTTCTTCAATTCTAGGTAGAATTAATTTCTTAACTACTGTTATCTGCTCTCGAACAGCCAAAGCAATTTCTCTAGATCGTCTTCCCCTTATGCTTTGAGCTCTTTCGATTACTGCTGTTCTTCTTATTACAAGACTTCCTGTCTTAGCCGGTGCTATCACGATGCT
>Keratella_tropica_SOL60DE
TTGGTTCTTACATTGGAGATGAGCATCTTTATAATGTTCTTGTAACAGCACATGCTTTTATTATAATCTTTTTTATGGTTATACCTATTTCAATAGGAGGTTTTGGTAACTGACTTATTCCTTTAATGCTTGGTGTAGCTGACATGGCTTTCCCTCGTATAAATAATCTTTCCTTTTGGCTTCTCTTTCCTTCATTTACCTTTTTACTTCTTTCGTCAATTCTTGATGCAGGAGCAGGTACGGGTTGAACAGTATATCCACCACTTTCAGATTCCAAATTTCATAGAGGGATCTCAGTTGATTTAGCTATTTTTAGTCTTCACTTAGCAGGTGTTTCTTCAATTCTAGGTAGAATTAATTTCTTAACTACTGTTATCTGCTCTCGAACAGCCAAAGCAATTTCTCTAGATCGTCTTCCCCTTATGCTTTGAGCTCTTTCGATTACTGCTGTTCTTCTTATTACAAGACTTCCTGTCTTAGCCGGTGCTATCACGATGCT
>Keratella_tropica_DUL2AR
TTGGTTCTTACATTGGAGATGAGCATCTTTATAATGTTCTTGTAACAGCACATGCTTTTATTATAATCTTTTTTATGGTTATACCTATTTCAATAGGAGGTTTTGGTAACTGACTTATTCCTTTAATGCTTGGTGTAGCTGACATGGCTTTCCCTCGTATAAATAATCTTTCCTTTTGGCTTCTCTTTCCTTCATTTACCTTTTTACTTCTTTCGTCAATTCTTGATGCAGGAGCAGGTACGGGTTGAACAGTATATCCACCACTTTCAGATTCCAAATTTCATAGAGGGATCTCAGTTGATTTAGCTATTTTTAGTCTTCACTTAGCAGGTGTTTCTTCAATTCTAGGTAGAATTAATTTCTTAACTACTGTTATCTGCTCTCGAACAGCCAAAGCAATTTCTCTAGATCGTCTTCCCCTTATGCTTTGAGCTCTTTCGATTACTGCTGTTCTTCTTATTACAAGACTTCCTGTCTTAGCCGGTGCTATCACGATGCT
>Keratella_tropica_DUL8AR
TTGGTTCTTACATTGGAGATGAGCATCTTTATAATGTTCTTGTAACAGCACATGCTTTTATTATAATCTTTTTTATGGTTATACCTATTTCAATAGGAGGTTTTGGTAACTGACTTATTCCTTTAATGCTTGGTGTAGCTGACATGGCTTTCCCTCGTATAAATAATCTTTCCTTTTGGCTTCTCTTTCCTTCATTTACCTTTTTACTTCTTTCGTCAATTCTTGATGCAGGAGCAGGTACGGGTTGAACAGTATATCCACCACTTTCAGATTCCAAATTTCATAGAGGGATCTCAGTTGATTTAGCTATTTTTAGTCTTCACTTAGCAGGTGTTTCTTCAATTCTAGGTAGAATTAATTTCTTAACTACTGTTATCTGCTCTCGAACAGCCAAAGCAATTTCTCTAGATCGTCTTCCCCTTATGCTTTGAGCTCTTTCGATTACTGCTGTTCTTCTTATTACAAGACTTCCTGTCTTAGCCGGTGCTATCACGATGCT
>Keratella_tropica_DUL12DE
TTGGTTCTTACATTGGAGATGAGCATCTTTATAATGTTCTTGTAACAGCACATGCTTTTATTATAATCTTTTTTATGGTTATACCTATTTCAATAGGAGGTTTTGGTAACTGACTTATTCCTTTAATGCTTGGTGTAGCTGACATAGCTTTCCCTCGTATAAATAATCTTTCCTTTTGGCTTCTCTTTCCTTCATTTACCTTTTTACTCCTTTCGTCAATTCTTGATGCAGGAGTAGGTACGGGTTGAACAGTGTATCCACCACTTTCAGACTCTAAATTCCATAGAGGGATCTCAGTTGATTTAGCTATCTTTAGTCTCCATTTAGCAGGTATTTCTTCAATTCTAGGTAGAATTAATTTTTTAACTACTGTTATCTGCTCTCGAACAGCTAAAGCAATTTCGCTGGATCGCCTTCCCCTTATGCTTTGAGCTCTTTCTATTACTGCTGTCCTTCTTATTACAAGACTTCCTGTCTTAGCCGGTGCTATCACTATACT
>Keratella_tropica_DUL29DE
TTGGTTCTTACATTGGAGATGAGCATCTTTATAATGTTCTTGTAACAGCACATGCTTTTATTATAATCTTTTTTATGGTTATACCTATTTCAATAGGAGGTTTTGGTAACTGACTTATTCCTTTAATGCTTGGTGTAGCTGACATAGCTTTCCCTCGTATAAATAATCTTTCCTTTTGGCTTCTCTTTCCTTCATTTACCTTTTTACTCCTTTCGTCAATTCTTGATGCAGGAGTAGGTACGGGTTGAACAGTGTATCCACCACTTTCAGACTCTAAATTCCATAGAGGGATCTCAGTTGATTTAGCTATCTTTAGTCTCCATTTAGCAGGTATTTCTTCAATTCTAGGTAGAATTAATTTTTTAACTACTGTTATCTGCTCTCGAACAGCTAAAGCAATTTCGCTGGATCGCCTTCCCCTTATGCTTTGAGCTCTTTCTATTACTGCTGTCCTTCTTATTACAAGACTTCCTGTCTTAGCCGGTGCTATCACTATACT
>Keratella_tropica_SOL21DE
TTGGTTCTTACATTGGAGATGAGCATCTTTATAATGTTCTTGTAACAGCACATGCTTTTATTATAATCTTTTTTATGGTTATACCTATTTCAATAGGAGGTTTTGGTAACTGACTTATTCCTTTAATGCTTGGTGTAGCTGACATGGCTTTCCCTCGTATAAATAATCTTTCCTTTTGGCTTCTCTTTCCTTCATTTACCTTTTTACTTCTTTCGTCAATTCTTGATGCAGGAGCAGGTACGGGTTGAACAGTATATCCACCACTTTCAGATTCCAAATTTCATAGAGGGATCTCAGTTGATTTAGCTATTTTTAGTCTTCACTTAGCAGGTGTTTCTTCAATTCTAGGTAGAATTAATTTCTTAACTACTGTTATCTGCTCTCGAACAGCCAAAGCAATTTCTCTAGATCGTCTTCCCCTTATGCTTTGAGCTCTTTCGATTACTGCTGTTCTTCTTATTACAAGACTTCCTGTCTTAGCCGGTGCTATCACGATGCT
>Keratella_tropica_DUL47DE
TTGGTTCTTACATTGGAGATGAGCATCTTTATAATGTTCTTGTAACAGCACATGCTTTTATTATAATCTTTTTTATGGTTATACCTATTTCAATAGGAGGTTTTGGTAACTGACTTATTCCTTTAATGCTTGGTGTAGCTGACATAGCTTTCCCTCGTATAAATAATCTTTCCTTTTGGCTTCTCTTTCCTTCATTTACCTTTTTACTCCTTTCGTCAATTCTTGATGCAGGAGTAGGTACGGGTTGAACAGTGTATCCACCACTTTCAGACTCTAAATTCCATAGAGGGATCTCAGTTGATTTAGCTATCTTTAGTCTCCATTTAGCAGGTATTTCTTCAATTCTAGGTAGAATTAATTTTTTAACTACTGTTATCTGCTCTCGAACAGCTAAAGCAATTTCGCTGGATCGCCTTCCCCTTATGCTTTGAGCTCTTTCTATTACTGCTGTCCTTCTTATTACAAGACTTCCTGTCTTAGCCGGTGCTATCACTATACT
>Keratella_tropica_DUL48DE
TTGGTTCTTACATTGGAGATGAGCATCTTTATAATGTTCTTGTAACAGCACATGCTTTTATTATAATCTTTTTTATGGTTATACCTATTTCAATAGGAGGTTTTGGTAACTGACTTATTCCTTTAATGCTTGGTGTAGCTGACATGGCTTTCCCTCGTATAAATAATCTTTCCTTTTGGCTTCTCTTTCCTTCATTTACCTTTTTACTTCTTTCGTCAATTCTTGATGCAGGAGCAGGTACGGGTTGAACAGTATATCCACCACTTTCAGATTCCAAATTTCATAGAGGGATCTCAGTTGATTTAGCTATTTTTAGTCTTCACTTAGCAGGTGTTTCTTCAATTCTAGGTAGAATTAATTTCTTAACTACTGTTATCTGCTCTCGAACAGCCAAAGCAATTTCTCTAGATCGTCTTCCCCTTATGCTTTGAGCTCTTTCGATTACTGCTGTTCTTCTTATTACAAGACTTCCTGTCTTAGCCGGTGCTATCACGATGCT
>Keratella_tropica_DUL57DE
TTGGTTCTTACATTGGAGATGAGCATCTTTATAATGTTCTTGTAACAGCACATGCTTTTATTATAATCTTTTTTATGGTTATACCTATTTCAATAGGAGGTTTTGGTAACTGACTTATTCCTTTAATGCTTGGTGTAGCTGACATGGCTTTCCCTCGTATAAATAATCTTTCCTTTTGGCTTCTCTTTCCTTCATTTACCTTTTTACTTCTTTCGTCAATTCTTGATGCAGGAGCAGGTACGGGTTGAACAGTATATCCACCACTTTCAGATTCCAAATTTCATAGAGGGATCTCAGTTGATTTAGCTATTTTTAGTCTTCACTTAGCAGGTGTTTCTTCAATTCTAGGTAGAATTAATTTCTTAACTACTGTTATCTGCTCTCGAACAGCCAAAGCAATTTCTCTAGATCGTCTTCCCCTTATGCTTTGAGCTCTTTCGATTACTGCTGTTCTTCTTATTACAAGACTTCCTGTCTTAGCCGGTGCTATCACGATGCT
>Keratella_cochlearis_TIN1AR
TTGGTCCTTTTCTGTCTGATGAGCATCTTTATAATGTTATTGTTACTGCTCATGCTTTCATTATGATTTTCTTCATGGTTATGCCTATTTCTATAGGTGGTTTTGGTAATTGACTGATTCCTCTTATGTTAGGTGTAGCTGACATGGCCTTCCCTCGTATGAACAATCTTTCTTTTTGGCTTTTAATTCCTTCTTTTACCTTCCTTCTTCTTTCTTCAATTCTTGATTCAGGGGTTGGAACAGGGTGGACCGTCTATCCTCCACTTTCTGATTCCAAGTATCATTCTGGTATTTCAGTTGACTTGGCTATTTTTAGTCTTCATTTAGCTGGTATTTCATCCATTCTTGGTAGAATTAACTTTCTTACAACAATTATTTGCTCTCGTACTACTAAAGTTATCTCTCTTGATCGTATGCCTCTTATGCTTTGAGCAATCTCTGTGACCGCTATTCTTCTTATTACTAGGCTGCCAGTCCTGGCAGGTGCCATTACTATGCT
>Keratella_cochlearis_TIN2AR
TTGGTCCTTTTCTGTCTGATGAGCATCTTTATAATGTTATTGTTACTGCTCATGCTTTCATTATGATTTTCTTCATGGTTATGCCTATTTCTATAGGTGGTTTTGGTAATTGACTGATTCCTCTTATGTTAGGTGTAGCTGACATGGCCTTCCCTCGTATGAACAATCTTTCTTTTTGGCTTTTAATTCCTTCTTTTACCTTCCTTCTTCTTTCTTCAATTCTTGATTCAGGGGTTGGAACAGGGTGGACCGTCTATCCTCCACTTTCTGATTCCAAGTATCATTCTGGTATTTCAGTTGACTTGGCTATTTTTAGTCTTCATTTAGCTGGTATTTCATCCATTCTTGGTAGAATTAACTTTCTTACAACAATTATTTGCTCTCGTACTACTAAAGTTATCTCTCTTGATCGTATGCCTCTTATGCTTTGAGCAATCTCTGTGACCGCTATTCTTCTTATTACTAGGCTGCCAGTCCTGGCAGGTGCCATTACTATGCT
>Keratella_cochlearis_TIN4AR
TTGGTCCTTTTCTGTCTGATGAGCATCTTTATAATGTTATTGTTACTGCTCATGCTTTCATTATGATTTTCTTCATGGTTATGCCTATTTCTATAGGTGGTTTTGGTAATTGACTGATTCCTCTTATGTTAGGTGTAGCTGACATGGCCTTCCCTCGTATGAACAATCTTTCTTTTTGGCTTTTAATTCCTTCTTTTACCTTCCTTCTTCTTTCTTCAATTCTTGATTCAGGGGTTGGAACAGGGTGGACCGTCTATCCTCCACTTTCTGATTCCAAGTATCATTCTGGTATTTCAGTTGACTTGGCTATTTTTAGTCTTCATTTAGCTGGTATTTCATCCATTCTTGGTAGAATTAACTTTCTTACAACAATTATTTGCTCTCGTACTACTAAAGTTATCTCTCTTGATCGTATGCCTCTTATGCTTTGAGCAATCTCTGTGACCGCTATTCTTCTTATTACTAGGCTGCCAGTCCTGGCAGGTGCCATTACTATGCT
>Keratella_cochlearis_TIN10AR
TTGGTCCTTTTCTGTCTGATGAGCATCTTTATAATGTTATTGTTACTGCTCATGCTTTCATTATGATTTTCTTCATGGTTATGCCTATTTCTATAGGTGGTTTTGGTAATTGACTGATTCCTCTTATGTTAGGTGTAGCTGACATGGCCTTCCCTCGTATGAACAATCTTTCTTTTTGGCTTTTAATTCCTTCTTTTACCTTCCTTCTTCTTTCTTCAATTCTTGATTCAGGGGTTGGAACAGGGTGGACCGTCTATCCTCCACTTTCTGATTCCAAGTATCATTCTGGTATTTCAGTTGACTTGGCTATTTTTAGTCTTCATTTAGCTGGTATTTCATCCATTCTTGGTAGAATTAACTTTCTTACAACAATTATTTGCTCTCGTACTACTAAAGTTATCTCTCTTGATCGTATGCCTCTTATGCTTTGAGCAATCTCTGTGACCGCTATTCTTCTTATTACTAGGCTGCCAGTCCTGGCAGGTGCCATTACTATGCT
>Filinia_longiseta_DUL49AR
TGGGCTCTTTCTTAGCAGATGACCATATTTATAACGTTATTGTTACTGCTCATGCTTTTATTATGATTTTTTTTATAGTTATGCCTATTGCCATCGGAGGATTCGGTAACTGATTAATCCCTATAATACTAGGGTGTGTGGACATAATTTTCCCTCGTATAAATAATTTGTCTTTTTGACTTCTTATCCCATCATTTGCTCTTCTTTTGCTTTCTTCAGTTTTAGACTCAGGTGCTGGTACTGGTTGAACTGTGTACCCGCCATTATCTGATTCTAAGTTTCACTCTGGGGTTTCAGTAGATATGGCTATTTTTAGACTCCATTTGGCTGGAGTTAGTTCTATTTTGGGGTCTATTAATTTCTTGAGAACTGTTATTAGAGCACGTTCTTCACTTAGATTTAAGTTTGATTCTTTACCCCTTTTCTTATGGGCTGTTAGTATTACAGCTGTTCTATTAATTACTAGTCTCCCTGTTTTAGCTGGTGCTATTACCATGTT
>Filinia_longiseta_DUL5AR
TGGGCTCTTTCTTAGCAGATGACCATATTTATAACGTTATTGTTACTGCTCATGCTTTTATTATGATTTTTTTTATAGTTATGCCTATTGCCATCGGAGGATTCGGTAACTGATTAATCCCTATAATACTAGGGTGTGTGGACATAATTTTCCCTCGTATAAATAATTTGTCTTTTTGACTTCTTATCCCATCATTTGCTCTTCTTTTGCTTTCTTCAGTTTTAGACTCAGGTGCTGGTACTGGTTGAACTGTGTACCCGCCATTATCTGATTCTAAGTTTCACTCTGGGGTTTCAGTAGATATGGCTATTTTTAGACTCCATTTGGCTGGAGTTAGTTCTATTTTGGGGTCTATTAATTTCTTGAGAACTGTTATTAGAGCACGTTCTTCACTTAGATTTAAGTTTGATTCTTTACCCCTTTTCTTATGGGCTGTTAGTATTACAGCTGTTCTATTAATTACTAGTCTCCCTGTTTTAGCTGGTGCTATTACCATGTT
>Filinia_longiseta_DUL17DE
TGGGCTCTTTCTTAGCAGATGACCATATTTATAACGTTATTGTTACTGCTCATGCTTTTATTATGATTTTTTTTATAGTTATGCCTATTGCCATCGGAGGATTCGGTAACTGATTAATCCCTATAATACTAGGGTGTGTGGACATAATTTTCCCTCGTATAAATAATTTGTCTTTTTGACTTCTTATCCCATCATTTGCTCTTCTTTTGCTTTCTTCAGTTTTAGACTCAGGTGCTGGTACTGGTTGAACTGTGTACCCGCCATTATCTGATTCTAAGTTTCACTCTGGGGTTTCAGTAGATATGGCTATTTTTAGACTCCATTTGGCTGGAGTTAGTTCTATTTTGGGGTCTATTAATTTCTTGAGAACTGTTATTAGAGCACGTTCTTCACTTAGATTTAAGTTTGATTCTTTACCCCTTTTCTTATGGGCTGTTAGTATTACAGCTGTTCTATTAATTACTAGTCTCCCTGTTTTAGCTGGTGCTATTACCATGTT
>Filinia_longiseta_DUL19DE
TGGGCTCTTTCTTAGCAGATGACCATATTTATAACGTTATTGTTACTGCTCATGCTTTTATTATGATTTTTTTTATAGTTATGCCTATTGCCATCGGAGGATTCGGTAACTGATTAATCCCTATAATACTAGGGTGTGTGGACATAATTTTCCCTCGTATAAATAATTTGTCTTTTTGACTTCTTATCCCATCATTTGCTCTTCTTTTGCTTTCTTCAGTTTTAGACTCAGGTGCTGGTACTGGTTGAACTGTGTACCCGCCATTATCTGATTCTAAGTTTCACTCTGGGGTTTCAGTAGATATGGCTATTTTTAGACTCCATTTGGCTGGAGTTAGTTCTATTTTGGGGTCTATTAATTTCTTGAGAACTGTTATTAGAGCACGTTCTTCACTTAGATTTAAGTTTGATTCTTTACCCCTTTTCTTATGGGCTGTTAGTATTACAGCTGTTCTATTAATTACTAGTCTCCCTGTTTTAGCTGGTGCTATTACCATGTT
>Filinia_longiseta_DUL23DE
TGGGCTCTTTCTTAGCAGATGACCATATTTATAACGTTATTGTTACTGCTCATGCTTTTATTATGATTTTTTTTATAGTTATGCCTATTGCCATCGGAGGATTCGGTAACTGATTAATCCCTATAATACTAGGGTGTGTGGACATAATTTTCCCTCGTATAAATAATTTGTCTTTTTGACTTCTTATCCCATCATTTGCTCTTCTTTTGCTTTCTTCAGTTTTAGACTCAGGTGCTGGTACTGGTTGAACTGTGTACCCGCCATTATCTGATTCTAAGTTTCACTCTGGGGTTTCAGTAGATATGGCTATTTTTAGACTCCATTTGGCTGGAGTTAGTTCTATTTTGGGGTCTATTAATTTCTTGAGAACTGTTATTAGAGCACGTTCTTCACTTAGATTTAAGTTTGATTCTTTACCCCTTTTCTTATGGGCTGTTAGTATTACAGCTGTTCTATTAATTACTAGTCTCCCTGTTTTAGCTGGTGCTATTACCATGTT
>Filinia_longiseta_DUL25DE
TGGGCTCTTTCTTAGCAGATGACCATATTTATAACGTTATTGTTACTGCTCATGCTTTTATTATGATTTTTTTTATAGTTATGCCTATTGCCATCGGAGGATTCGGTAACTGATTAATCCCTATAATACTAGGGTGTGTGGACATAATTTTCCCTCGTATAAATAATTTGTCTTTTTGACTTCTTATCCCATCATTTGCTCTTCTTTTGCTTTCTTCAGTTTTAGACTCAGGTGCTGGTACTGGTTGAACTGTGTACCCGCCATTATCTGATTCTAAGTTTCACTCTGGGGTTTCAGTAGATATGGCTATTTTTAGACTCCATTTGGCTGGAGTTAGTTCTATTTTGGGGTCTATTAATTTCTTGAGAACTGTTATTAGAGCACGTTCTTCACTTAGATTTAAGTTTGATTCTTTACCCCTTTTCTTATGGGCTGTTAGTATTACAGCTGTTCTATTAATTACTAGTCTCCCTGTTTTAGCTGGTGCTATTACCATGTT
>Filinia_longiseta_DUL98DE
TGGGCTCTTTCATAGCAGATGACCATATTTATAACGTTATTGTTACTGCTCATGCTTTTATTATGATTTTTTTTATAGTTATGCCTATTGCCATCGGAGGATTCGGTAACTGATTAATCCCTATAATACTAGGGTGTGTGGACATAATTTTCCCTCGTATAAATAATTTGTCTTTTTGACTTCTTATCCCATCATTTGCTCTTCTTTTGCTTTCTTCAGTTTTAGACTCAGGTGCTGGTACTGGTTGAACTGTGTACCCGCCATTATCTGATTCTAAGTTTCACTCTGGGGTTTCAGTAGATATGGCTATTTTTAGACTCCATTTGGCTGGAGTTAGTTCTATTTTGGGGTGTATTAATTTCTTGAGAACTGTTATTAGAGCACGTTCTTCACTTAGATTTAAGTTTGATTCTTTACCCCTTTTCTTATGGGCTGTTAGTATTACAGCTGTTCTATTAATTACTAGTCTCCCTGTTTTAGCTGGTGCTATTAACATGTA
>Filinia_longiseta_DUL26DE
TGGGCTCTTTCTTAGCAGATGACCATATTTATAACGTTATTGTTACTGCTCATGCTTTTATTATGATTTTTTTTATAGTTATGCCTATTGCCATCGGAGGATTCGGTAACTGATTAATCCCTATAATACTAGGGTGTGTGGACATAATTTTCCCTCGTATAAATAATTTGTCTTTTTGACTTCTTATCCCATCATTTGCTCTTCTTTTGCTTTCTTCAGTTTTAGACTCAGGTGCTGGTACTGGTTGAACTGTGTACCCGCCATTATCTGATTCTAAGTTTCACTCTGGGGTTTCAGTAGATATGGCTATTTTTAGACTCCATTTGGCTGGAGTTAGTTCTATTTTGGGGTCTATTAATTTCTTGAGAACTGTTATTAGAGCACGTTCTTCACTTAGATTTAAGTTTGATTCTTTACCCCTTTTCTTATGGGCTGTTAGTATTACAGCTGTTCTATTAATTACTAGTCTCCCTGTTTTAGCTGGTGCTATTACCATGTT
>Filinia_longiseta_DUL32DE
TGGGCTCTTTCTTAGCAGATGACCATATTTATAACGTTATTGTTACTGCTCATGCTTTTATTATGATTTTTTTTATAGTTATGCCTATTGCCATCGGAGGATTCGGTAACTGATTAATCCCTATAATACTAGGGTGTGTGGACATAATTTTCCCTCGTATAAATAATTTGTCTTTTTGACTTCTTATCCCATCATTTGCTCTTCTTTTGCTTTCTTCAGTTTTAGACTCAGGTGCTGGTACTGGTTGAACTGTGTACCCGCCATTATCTGATTCTAAGTTTCACTCTGGGGTTTCAGTAGATATGGCTATTTTTAGACTCCATTTGGCTGGAGTTAGTTCTATTTTGGGGTCTATTAATTTCTTGAGAACTGTTATTAGAGCACGTTCTTCACTTAGATTTAAGTTTGATTCTTTACCCCTTTTCTTATGGGCTGTTAGTATTACAGCTGTTCTATTAATTACTAGTCTCCCTGTTTTAGCTGGTGCTATTACCATGTT
>Filinia_longiseta_DUL39DE
TGGGCTCTTTCTTAGCAGATGACCATATTTATAACGTTATTGTTACTGCTCATGCTTTTATTATGATTTTTTTTATAGTTATGCCTATTGCCATCGGAGGATTCGGTAACTGATTAATCCCTATAATACTAGGGTGTGTGGACATAATTTTCCCTCGTATAAATAATTTGTCTTTTTGACTTCTTATCCCATCATTTGCTCTTCTTTTGCTTTCTTCAGTTTTAGACTCAGGTGCTGGTACTGGTTGAACTGTGTACCCGCCATTATCTGATTCTAAGTTTCACTCTGGGGTTTCAGTAGATATGGCTATTTTTAGACTCCATTTGGCTGGAGTTAGTTCTATTTTGGGGTCTATTAATTTCTTGAGAACTGTTATTAGAGCACGTTCTTCACTTAGATTTAAGTTTGATTCTTTACCCCTTTTCTTATGGGCTGTTAGTATTACAGCTGTTCTATTAATTACTAGTCTCCCTGTTTTAGCTGGTGCTATTACCATGTT
>Filinia_longiseta_DUL45DE
TGGGCTCTTTCTTAGCAGATGACCATATTTATAACGTTATTGTTACTGCTCATGCTTTTATTATGATTTTTTTTATAGTTATGCCTATTGCCATCGGAGGATTCGGTAACTGATTAATCCCTATAATACTAGGGTGTGTGGACATAATTTTCCCTCGTATAAATAATTTGTCTTTTTGACTTCTTATCCCATCATTTGCTCTTCTTTTGCTTTCTTCAGTTTTAGACTCAGGTGCTGGTACTGGTTGAACTGTGTACCCGCCATTATCTGATTCTAAGTTTCACTCTGGGGTTTCAGTAGATATGGCTATTTTTAGACTCCATTTGGCTGGAGTTAGTTCTATTTTGGGGTCTATTAATTTCTTGAGAACTGTTATTAGAGCACGTTCTTCACTTAGATTTAAGTTTGATTCTTTACCCCTTTTCTTATGGGCTGTTAGTATTACAGCTGTTCTATTAATTACTAGTCTCCCTGTTTTAGCTGGTGCTATTACCATGTT
>Filinia_longiseta_DUL56DE
TGGGCTCTTTCTTAGCAGATGACCATATTTATAACGTTATTGTTACTGCTCATGCTTTTATTATGATTTTTTTTATAGTTATGCCTATTGCCATCGGAGGATTCGGTAACTGATTAATCCCTATAATACTAGGGTGTGTGGACATAATTTTCCCTCGTATAAATAATTTGTCTTTTTGACTTCTTATCCCATCATTTGCTCTTCTTTTGCTTTCTTCAGTTTTAGACTCAGGTGCTGGTACTGGTTGAACTGTGTACCCGCCATTATCTGATTCTAAGTTTCACTCTGGGGTTTCAGTAGATATGGCTATTTTTAGACTCCATTTGGCTGGAGTTAGTTCTATTTTGGGGTCTATTAATTTCTTGAGAACTGTTATTAGAGCACGTTCTTCACTTAGATTTAAGTTTGATTCTTTACCCCTTTTCTTATGGGCTGTTAGTATTACAGCTGTTCTATTAATTACTAGTCTCCCTGTTTTAGCTGGTGCTATTACCATGTT
>Filinia_longiseta_DUL59DE
TGGGCTCTTTCTTAGCAGATGACCATATTTATAACGTTATTGTTACTGCTCATGCTTTTATTATGATTTTTTTTATAGTTATGCCTATTGCCATCGGAGGATTCGGTAACTGATTAATCCCTATAATACTAGGGTGTGTGGACATAATTTTCCCTCGTATAAATAATTTGTCTTTTTGACTTCTTATCCCATCATTTGCTCTTCTTTTGCTTTCTTCAGTTTTAGACTCAGGTGCTGGTACTGGTTGAACTGTGTACCCGCCATTATCTGATTCTAAGTTTCACTCTGGGGTTTCAGTAGATATGGCTATTTTTAGACTCCATTTGGCTGGAGTTAGTTCTATTTTGGGGTCTATTAATTTCTTGAGAACTGTTATTAGAGCACGTTCTTCACTTAGATTTAAGTTTGATTCTTTACCCCTTTTCTTATGGGCTGTTAGTATTACAGCTGTTCTATTAATTACTAGTCTCCCTGTTTTAGCTGGTGCTATTACCATGTT
>Filinia_longiseta_SOL32AR
TGGGCTCTTTCTTAGCAGATGACCATATTTATAACGTTATTGTTACTGCTCATGCTTTTATTATGATTTTTTTTATAGTTATGCCTATTGCCATCGGAGGATTCGGTAACTGATTAATCCCTATAATACTAGGGTGTGTGGACATAATTTTCCCTCGTATAAATAATTTGTCTTTTTGACTTCTTATCCCATCATTTGCTCTTCTTTTGCTTTCTTCAGTTTTAGACTCAGGTGCTGGTACTGGTTGAACTGTGTACCCGCCATTATCTGATTCTAAGTTTCACTCTGGGGTTTCAGTAGATATGGCTATTTTTAGACTCCATTTGGCTGGAGTTAGTTCTATTTTGGGGTCTATTAATTTCTTGAGAACTGTTATTAGAGCACGTTCTTCACTTAGATTTAAGTTTGATTCTTTACCCCTTTTCTTATGGGCTGTTAGTATTACAGCTGTTCTATTAATTACTAGTCTCCCTGTTTTAGCTGGTGCTATTACCATGTT
>Filinia_longiseta_SOL36DE
TGGGCTCTTTCTTAGCAGATGACCATATTTATAACGTTATTGTTACTGCTCATGCTTTTATTATGATTTTTTTTATAGTTATGCCTATTGCCATCGGAGGATTCGGTAACTGATTAATCCCTATAATACTAGGGTGTGTGGACATAATTTTCCCTCGTATAAATAATTTGTCTTTTTGACTTCTTATCCCATCATTTGCTCTTCTTTTGCTTTCTTCAGTTTTAGACTCAGGTGCTGGTACTGGTTGAACTGTGTACCCGCCATTATCTGATTCTAAGTTTCACTCTGGGGTTTCAGTAGATATGGCTATTTTTAGACTCCATTTGGCTGGAGTTAGTTCTATTTTGGGGTCTATTAATTTCTTGAGAACTGTTATTAGAGCACGTTCTTCACTTAGATTTAAGTTTGATTCTTTACCCCTTTTCTTATGGGCTGTTAGTATTACAGCTGTTCTATTAATTACTAGTCTCCCTGTTTTAGCTGGTGCTATTACCATGTT
>Trichocerca_similis_TIN30DE
TTGGTCCCTTCCTCACTGATGAGCACCTCTATAATGTCTTAGTCACTGCCCATGCCTTTGTTATGATTTTCTTTATAGTTATGCCTATTTCCATAGGAGGTTTCGGTAACTGATTAATCCCCCTTATACTCGGTGTCGCTGATATAGCATTCCCTCGCTTAAATAACCTTTCCTTTTGACTCCTAATCCCTTCTTTCTTATTCCTTCTTCTTTCTTCCATGTTAGATTCAGGTGCTGGCACAGGTTGAACAGTTTATCCTCCCCTCTCTGACATTAAATTCCACTCTGGTATCTCCGTTGATCTCGTTATCTTCTCCCTCCACATTGCTGGTATTTCTTCTATTTTAGGCTCTATTAACTTCCTCACCACAATCATTTGTTCTCGTACAACTAAACTGGTTTCTATGGATCGTCTTCCCCTAATACTTTGAGCTCTTGCCGTTACTTCCGTTCTCTTAATCACCTCCCTCCCAGTCCTCGCTGGTGCTATTACTATACT
>Trichocerca_similis_TIN28AR
TTGGTCCCTTCCTCGCTGATGAGCACCTCTATAATGTCTTAGTCACTGCCCATGCCTTTGTTATGATTTTCTTTATAGTTATGCCTATTTCCATGGGAGGTTTCGGTAACTGATTAATCCCCCTTATACTCGGTGTCGCTGATATAGCATTCCCTCGCTTAAATAACCTTTCCTTTTGACTCCTAATCCCTTCTTTCTTATTTCTTCTTCTTTCTTCCATGTTAGATTCAGGTGCTGGCACAGGTTGAACAGTTTATCCTCCCCTTTCTGACATTAAATTCCACTCTGGTATCTCCGTCGATCTCGTTATCTTCTCTCTTCACATTGCTGGTATTTCTTCTATTTTAGGCTCTATTAACTTCCTCACCACAATCATTTGTTCTCGTACAACTAAACTGGTTTCTATGGATCGTCTTCCCCTAATACTTTGAGCTCTTGCTGTTACTTCCGTTCTCTTAATCACCTCCCTCCCAGTCCTCGCTGGTGCTATTACTATACT
>Trichocerca_similis_TIN31AR
TTGGTCCCTTCCTCGCTGATGAGCACCTCTATAATGTCTTAGTCACTGCCCATGCCTTTGTTATGATTTTCTTTATAGTTATGCCTATTTCCATAGGAGGTTTCGGTAACTGATTAATCCCCCTTATACTCGGTGTCGCTGATATAGCATTCCCTCGCTTAAATAACCTTTCCTTTTGACTCCTAATCCCTTCTTTCTTATTTCTTCTTCTTTCTTCCATGTTAGATTCAGGTGCTGGCACAGGTTGAACAGTTTATCCTCCCCTCTCTGACATTAAATTCCACTCTGGTATCTCCGTTGATCTCGTTATCTTCTCCCTCCACATTGCTGGTATTTCTTCTATTTTAGGCTCTATTAACTTCCTCACCACAATCATTTGTTCTCGTACAACTAAACTGGTTTCTATGGATCGTCTTCCCCTAATACTTTGAGCTCTTGCCGTTACTTCCGTTCTCTTAATCACCTCCCTCCCAGTCCTCGCTGGTGCTATTACTATACT
>Trichocerca_similis_TIN32DE
TTGGTCCCTTCCTCGCTGATGAGCACCTCTATAATGTCTTAGTCACTGCCCATGCCTTTGTTATGATTTTCTTTATAGTTATGCCTATTTCCATGGGAGGTTTCGGTAACTGATTAATCCCCCTTATACTCGGTGTCGCTGATATAGCATTCCCTCGCTTAAATAACCTTTCCTTCTGACTCCTAATCCCTTCTTTCTTATTTCTTCTTCTTTCTTCCATGTTAGATTCAGGTGCTGGCACAGGTTGAACAATTTATCCTCCCCTTTCTGACATTAAATTCCACTCTGGTATCTCCGTTGATCTCGTTATCTTCTCTCTTCACATTGCTGGTATTTCTTCTATTTTAGGTTCTATTAACTTCCTCACCACAATCATTTGTTCTCGTACAACTAAACTGGTTTCTATGGATCGTCTTCCCCTAATACTTTGAGCTCTTGCTGTTACTTCCGTTCTCCTTATCACCTCCCTCCCAGTCCTCGCTGGTGCTATTACTATACT
>Trichocerca_similis_TIN43DE
TTGGTCCCTTCCTCGCTGATGAGCACCTCTATAATGTCTTAGTCACTGCCCATGCCTTTGTTATGATTTTCTTTATAGTTATGCCCATTTCCATGGGAGGTTTCGGTAACTGATTAATCCCCCTTATACTCGGTGTCGCTGATATAGCATTCCCTCGCTTAAATAACCTTTCCTTTTGACTCCTAATCCCTTCTTTCTTATTTCTTCTTCTTTCTTCCACGTTAGATTCAGGTGCTGGCACAGGTTGAACAATTTATCCTCCCCTTTCTGACATTAAATTCCACTCTGGTATCTCCGTTGACCTCGTTATCTTCTCTCTTCACATTGCTGGTATTTCTTCTATTTTAGGCTCTATTAACTTCCTCACCACAATCATTTGTTCTCGTACAACTAAACTGGTTTCTATGGATCGTCTTCCCCTAATACTTTGAGCTCTTGCCGTTACTTCCGTTCTCTTAATCACCTCCCTCCCAGTCCTCGCTGGTGCTATTACTATACT
>Trichocerca_similis_TIN52DE
TTGGTCCCTTCCTCGCTGATGAGCACCTCTATAATGTCTTAGTCACTGCCCATGCCTTTGTTATGATTTTCTTTATAGTTATGCCCATTTCCATGGGAGGTTTCGGTAACTGATTAATCCCCCTTATACTCGGTGTCGCTGATATAGCATTCCCTCGCTTAAATAACCTTTCCTTTTGACTCCTAATCCCTTCTTTCTTATTTCTTCTTCTTTCTTCCATGTTAGATTCAGGTGCTGGCACAGGTTGAACAATTTATCCTCCCCTTTCTGACATTAAATTCCACTCTGGTATCTCCGTTGACCTCGTTATCTTCTCTCTTCACATTGCTGGTATTTCTTCTATTTTAGGCTCTATTAACTTCCTCACCACAATCATTTGTTCTCGTACAACTAAACTGGTTTCTATGGATCGTCTTCCCCTAATACTTTGAGCTCTTGCCGTTACTTCCGTTCTCTTAATCACCTCCCTCCCAGTCCTCGCTGGTGCTATTACTATACT
>Trichocerca_similis_TIN42DE
TTGGTCCCTTCCTCGCTGATGAGCACCTCTATAATGTCTTAGTCACTGCCCATGCCTTTGTTATGATTTTCTTTATAGTTATGCCTATTTCCATAGGAGGTTTCGGTAACTGATTAATCCCCCTTATACTCGGTGTCGCTGATATAGCATTCCCTCGCTTAAATAACCTTTCCTTTTGACTCCTAATCCCTTCTTTCTTATTTCTTCTTCTTTCTTCCATGTTAGATTCAGGTGCTGGCACAGGTTGAACAGTTTATCCTCCCCTTTCTGACATTAAATTCCACTCTGGTATCTCCGTTGACCTCGTTATCTTCTCTCTTCACATTGCTGGTATTTCTTCTATTTTAGGCTCTATTAACTTCCTCACCACAATCATTTGTTCTCGTACAACTAAACTGGTTTCTATGGATCGTCTTCCCCTAATACTTTGAGCTCTTGCCGTTACTTCCGTCCTCTTAATCACCTCCCTCCCAGTCCTCGCTGGTGCTATTACTATACT
>Trichocerca_sp_TIN23DE
TTGGTCCTTATTTAGGAGATGAGCATCTGTATAATGTCTTAGTTACAGCTCATGCATTTGTTATAATTTTTTTTATAGTTATACCTATTTCCATAGGGGGTTTCGGTAATTGACTCATTCCTTTAATGCTTGGTGTTGCTGACATAGCTTTCCCTCGGATAAATAACCTATCTTTTTGACTCCTTGTCCCATCTTTTTTATTTTTACTTTTATCTTCGATTTTAGATGCAGGAGCAGGTACTGGCTGAACTGTTTACCCCCCTCTTTCCGACTCTAAATTTCATACAGGAATTTCTGTTGATTTAGCTATTTTCAGTCTTCATTTGGCAGGAATTTCTTCAATCTTAGGTAGAATCAATTTCTTAACAACTATTATTTGCTCTCGAACAACCAAGAAGATTTCTATGGATCGTTTGCCTTTAATAATTTGGGCTTTATTGGTTACTGCTGTTCTGCTGATTACCAGATTGCCAGTACTAGCGGGAGCAATTACAATACT
>Trichocerca_sp_TIN38DE
TTGGTCCTTATTTAGGAGATGAGCATCTGTATAATGTCTTAGTTACAGCTCATGCATTTGTTATAATTTTTTTTATAGTTATACCTATTTCCATAGGGGGTTTCGGTAATTGACTCATTCCTTTAATGCTTGGTGTTGCTGACATAGCTTTCCCTCGGATAAATAACCTATCTTTTTGACTCCTTGTCCCATCTTTTTTATTTTTACTTTTATCTTCGATTTTAGATGCAGGAGCAGGTACTGGCTGAACTGTTTACCCCCCTCTTTCCGACTCTAAATTTCATACAGGAATTTCTGTTGATTTAGCTATTTTCAGTCTTCATTTGGCAGGAATTTCTTCAATCTTAGGTAGAATCAATTTCTTAACAACTATTATTTGCTCTCGAACAACCAAGAAGATTTCTATGGATCGTTTGCCTTTAATAATTTGGGCTTTATTGGTTACTGCTGTTCTGCTGATTACCAGATTGCCAGTACTAGCGGGAGCAATTACAATACT
>Trichocerca_sp_TIN21DE
TTGGTCCTTATTTAGGAGATGAGCATCTGTATAATGTCTTAGTTACAGCTCATGCATTTGTTATAATTTTTTTTATAGTTATACCTATTTCCATAGGGGGTTTCGGTAATTGACTCATTCCTTTAATGCTTGGTGTTGCTGACATAGCTTTCCCTCGGATAAATAACCTATCTTTTTGACTCCTTGTCCCATCTTTTTTATTTTTACTTTTATCTTCGATTTTAGATGCAGGAGCAGGTACTGGCTGAACTGTTTACCCCCCTCTTTCCGACTCTAAATTTCATACAGGAATTTCTGTTGATTTAGCTATTTTCAGTCTTCATTTGGCAGGAATTTCTTCAATCTTAGGTAGAATCAATTTCTTAACAACTATTATTTGCTCTCGAACAACCAAGAAGATTTCTATGGATCGTTTGCCTTTAATAATTTGGGCTTTATTGGTTACTGCTGTTCTGCTGATTACCAGATTGCCAGTACTAGCGGGAGCAATTACAATACT
>Trichocerca_sp_TIN44DE
TTGGTCCTTATTTAGGAGATGAGCATCTGTATAATGTCTTAGTTACAGCTCATGCATTTGTTATAATTTTTTTTATAGTTATACCTATTTCCATAGGGGGTTTCGGTAATTGACTCATTCCTTTAATGCTTGGTGTTGCTGACATAGCTTTCCCTCGGATAAATAACCTATCTTTTTGACTCCTTGTCCCATCTTTTTTATTTTTACTTTTATCTTCGATTTTAGATGCAGGAGCAGGTACTGGCTGAACTGTTTACCCCCCTCTTTCCGACTCTAAATTTCATACAGGAATTTCTGTTGATTTAGCTATTTTCAGTCTTCATTTGGCAGGAATTTCTTCAATCTTAGGTAGAATCAATTTCTTAACAACTATTATTTGCTCTCGAACAACCAAGAAGATTTCTATGGATCGTTTGCCTTTAATAATTTGGGCTTTATTGGTTACTGCTGTTCTGCTGATTACCAGATTGCCAGTACTAGCGGGAGCAATTACAATACT
>Trichocerca_sp_TIN41DE
TTGGTCCTTATTTAGGAGATGAGCATCTGTATAATGTCTTAGTTACAGCTCATGCATTTGTTATAATTTTTTTTATAGTTATACCTATTTCCATAGGGGGTTTCGGTAATTGACTCATTCCTTTAATGCTTGGTGTTGCTGACATAGCTTTCCCTCGGATAAATAACCTATCTTTTTGACTCCTTGTCCCATCTTTTTTATTTTTACTTTTATCTTCGATTTTAGATGCAGGAGCAGGTACTGGCTGAACTGTTTACCCCCCTCTTTCCGACTCTAAATTTCATACAGGAATTTCTGTTGATTTAGCTATTTTCAGTCTTCATTTGGCAGGAATTTCTTCAATCTTAGGTAGAATCAATTTCTTAACAACTATTATTTGCTCTCGAACAACCAAGAAGATTTCTATGGATCGTTTGCCTTTAATAATTTGGGCTTTATTGGTTACTGCTGTTCTGCTGATTACCAGATTGCCAGTACTAGCGGGAGCAATTACAATACT
>Trichocerca_sp_TIN48DE
TTGGTCCTTATTTAGGAGATGAGCATCTGTATAATGTCTTAGTTACAGCTCATGCATTTGTTATAATTTTTTTTATAGTTATACCTATTTCCATAGGGGGTTTCGGTAATTGACTCATTCCTTTAATGCTTGGTGTTGCTGACATAGCTTTCCCTCGGATAAATAACCTATCTTTTTGACTCCTTGTCCCATCTTTTTTATTTTTACTTTTATCTTCGATTTTAGATGCAGGAGCAGGTACTGGCTGAACTGTTTACCCCCCTCTTTCCGACTCTAAATTTCATACAGGAATTTCTGTTGATTTAGCTATTTTCAGTCTTCATTTGGCAGGAATTTCTTCAATCTTAGGTAGAATCAATTTCTTAACAACTATTATTTGCTCTCGAACAACCAAGAAGATTTCTATGGATCGTTTGCCTTTAATAATTTGGGCTTTATTGGTTACTGCTGTTCTGCTGATTACCAGATTGCCAGTACTAGCGGGAGCAATTACAATACT
>Trichocerca_sp_TIN54DE
TTGGTCCTTATTTAGGAGATGAGCATCTGTATAATGTCTTAGTCACAGCTCATGCATTTGTTATAATTTTTTTTATAGTTATACCTATTTCCATAGGGGGTTTCGGTAATTGACTCATTCCTTTAATGCTTGGTGTTGCTGACATAGCTTTCCCTCGGATAAATAACCTATCTTTTTGACTCCTTGTCCCATCTTTTTTATTTTTACTTTTATCTTCGATTTTAGATGCAGGAGCAGGTACTGGCTGAACTGTTTACCCCCCTCTTTCCGACTCTAAATTTCATACAGGAATTTCTGTTGATTTAGCTATTTTCAGTCTTCATTTGGCAGGAATTTCTTCAATCTTAGGTAGAATCAATTTCTTAACAACTATTATTTGCTCTCGAACAACCAAGAAGATTTCTATGGATCGTTTGCCTTTAATAATTTGGGCTTTATTGGTTACTGCTGTTCTGCTGATTACCAGATTGCCAGTACTAGCGGGAGCAATTACAATACT
>Trichocerca_sp_TIN56DE
TTGGTCCTTATTTAGGAGATGAGCATCTGTATAATGTCTTAGTTACAGCTCATGCATTTGTTATAATTTTTTTTATAGTTATACCTATTTCCATAGGGGGTTTCGGTAATTGACTCATTCCTTTAATGCTTGGTGTTGCTGACATAGCTTTCCCTCGGATAAATAACCTATCTTTTTGACTCCTTGTCCCATCTTTTTTATTTTTACTTTTATCTTCGATTTTAGATGCAGGAGCAGGTACTGGCTGAACTGTTTACCCCCCTCTTTCCGACTCTAAATTTCATACAGGAATTTCTGTTGATTTAGCTATTTTCAGTCTTCATTTGGCAGGAATTTCTTCAATCTTAGGTAGAATCAATTTCTTAACAACTATTATTTGCTCTCGAACAACCAAGAAGATTTCTATGGATCGTTTGCCTTTAATAATTTGGGCTTTATTGGTTACTGCTGTTCTGCTGATTACCAGATTGCCAGTACTAGCGGGAGCAATTACAATACT
>Trichocerca_sp_TIN14DE
TTGGTCCTTATTTAGGAGATGAGCATCTGTATAATGTCTTAGTTACAGCTCATGCATTTGTTATAATTTTTTTTATAGTTATACCTATTTCCATAGGGGGTTTCGGTAATTGACTCATTCCTTTAATGCTTGGTGTTGCTGACATAGCTTTCCCTCGGATAAATAACCTATCTTTTTGACTCCTTGTCCCATCTTTTTTATTTTTACTTTTATCTTCGATTTTAGATGCAGGAGCAGGTACTGGCTGAACTGTTTACCCCCCTCTTTCCGACTCTAAATTTCATACAGGAATTTCTGTTGATTTAGCTATTTTCAGTCTTCATTTGGCAGGAATTTCTTCAATCTTAGGTAGAATCAATTTCTTAACAACTATTATTTGTTCTCGAACAACCAAGAAGATTTCTATGGATCGTTTGCCTTTAATAATTTGGGCTTTATTGGTTACTGCTGTTCTGCTGATTACCAGATTGCCAGTACTAGCGGGAGCAATTACAATACT
>Trichocerca_sp_TIN61DE
TTGGTCCTTATTTAGGAGATGAGCATCTGTATAATGTCTTAGTTACAGCTCATGCATTTGTTATAATTTTTTTTATAGTTATACCTATTTCCATAGGGGGTTTCGGTAATTGACTCATTCCTTTAATGCTTGGTGTTGCTGACATAGCTTTCCCTCGGATAAATAACCTATCTTTTTGACTCCTTGTCCCATCTTTTTTATTTTTACTTTTATCTTCGATTTTAGATGCAGGAGCAGGTACTGGCTGAACTGTTTACCCCCCTCTTTCCGACTCTAAATTTCATACAGGAATTTCTGTTGATTTAGCTATTTTCAGTCTTCATTTGGCAGGAATTTCTTCAATCTTAGGTAGAATCAATTTCTTAACAACTATTATTTGCTCTCGAACAACCAAGAAGATTTCTATGGATCGTTTGCCTTTAATAATTTGGGCTTTATTGGTTACTGCTGTTCTGCTGATTACCAGATTGCCAGTACTAGCGGGAGCAATTACAATACT
>Polyarthra_sp_DUL72DE
TTGGTACATTTTTAGGTGATGAACACCTTTACAATGTGCTAGTTACTGCTCATGCCTTTGTTATAATTTTCTTTATAGTTATACCTATCTCTATAGGAGGTTTTGGTAATTGACTAATTCCTCTTATACTAGGTGTAGCTGATATGGCATTCCCACGAATGAATAACCTTTCGTTTTGACTTATTGTTCCTTCTTTCCTTCTATTACTGCTTTCTAGAATTCTTGATGCAGGTGTTGGAACTGGTTGAACTGTATATCCTCCCTTGTCTGACTCAAAATATCATTCTGGTATTTCTGTTGACTTAGCTATTTTTAGACTTCATCTTGCAGGTATTTCGTCAATTTTAGGAAGAATTAATTTTCTTTCAACTATTATTTGTTCTCGTACTACTAAGTTAGTTTCTCTAGATCGTTTACCTCTTATACTTTGAGCTCTAGCTGTAACAGCTGTTCTTCTTGTCACAAGACTTCCTGTTCTTGCAGGTGCTATCACTATGCT
>Polyarthra_vulgaris_SOL49AR
TTGGTACATTCTTAGGTGACGAACACCTTTATAATGTGCTGGTAACTGCCCATGCCTTTGTTATGATTTTCTTTATGGTTATGCCTATTTCCATAGGAGGTTTTGGTAACTGACTAATTCCTCTTATGCTAGGTGTCGCTGACATGGCATTCCCTCGAATGAATAATCTTTCATTCTGGCTTATTGTTCCTTCTTTTCTCTTACTTTTACTTTCAAGGGTTCTTGATGCAGGTGTAGGTACTGGGTGAACTGTTTACCCTCCTCTATCTGACTCAAAGTACCATTCTGGTATTTCTGTTGACTTAGCTATTTTTAGACTTCATCTTGCTGGTGTCTCATCAATCCTTGGTAGAATTAATTTCCTTTCAACTATTATTTGTTCTCGTACTACTAAATTAGTTTCTCTAGATCGCTTGCCTCTTATGCTTTGAGCTCTAGCTGTAACAGCTGTTCTACTAGTAACTAGACTCCCAGTTCTTGCTGGTGCTATTACTATGCT
>Polyarthra_vulgaris_SOL50AR
TTGGTACATTCTTAGGTGACGAACACCTTTATAATGTGCTGGTAACTGCCCATGCCTTTGTTATGATTTTCTTTATGGTTATGCCTATTTCTATAGGGGGTTTTGGTAACTGACTAATCCCTCTTATGTTAGGTGTCGCTGACATGGCATTCCCTCGAATGAATAATCTTTCATTCTGGCTTATTGTTCCTTCTTTTCTCTTACTTTTACTTTCAAGGGTTCTTGATGCAGGTGTAGGTACTGGGTGAACTGTTTACCCTCCTCTATCTGATTCAAAGTACCATTCTGGTATTTCTGTTGACTTAGCTATTTTTAGACTTCATCTTGCTGGTGTCTCATCAATTCTTGGTAGAATTAATTTCCTTTCAACTATTATTTGTTCTCGTACTACTAAATTAGTTTCTCTAGATCGCTTGCCTCTTATGCTTTGAGCTCTAGCTGTTACAGCTGTTTTACTAGTAACTAGACTCCCAGTTCTTGCTGGTGCTATTACTATGCT
>Polyarthra_vulgaris_SOL51DE
TTGGTACATTCTTAGGTGACGAACACCTTTATAATGTGCTGGTAACTGCCCATGCCTTTGTTATGATTTTCTTTATGGTTATGCCTATTTCTATAGGGGGTTTTGGTAACTGACTAATCCCTCTTATGTTAGGTGTCGCTGACATGGCATTCCCTCGAATGAATAATCTTTCATTCTGGCTTATTGTTCCTTCTTTTCTCTTACTTTTACTTTCAAGGGTTCTTGATGCAGGTGTAGGTACTGGGTGAACTGTTTACCCTCCTCTATCTGATTCAAAGTACCATTCTGGTATTTCTGTTGACTTAGCTATTTTTAGACTTCATCTTGCTGGTGTCTCATCAATTCTTGGTAGAATTAATTTCCTTTCAACTATTATTTGTTCTCGTACTACTAAATTAGTTTCTCTAGATCGCTTGCCTCTTATGCTTTGAGCTCTAGCTGTTACAGCTGTTTTACTAGTAACTAGACTCCCAGTTCTTGCTGGTGCTATTACTATGCT
>Polyarthra_vulgaris_SOL61DE
TTGGTACATTCTTAGGTGACGAACACCTTTATAATGTGCTGGTAACTGCCCATGCCTTTGTTATGATTTTCTTTATGGTTATGCCTATTTCCATAGGAGGTTTTGGTAACTGACTAATTCCTCTTATGCTAGGTGTCGCTGACATGGCATTCCCTCGAATGAATAATCTTTCATTCTGGCTTATTGTTCCTTCTTTTCTCTTACTTTTACTTTCAAGGGTTCTTGATGCAGGTGTAGGTACTGGGTGAACTGTTTACCCTCCTCTATCTGACTCAAAGTACCATTCTGGTATTTCTGTTGACTTAGCTATTTTTAGACTTCATCTTGCTGGTGTCTCATCAATCCTTGGTAGAATTAATTTCCTTTCAACTATTATTTGTTCTCGTACTACTAAATTAGTTTCTCTAGATCGCTTGCCTCTTATGCTTTGAGCTCTAGCTGTAACAGCTGTTCTACTAGTAACTAGACTCCCAGTTCTTGCTGGTGCTATTACTATGCT
>Polyarthra_vulgaris_SOL73DE
TTGGTACATTCTTAGGTGACGAACACCTTTATAATGTGCTGGTAACTGCCCATGCCTTTGTTATGATTTTCTTTATGGTTATGCCTATTTCTATAGGGGGTTTTGGTAACTGACTAATCCCTCTTATGTTAGGTGTCGCTGACATGGCATTCCCTCGAATGAATAATCTTTCATTCTGGCTTATTGTTCCTTCTTTTCTCTTACTTTTACTTTCAAGGGTTCTTGATGCAGGTGTAGGTACTGGGTGAACTGTTTACCCTCCTCTATCTGATTCAAAGTACCATTCTGGTATTTCTGTTGACTTAGCTATTTTTAGACTTCATCTTGCTGGTGTCTCATCAATTCTTGGTAGAATTAATTTCCTTTCAACTATTATTTGTTCTCGTACTACTAAATTAGTTTCTCTAGATCGCTTGCCTCTTATGCTTTGAGCTCTAGCTGTTACAGCTGTTTTACTAGTAACTAGACTCCCAGTTCTTGCTGGTGCTATTACTATGCT
>Polyarthra_vulgaris_SOL83DE
TTGGTACATTCTTAGGTGACGAACACCTTTATAATGTGCTGGTAACTGCCCATGCCTTTGTTATGATTTTCTTTATGGTTATGCCTATTTCTATAGGGGGTTTTGGTAACTGACTAATCCCTCTTATGTTAGGTGTCGCTGACATGGCATTCCCTCGAATGAATAATCTTTCATTCTGGCTTATTGTTCCTTCTTTTCTCTTACTTTTACTTTCAAGGGTTCTTGATGCAGGTGTAGGTACTGGGTGAACTGTTTACCCTCCTCTATCTGATTCAAAGTACCATTCTGGTATTTCTGTTGACTTAGCTATTTTTAGACTTCATCTTGCTGGTGTCTCATCAATTCTTGGTAGAATTAATTTCCTTTCAACTATTATTTGTTCTCGTACTACTAAATTAGTTTCTCTAGATCGCTTGCCTCTTATGCTTTGAGCTCTAGCTGTTACAGCTGTTTTACTAGTAACTAGACTCCCAGTTCTTGCTGGTGCTATTACTATGCT
>Polyarthra_vulgaris_TIN22AR
TAGGTACATTCTTAGGTGACGAGCACCTTTACAACGTTCTTGTTACTGCTCATGCTTTTGTTATGATTTTCTTTATAGTTATGCCTATTTCTATGGGTGGTTTCGGTAACTGACTTATTCCTCTCATATTAGGTGTAGCCGACATGGCTTTCCCTCGTATAAACAACCTTTCATTTTGACTAATTGTCCCGTCTTTCCTGTTACTTCTACTTTCTAGAATTTTAGACGCAGGTGCTGGTACCGGTTGAACAGTATACCCTCCCCTATCTGACTCTAAGTTCCATTCTGGAATTTCTGTAGATCTTGCTATTTTTAGTCTACATCTTGCTGGTATTTCTTCTATTCTTGGTAGAATCAATTTTCTTTCTACAATTATTTGTTCTCGAACAACCAAGCTTGTTTCCCTAGACCGTCTTCCTCTGATGCTTTGAGCTATAGCTGTCACAGCAGTTCTTCTGGTTACTAGACTACCTGTCCTAGCAGGGGCTATCACTATGCT
>Polyarthra_vulgaris_TIN35DE
TAGGTACATTCTTAGGTGACGAGCACCTTTACAACGTTCTTGTTACTGCTCATGCTTTTGTTATGATTTTCTTTATAGTTATGCCTATTTCTATGGGTGGTTTCGGTAACTGACTTATTCCTCTCATATTAGGTGTAGCCGACATGGCTTTCCCTCGTATAAACAACCTTTCATTTTGACTAATTGTCCCGTCTTTCCTGTTACTTCTACTTTCTAGAATTTTAGACGCAGGTGCTGGTACCGGTTGAACAGTATACCCTCCCCTATCTGACTCTAAGTTCCATTCTGGAATTTCTGTAGATCTTGCTATTTTTAGTCTACATCTTGCTGGTATTTCTTCTATTCTTGGTAGAATCAATTTTCTTTCTACAATTATTTGTTCTCGAACAACCAAGCTTGTTTCCCTAGACCGTCTTCCTCTGATGCTTTGAGCTATAGCTGTCACAGCAGTCCTTCTGGTTACTAGACTACCTGTCCTAGCAGGGGCTATCACTATGCT
>Polyarthra_vulgaris_TIN50DE
TAGGTACATTCTTAGGTGACGAGCACCTTTACAACGTTCTTGTTACTGCTCATGCTTTTGTTATGATTTTCTTTATAGTTATGCCTATTTCTATGGGTGGTTTCGGTAACTGACTTATTCCTCTCATATTAGGTGTAGCCGACATGGCTTTCCCTCGTATAAACAACCTTTCATTTTGACTAATTGTCCCGTCTTTCCTGTTACTTCTACTTTCTAGAATTTTAGACGCAGGTGCTGGTACCGGTTGAACAGTATACCCTCCCCTATCTGACTCTAAGTTCCATTCTGGAATTTCTGTAGATCTTGCTATTTTTAGTCTACATCTTGCTGGTATTTCTTCTATTCTTGGTAGAATCAATTTTCTTTCTACAATTATTTGTTCTCGAACAACCAAGCTTGTTTCCCTAGACCGTCTTCCTCTGATGCTTTGAGCTATAGCTGTCACAGCAGTCCTTCTGGTTACTAGACTACCTGTCCTAGCAGGGGCTATCACTATGCT
>Polyarthra_vulgaris_TIN63DE
TAGGTACATTCTTAGGTGACGAGCACCTTTACAACGTTCTTGTTACTGCTCATGCTTTTGTTATGATTTTCTTTATAGTTATGCCTATTTCTATGGGTGGTTTCGGTAACTGACTTATTCCTCTCATATTAGGTGTAGCCGACATGGCTTTCCCTCGTATAAACAACCTTTCATTTTGACTAATTGTCCCGTCTTTCCTGTTACTTCTACTTTCTAGAATTTTAGACGCAGGTGCTGGTACCGGTTGAACAGTATACCCTCCCCTATCTGACTCTAAGTTCCATTCTGGAATTTCTGTAGATCTTGCTATTTTTAGTCTACATCTTGCTGGTATTTCTTCTATTCTTGGTAGAATCAATTTTCTTTCTACAATTATTTGTTCTCGAACAACCAAGCTTGTTTCCCTAGACCGTCTTCCTCTGATGCTTTGAGCTATAGCTGTCACAGCAGTCCTTCTGGTTACTAGACTACCTGTCCTAGCAGGGGCTATCACTATGCT
>Polyarthra_vulgaris_DUL106DE
TAGGTACATTCCTAGGTGACGAGCACCTTTATAACGTTCTTGTTACTGCTCATGCTTTTGTTATGATTTTCTTTATAGTTATGCCTATTTCTATGGGTGGTTTCGGTAACTGACTTATTCCTCTTATACTAGGTGTAGCTGATATGGCTTTCCCTCGTATGAACAACCTTTCGTTTTGACTAATTGTCCCATCTTTCCTGCTACTATTACTTTCTAGAATTCTAGACGCAGGTGCTGGTACCGGTTGAACAGTATATCCTCCCCTATCTGACTCTAAGTTCCATTCTGGAATTTCTGTAGACCTTGCCATTTTTAGTTTACATCTTGCTGGTATCTCTTCTATTCTTGGTAGAATCAATTTTCTTTCTACAATTATTTGTTCTCGAACAACCAAGCTTGTTTCTCTAGATCGTCTTCCTCTGATGCTATGAGCTCTAGCTGTCACAGCAGTTCTGCTGGTTACTAGACTACCTGTTCTAGCGGGGGCTATTACTATGCT
>Polyarthra_vulgaris_SOL62DE
TTGGTACATTCTTAGGTGACGAACACCTTTATAATGTGCTGGTAACTGCCCATGCCTTTGTTATGATTTTCTTTATGGTTATGCCTATTTCTATAGGGGGTTTTGGTAACTGACTAATCCCTCTTATGTTAGGTGTCGCTGACATGGCATTCCCTCGAATGAATAATCTTTCATTCTGGCTTATTGTTCCTTCTTTTCTCTTACTTTTACTTTCAAGGGTTCTTGATGCAGGTGTAGGTACTGGGTGAACTGTTTACCCTCCTCTATCTGATTCAAAGTACCATTCTGGTATTTCTGTTGACTTAGCTATTTTTAGACTTCATCTTGCTGGTGTCTCATCAATTCTTGGTAGAATTAATTTCCTTTCAACTATTATTTGTTCTCGTACTACTAAATTAGTTTCTCTAGATCGCTTGCCTCTTATGCTTTGAGCTCTAGCTGTTACAGCTGTTTTACTAGTAACTAGACTCCCAGTTCTTGCTGGTGCTATTACTATGCT
>Polyarthra_vulgaris_SOL4AR
TTGGTACATTCTTAGGTGACGAACACCTTTATAATGTGCTGGTAACTGCCCATGCCTTTGTTATGATTTTCTTTATGGTTATGCCTATTTCTATAGGGGGTTTTGGTAACTGACTAATCCCTCTTATGTTAGGTGTCGCTGACATGGCATTCCCTCGAATGAATAATCTTTCATTCTGGCTTATTGTTCCTTCTTTTCTCTTACTTTTACTTTCAAGGGTTCTTGATGCAGGTGTAGGTACTGGGTGAACTGTTTACCCTCCTCTATCTGATTCAAAGTACCATTCTGGTATTTCTGTTGACTTAGCTATTTTTAGACTTCATCTTGCTGGTGTCTCATCAATTCTTGGTAGAATTAATTTCCTTTCAACTATTATTTGTTCTCGTACTACTAAATTAGTTTCTCTAGATCGCTTGCCTCTTATGCTTTGAGCTCTAGCTGTTACAGCTGTTTTACTAGTAACTAGACTCCCAGTTCTTGCTGGTGCTATTACTATGCT
>Polyarthra_vulgaris_SOL90DE
TTGGTACATTCTTAGGTGACGAACACCTTTATAATGTGCTGGTAACTGCCCATGCCTTTGTTATGATTTTCTTTATGGTTATGCCTATTTCCATAGGAGGTTTTGGTAACTGACTAATTCCTCTTATGCTAGGTGTCGCTGACATGGCATTCCCTCGAATGAATAATCTTTCATTCTGGCTTATTGTTCCTTCTTTTCTCTTACTTTTACTTTCAAGGGTTCTTGATGCAGGTGTAGGTACTGGGTGAACTGTTTACCCTCCTCTATCTGACTCAAAGTACCATTCTGGTATTTCTGTTGACTTAGCTATTTTTAGACTTCATCTTGCTGGTGTCTCATCAATCCTTGGTAGAATTAATTTCCTTTCAACTATTATTTGTTCTCGTACTACTAAATTAGTTTCTCTAGATCGCTTGCCTCTTATGCTTTGAGCTCTAGCTGTAACAGCTGTTCTACTAGTAACTAGACTCCCAGTTCTTGCTGGTGCTATTACTATGCT
>Polyarthra_vulgaris_SOL91DE
TTGGTACATTCTTAGGTGACGAACACCTTTATAATGTGCTGGTAACTGCCCATGCCTTTGTTATGATTTTCTTTATGGTTATGCCTATTTCCATAGGAGGTTTTGGTAACTGACTAATTCCTCTTATGCTAGGTGTCGCTGACATGGCATTCCCTCGAATGAATAATCTTTCATTCTGGCTTATTGTTCCTTCTTTTCTCTTACTTTTACTTTCAAGGGTTCTTGATGCAGGTGTAGGTACTGGGTGAACTGTTTACCCTCCTCTATCTGACTCAAAGTACCATTCTGGTATTTCTGTTGACTTAGCTATTTTTAGACTTCATCTTGCTGGTGTCTCATCAATCCTTGGTAGAATTAATTTCCTTTCAACTATTATTTGTTCTCGTACTACTAAATTAGTTTCTCTAGATCGCTTGCCTCTTATGCTTTGAGCTCTAGCTGTAACAGCTGTTCTACTAGTAACTAGACTCCCAGTTCTTGCTGGTGCTATTACTATGCT
>Polyarthra_vulgaris_TIN8DE
TAGGTACATTCTTAGGTGACGAGCACCTTTACAACGTTCTTGTTACTGCTCATGCTTTTGTTATGATTTTCTTTATAGTTATGCCTATTTCTATGGGTGGTTTCGGTAACTGACTCATTCCTCTTATATTAGGTGTAGCCGATATGGCTTTCCCTCGTATGAACAACCTTTCGTTTTGACTAATTGTCCCGTCTTTCCTGTTACTCTTACTTTCTAGAATTCTAGACGCAGGTGCTGGTACCGGTTGAACAGTATACCCTCCCCTATCTGACTCTAAGTTCCATTCTGGAATTTCTGTAGATCTTGCCATTTTTAGTCTACATCTTGCTGGTATTTCTTCTATTCTTGGTAGAATCAATTTTCTTTCTACAATTATTTGTTCTCGAACAACCAAGCTTGTTTCCCTAGACCGTCTTCCTCTGATGCTTTGGGCTATAGCTGTCACAGCAGTTCTGCTGGTTACTAGACTACCTGTCTTAGCAGGGGCTATTACTATGCT
>Lecane_hamata_TIN39AR
TTGGTCCTTATCTGGGAGATGAACATTTGTATAACGTGCTTGTCACAGCCCATGCTTTTGTTATAATTTTCTTTATAGTTATACCTATTTCTATAGGTGGATTTGGTAACTGACTAATTCCTTTGATGTTAGGGGTGGCAGATATGGCTTTCCCCCGAATGAATAATCTTTCTTTCTGGCTTCTTGTACCCTCTTTTCTTTTTTTGCTCCTATCTTCTATTTTAGATGCAGGAGTAGGTACAGGATGGACTGTTTACCCCCCATTGTCTGATTCTAAATTTCATACAGGGATTTCTGTTGATTTAGCAATTTTTAGGCTACATTTAGCTGGTGTGTCTTCTATTTTAGGTAGAATTAATTTTTTAACAACAATTCTTTGTTCTCGTACTACTAAAATAATTTCTATAGATCGTCTTCCTTTAATAATTTGAGCTTTAGCTGTTACAGCGGTGTTACTAGTCACAAGTCTCCCCGTTTTAGCTGGTGCCATTACAATACT
>Lecane_hamata_TIN60DE
TTGGTCCTTATCTGGGAGATGAACATTTGTATAACGTGCTTGTCACAGCCCATGCTTTTGTTATAATTTTCTTTATAGTTATACCTATTTCTATAGGTGGATTTGGTAACTGACTAATTCCTTTGATGTTAGGGGTGGCAGATATGGCTTTCCCCCGAATGAATAATCTTTCTTTCTGGCTTCTTGTACCCTCTTTTCTTTTTTTGCTCCTATCTTCTATTTTAGATGCGGGAGTAGGTACAGGATGGACTGTTTACCCCCCATTGTCTGATTCTAAATTTCATACAGGGATTTCTGTTGATTTAGCAATTTTTAGGCTACATTTAGCTGGTGTGTCTTCTATTTTAGGTAGAATTAATTTTTTAACAACAATTCTTTGCTCTCGTACTACTAAAATAATTTCTATAGATCGTCTTCCTTTAATAATTTGAGCTTTAGCTGTTACAGCGGTGTTACTAGTCACAAGTCTCCCCGTTTTAGCTGGTGCCATTACTATACT
>Lecane_closterocerca_TIN4AR
TTGGTCCTTATTTAAACGATGAGCATTTATATAATGTATTAGTTACAGCTCATGCTTTTGTTATGATTTTTTTCATAGTTATGCCTATTTCTATAGGAGGTTTTGGGAACTGACTTATTCCTTTAATATTAGGTGTTGCTGATATAGCTTTCCCACGTATAAATAACTTGTCTTTTTGGTTACTAATTCCTTCATTTTTATTTTTACTTTTGTCTTCTGTTCTTGACGCAGGTGTTGGAACTGGTTGAACAGTTTACCCTCCTTTATCAGATTCTAAATTTCACACAGGTATTTCTGTTGACTTAGCTATTTTTAGTCTTCATTTAGCTGGGATTTCTTCTATTTTAGGTAGGATTAATTTTCTTACTACTATTATTTGTTCTCGTACAACAAAAATAATTTCGATAGATCGTCTTCCTTTAATAATTTGAGCTTTAGCTGTTACTGCAGTTTTATTAGTTACTAGTCTTCCTGTTTTAGCTGGTGCTATTACTATATT
>Lecane_closterocerca_TIN3DE
TTGGTCCTTATTTAAACGATGAGCATTTATATAATGTATTAGTTACAGCTCATGCTTTTGTTATGATTTTTTTCATAGTTATGCCTATTTCTATAGGAGGTTTTGGGAACTGACTTATTCCTTTAATATTAGGTGTTGCTGATATAGCTTTCCCACGTATAAATAACTTGTCTTTTTGGTTACTAATTCCTTCATTTTTATTTTTACTTTTGTCTTCTGTTCTTGACGCAGGTGTTGGAACTGGTTGAACAGTTTACCCTCCTTTATCAGATTCTAAATTTCACACAGGTATTTCTGTTGACTTAGCTATTTTTAGTCTTCATTTAGCTGGGATTTCTTCTATTTTAGGTAGGATTAATTTTCTTACTACTATTATTTGTTCTCGTACAACAAAAATAATTTCGATAGATCGTCTTCCTTTAATAATTTGAGCTTTAGCTGTTACTGCAGTTTTATTAGTTACTAGTCTTCCTGTTTTAGCTGGTGCTATTACTATATT
>Lecane_spp_TIN53DE
TAGGGCCTTACATGGGTGATGAACATCTTTATAATGTTTTAGTTACAGCTCATGCTTTTGTAATAATTTTCTTTATGGTAATGCCAATTTCTATGGGTGGATTTGGTAACTGATTAATTCCTTTAATACTTGGTGTAGCAGATATGGCTTTTCCTCGAATAAATAATTTATCATTTTGATTGTTAGTTCCTTCATTTTTATTTCTTTTACTTTCTTCTATTTTAGATGCTGGTGTTGGAACAGGTTGAACTGTTTATCCCCCCCTTTCAGACTCTAAATTTCATTCAGGAATTTCTGTTGATTTAGCTATTTTTAGGTTGCATTTAGCTGGTGTTTCATCAATTTTAGGTAGAATTAATTTTTTGACTACCATTATTTGTTCACGTACAACTAAAGCCGTTTCTATAGATCGTCTTCCCCTTATAATTTGAGCTCTTTTTGTTACTGCTTTTTTATTAGTTACTAGTCTTCCTGTTTTAGCAGGTGCTATTACCATATT
>Lecane_spp_DUL24DE
TAGGGCCTTACATGGGTGATGAACATCTTTATAATGTTTTAGTTACAGCTCATGCTTTTGTAATAATTTTCTTTATGGTAATGCCAATTTCTATGGGTGGATTTGGTAACTGATTAATTCCTTTAATACTTGGTGTAGCAGATATGGCTTTTCCTCGAATAAATAATTTATCATTTTGATTGTTAGTTCCTTCATTTTTATTTCTTTTACTTTCTTCTATTTTAGATGCTGGTGTTGGAACAGGTTGAACTGTTTATCCCCCCCTTTCAGACTCTAAATTTCATTCAGGAATTTCTGTTGATTTAGCTATTTTTAGGTTGCATTTAGCTGGTGTTTCATCAATTTTAGGTAGAATTAATTTTTTGACTACCATTATTTGTTCACGTACAACTAAAGCCGTTTCTATAGATCGTCTTCCCCTTATAATTTGAGCTCTTTTTGTTACTGCTTTTTTATTAGTTACTAGTCTTCCTGTTTTAGCAGGTGCTATTACCATATT
>Lecane_spp_DUL11DE
TTGGTCCTTTTTTAGGTGATGAGCATCTCTATAATGTTATTGTTACTGCCCATGCTTTTGTTATAATTTTTTTCATAGTAATACCTATTTCAATAGGAGGTTTTGGTAACTGGTTAATTCCTTTAATATTAGGTGTTGCAGATATAGCATTCCCTCGCATAAATAATTTGTCCTTCTGATTATTGATCCCTTCTTTTATATTTTTACTTTTAAGAGCTATTTTAGATGCTGGAGTTGGCACAGGATGAACAGTTTATCCCCCTCTTTCAGATTCTAAATATCATTCAGGAGTTTCTGTTGATTTAGCTATTTTTAGACTTCATTTGGCAGGAATTTCTTCAATTTTAGGGAGAATTAACTTTTTAACTACTATTTTATGTTCTCGCACTACTAAGATAATTTCATTAGATCGTTTGCCTCTTTTTTTATGAGCTGTAGCTATTACAGCTATTCTGTTAATTACTAGACTACCAGTTTTAGCCGGAGCAATTACAATACT
>Asplachna_brightwelli_SOL12DE
TAGGACCTTATTTAGGTGATGAGCACATTTATAATGTGTTAGTTACAGCACATGCTTTTATTATGATTTTCTTCATAGTAATGCCTATCTCTATAGGTGGTTTTGGTAATTGATTAATTCCTTTAATGTTAGGGGTCGCAGATATAGCCTTCCCCCGTATGAATAATCTCTCTTTTTGATTATTAGTTCCATCTTTTATATTCTTACTACTTTCCTCTATTTTAGATGCTGGAGTAGGAACTGGATGAACTGTTTATCCTCCTTTATCAGATTCTACATATCATTCTGGTATTTCTGTAGATCTAGCAATTTTTAGTTTACATTTAGCAGGTGTTTCTTCTATTTTAGGAAGAATTAACTTTTTAACAACTATTATTTGCTCTCGTACTACAAAACTTATTTCTTTAGATCGTCTACCTCTATTTTTATGAGCAGTTGCTGTAACAGCAGTCTTGCTAATTACTAGACTTCCTGTCTTAGCTGGTGCTATTACAATGCT
>Asplachna_brightwelli_SOL9AR
TAGGACCTTATTTAGGTGATGAGCACATTTATAATGTGTTAGTTACAGCACATGCTTTTATTATGATTTTCTTCATAGTAATGCCTATCTCTATAGGTGGTTTTGGTAATTGATTAATTCCTTTAATGTTAGGGGTCGCAGATATAGCCTTCCCCCGTATGAATAATCTCTCTTTTTGATTATTAGTTCCATCTTTTATATTCTTACTACTTTCCTCTATTTTAGATGCTGGAGTAGGAACTGGATGAACTGTTTATCCTCCTTTATCAGATTCTACATATCATTCTGGTATTTCTGTAGATCTAGCAATTTTTAGTTTACATTTAGCAGGTGTTTCTTCTATTTTAGGAAGAATTAACTTTTTAACAACTATTATTTGCTCTCGTACTACAAAACTTATTTCTTTAGATCGTCTACCTCTATTTTTATGAGCAGTTGCTGTAACAGCAGTCTTGCTAATTACTAGACTTCCTGTCTTAGCTGGTGCTATTACAATGCT
>Asplachna_brightwelli_SOL10AR
TAGGACCTTATTTAGGTGATGAGCACATTTATAATGTGTTAGTTACAGCACATGCTTTTATTATGATTTTCTTCATAGTAATGCCTATCTCTATAGGTGGTTTTGGTAATTGATTAATTCCTTTAATGTTAGGGGTCGCAGATATAGCCTTCCCCCGTATGAATAATCTCTCTTTTTGATTATTAGTTCCATCTTTTATATTCTTACTACTTTCCTCTATTTTAGATGCTGGAGTAGGAACTGGATGAACTGTTTATCCTCCTTTATCAGATTCTACATATCATTCTGGTATTTCTGTAGATCTAGCAATTTTTAGTTTACATTTAGCAGGTGTTTCTTCTATTTTAGGAAGAATTAACTTTTTAACAACTATTATTTGCTCTCGTACTACAAAACTTATTTCTTTAGATCGTCTACCTCTATTTTTATGAGCAGTTGCTGTAACAGCAGTCTTGCTAATTACTAGACTTCCTGTCTTAGCTGGTGCTATTACAATGCT
>Asplachna_brightwelli_SOL11AR
TAGGACCTTATTTAGGTGATGAGCACATTTATAATGTGTTAGTTACAGCACATGCTTTTATTATGATTTTCTTCATAGTAATGCCTATCTCTATAGGTGGTTTTGGTAATTGATTAATTCCTTTAATGTTAGGGGTCGCAGATATAGCCTTCCCCCGTATGAATAATCTCTCTTTTTGATTATTAGTTCCATCTTTTATATTCTTACTACTTTCCTCTATTTTAGATGCTGGAGTAGGAACTGGATGAACTGTTTATCCTCCTTTATCAGATTCTACATATCATTCTGGTATTTCTGTAGATCTAGCAATTTTTAGTTTACATTTAGCAGGTGTTTCTTCTATTTTAGGAAGAATTAACTTTTTAACAACTATTATTTGCTCTCGTACTACAAAACTTATTTCTTTAGATCGTCTACCTCTATTTTTATGAGCAGTTGCTGTAACAGCAGTCTTGCTAATTACTAGACTTCCTGTCTTAGCTGGTGCTATTACAATGCT
>Asplachna_brightwelli_SOL12AR
TAGGACCTTATTTAGGTGATGAGCACATTTATAATGTGTTAGTTACAGCACATGCTTTTATTATGATTTTCTTCATAGTAATGCCTATCTCTATAGGTGGTTTTGGTAATTGATTAATTCCTTTAATGTTAGGGGTCGCAGATATAGCCTTCCCCCGTATGAATAATCTCTCTTTTTGATTATTAGTTCCATCTTTTATATTCTTACTACTTTCCTCTATTTTAGATGCTGGAGTAGGAACTGGATGAACTGTTTATCCTCCTTTATCAGATTCTACATATCATTCTGGTATTTCTGTAGATCTAGCAATTTTTAGTTTACATTTAGCAGGTGTTTCTTCTATTTTAGGAAGAATTAACTTTTTAACAACTATTATTTGCTCTCGTACTACAAAACTTATTTCTTTAGATCGTCTACCTCTATTTTTATGAGCAGTTGCTGTAACAGCAGTCTTGCTAATTACTAGACTTCCTGTCTTAGCTGGTGCTATTACAATGCT
>Asplachna_brightwelli_SOL20AR
TAGGACCTTATTTAGGTGATGAGCACATTTATAATGTGTTAGTTACAGCACATGCTTTTATTATGATTTTCTTCATAGTAATGCCTATCTCTATAGGTGGTTTTGGTAATTGATTAATTCCTTTAATGTTAGGGGTCGCAGATATAGCCTTCCCCCGTATGAATAATCTCTCTTTTTGATTATTAGTTCCATCTTTTATATTCTTACTACTTTCCTCTATTTTAGATGCTGGAGTAGGAACTGGATGAACTGTTTATCCTCCTTTATCAGATTCTACATATCATTCTGGTATTTCTGTAGATCTAGCAATTTTTAGTTTACATTTAGCAGGTGTTTCTTCTATTTTAGGAAGAATTAACTTTTTAACAACTATTATTTGCTCTCGTACTACAAAACTTATTTCTTTAGATCGTCTACCTCTATTTTTATGAGCAGTTGCTGTAACAGCAGTCTTGCTAATTACTAGACTTCCTGTCTTAGCTGGTGCTATTACAATGCT
>Asplachna_brightwelli_SOL22AR
TAGGACCTTATTTAGGTGATGAGCACATTTATAATGTGTTAGTTACAGCACATGCTTTTATTATGATTTTCTTCATAGTAATGCCTATCTCTATAGGTGGTTTTGGTAATTGATTAATTCCTTTAATGTTAGGGGTCGCAGATATAGCCTTCCCCCGTATGAATAATCTCTCTTTTTGATTATTAGTTCCATCTTTTATATTCTTACTACTTTCCTCTATTTTAGATGCTGGAGTAGGAACTGGATGAACTGTTTATCCTCCTTTATCAGATTCTACATATCATTCTGGTATTTCTGTAGATCTAGCAATTTTTAGTTTACATTTAGCAGGTGTTTCTTCTATTTTAGGAAGAATTAACTTTTTAACAACTATTATTTGCTCTCGTACTACAAAACTTATTTCTTTAGATCGTCTACCTCTATTTTTATGAGCAGTTGCTGTAACAGCAGTCTTGCTAATTACTAGACTTCCTGTCTTAGCTGGTGCTATTACAATGCT
>Asplachna_brightwelli_SOL24AR
TAGGACCTTATTTAGGTGATGAGCACATTTATAATGTGTTAGTTACAGCACATGCTTTTATTATGATTTTCTTCATAGTAATGCCTATCTCTATAGGTGGTTTTGGTAATTGATTAATTCCTTTAATGTTAGGGGTCGCAGATATAGCCTTCCCCCGTATGAATAATCTCTCTTTTTGATTATTAGTTCCATCTTTTATATTCTTACTACTTTCCTCTATTTTAGATGCTGGAGTAGGAACTGGATGAACTGTTTATCCTCCTTTATCAGATTCTACATATCATTCTGGTATTTCTGTAGATCTAGCAATTTTTAGTTTACATTTAGCAGGTGTTTCTTCTATTTTAGGAAGAATTAACTTTTTAACAACTATTATTTGCTCTCGTACTACAAAACTTATTTCTTTAGATCGTCTACCTCTATTTTTATGAGCAGTTGCTGTAACAGCAGTCTTGCTAATTACTAGACTTCCTGTCTTAGCTGGTGCTATTACAATGCT
>Asplachna_brightwelli_SOL13AR
TAGGACCTTATTTAGGTGATGAGCACATTTATAATGTGTTAGTTACAGCACATGCTTTTATTATGATTTTCTTCATAGTAATGCCTATCTCTATAGGTGGTTTTGGTAATTGATTAATTCCTTTAATGTTAGGGGTCGCAGATATAGCCTTCCCCCGTATGAATAATCTCTCTTTTTGATTATTAGTTCCATCTTTTATATTCTTACTACTTTCCTCTATTTTAGATGCTGGAGTAGGAACTGGATGAACTGTTTATCCTCCTTTATCAGATTCTACATATCATTCTGGTATTTCTGTATATCTAGCAATTTTTAGTTTACATTTAGCAGGTGTTTCTTCTATTTTAGGAAGAATTAACTTTTTAACAACTATTATTTGCTCTCGTACTACAAAACTTATTTCTTTAGATCGTCTACCTCTATTTTTATGAGCAGTTGCTGTAACAGCAGTCTTGCTAATTACTAGACTTCCTGTCTNNNNNNNNNNNNNNNNNNNNNN
