# Supplementary material for: Barcoding rotifer biodiversity in Mediterranean ponds using diapausing egg banks
Source: Ecol Evol. 2017 May 27;7(13):4855–67. doi: 10.1002/ece3.2986 (PMC5496561; doi:10.1002/ece3.2986)
Supplement: Supplementary file 9 [file ECE3-7-4855-s009.fas]

>gi|1009658414|gb|KU720080.1|_Asplanchna_sp._SHYT140802_cytochrome_oxidase_subunit_I_(COI)_gene_partial_cds_mitochondrial
TTGGTCCATTCCTAGGAGATGAGCATATTTATAATGTTCTTGTCACTGCCCATGCATTTATTATGATTTTCTTTATAGTGATACCTATTTCTATAGGAGGTTTTGGTAATTGACTTATTCCCCTTATATTAGGAGTAGCTGATATAGCTTTCCCTCGTATAAATAACTTGTCCTTCTGACTTCTCGTCCCCTCTTTTATGTTCTTACTCCTTTCTTCTATTTTAGATGCAGGAGTTGGTACTGGTTGAACTGTTTATCCTCCTCTTTCTGATTCCACTTATCACTCTGGTATTTCTGTTGATCTTGCTATTTTTAGGCTACATCTAGCTGGTGTTTCTTCCATTTTAGGTAGAATTAACTTTCTTACAACTATTATCTGTTCTCGTACTACTAAGCTTATTTCTTTAGATCGTCTTCCTCTTTTCCTTTGAGCTATTGCTGTAACTGCTGTTTTATTAATTACTAGTCTTCCTGTTCTAGCTGGTGCTATTACTATACT
>gi|1009658416|gb|KU720081.1|_Asplanchna_sp._SHYT150702a_cytochrome_oxidase_subunit_I_(COI)_gene_partial_cds_mitochondrial
TAGGCCCTTTTTTAGGCGATGAGCATATTTATAATGTTTTAGTCACTGCTCATGCATTTATTATGATTTTCTTTATAGTTATACCGGTGTCTATGGGTGGTTTTGGTAATTGATTAATTCCTCTTATGCTAGGTGTGGCTGATATGGCTTTTCCTCGAATGAATAACTTATCTTTTTGGTTGTTAATTCCTTCTTTTATGTTTCTGTTATTATCTTCTATTCTAGATGCGGGAGTTGGTACTGGTTGAACGGTTTACCCTCCTTTAGCTGATGCTACATATCATTCTGGTGTTTCTGTTGATTTGGCTATTTTCAGTCTTCATTTAGCAGGTGTCTCTTCTATTTTAGGGAGAATTAACTTTTTAACTACAATTATTTGTTCACGTACTACTAAACTTATTTCTTTAGATCGACTTCCACTTCTTTTATGGGCTATTGCTGTAACAGCTATTCTTCTTATTACTAGGCTTCCAGTATTAGCGGGTGCTATTACTATGTT
>gi|924648818|gb|KR106583.1|_UNVERIFIED:_Asplanchna_intermedia_voucher_BUZOODST-P-Ai_cytochrome_c_oxidase_subunit_I-like_(COI)_gene_partial_sequence_mitochondrial
TAGGACCTTATTTAGGTGATGAACATATTTACAATGTATTAATCACAGCTCATGCTTTTATTATGATTTTCTTCATAGTTATGCCTATTTCTATGGGTGGTTTTGGTAACTGATTAATTCCTTTAATGTTAGGTGTTGCTGACATGGCTTTCCCTCGAATGAATAATCTTTCTTTTTGATTATTAGTTCCTTCTTTCATGTTCTTACTTCTTTCTTCTATTTTAGATGCAGGTGTTGGTACTGGTTGAACAGTTTACCCTCCTTTATCTGATTCTATGTATCATTCTGGTATTTCAGTAAACTTAGCTATTTTTAGTCTCCATCTAGCTGGTGTATCTTCTATTTTAGGTAGAATCAACTTCTTAACAACTATTATCTGTTCTCGTACTACTAAATTAATCTCTTTAGATCGTTTACCTTTATTCTTATGAGCAGTTGCTGTTACAGCTGTTCTCCTTATTACTAGTCTTCCTGTTCTAGCTGGTGCTATTACTATGCT
>gi|401879859|gb|JX216497.1|_Asplanchna_silvestrii_voucher_ECOCHZ-AG0492_cytochrome_oxidase_subunit_1_(COI)_gene_partial_cds_mitochondrial
TAGGACCTTACTTAGGAGATGAGCATATTTACAATGTTTTAGTAACTGCACATGCATTTATTATGATTTTCTTTATAGTTATACCTATTTCTATAGGTGGTTTCGGTAATTGACTTATTCCTTTAATGTTAGGTGTTGCTGACATGGCATTTCCTCGTATGAATAACCTTTCTTTTTGATTATTAGTTCCTTCTTTTATGTTCTTACTACTTTCTTCTATTTTAGATGCTGGTGTAGGAACAGGATGAACAGTTTACCCTCCTTTATCTGATTCTACATATCATTCTGGTATTTCTGTAGATTTAGCTATTTTTAGATTACATTTAGCTGGTGTGTCTTCTATTCTAGGTAGAATTAACTTTTTAACTACAATCATCTGTTCTCGTACAACTAAACTTATCTCTTTAGATCGTTTACCTTTATTCTTATGAGCAGTTGCTGTTACTGCAGTTCTTCTTATTACTAGTCTTCCTGTTCTAGCTGGTGCTATTACTATGCT
>gi|401879861|gb|JX216498.1|_Asplanchna_silvestrii_voucher_ECOCHZ-AG0491_cytochrome_oxidase_subunit_1_(COI)_gene_partial_cds_mitochondrial
TAGGACCTTACTTAGGAGATGAGCATATTTACAATGTTTTAGTAACTGCACATGCATTTATTATGATTTTCTTTATAGTTATACCTATTTCTATAGGTGGTTTCGGTAATTGACTTATTCCTTTAATGTTAGGTGTTGCTGACATGGCATTTCCTCGTATGAATAACCTTTCTTTTTGATTATTAGTTCCTTCTTTTATGTTCTTACTACTTTCTTCTATTTTAGATGCTGGTGTAGGAACAGGATGAACAGTTTACCCTCCTTTATCTGATTCTACATATCATTCTGGTATTTCTGTAGATTTAGCTATTTTTAGATTACATTTAGCTGGTGTGTCTTCTATTCTAGGTAGAATTAACTTTTTAACTACAATCATCTGTTCTCGTACAACTAAACTTATCTCTTTAGATCGTTTACCTTTATTCTTATGAGCAGTTGCTGTTACTGCAGTTCTTCTTATTACTAGTCTTCCTGTTCTAGCTGGTGCTATTACTATGCT
>gi|401879863|gb|JX216499.1|_Asplanchna_silvestrii_voucher_ECOCHZ-AG0493_cytochrome_oxidase_subunit_1_(COI)_gene_partial_cds_mitochondrial
TAGGACCTTACTTAGGAGATGAGCATATTTACAATGTTTTAGTAACTGCACATGCATTTATTATGATTTTCTTTATAGTTATACCTATTTCTATAGGTGGTTTCGGTAATTGACTTATTCCTTTAATGTTAGGTGTTGCTGACATGGCATTTCCTCGTATGAATAACCTTTCTTTTTGATTATTAGTTCCTTCTTTTATGTTCTTACTACTTTCTTCTATTTTAGATGCTGGTGTAGGAACAGGATGAACAGTTTACCCTCCTTTATCTGATTCTACATATCATTCTGGTATTTCTGTAGATTTAGCTATTTTTAGATTACATTTAGCTGGTGTGTCTTCTATTCTAGGTAGAATTAACTTTTTAACTACAATCATCTGTTCTCGTACAACTAAACTTATCTCTTTAGATCGTTTACCTTTATTCTTATGAGCAGTTGCTGTTACTGCAGTTCTTCTTATTACTAGTCTTCCTGTTCTAGCTGGTGCTATTACTATGCT
>gi|401879865|gb|JX216500.1|_Beauchampiella_eudactylota_voucher_ECOCHZ-AG0706_cytochrome_oxidase_subunit_1_(COI)_gene_partial_cds_mitochondrial
TTGGTCCGTTTTTGGCAGATGATCATCTATATAATGTTATAGTTACAGCTCATGCTTTTGTTATGATTTTTTTTAGAGTTATGCCTATTTCAATGGGTGGGTTTGGTAATTGATTGATTCCTTTAATGTTAGGAGTTGCGGACATGGCCTTTCCACGTATAAACAATTTCTCGTTTTGACTTATAGTGCCTTCTTTCATGTTGTTAATGTTATCAGCCGTTGTTGATGCAGGTGCAGGTACAGGGTGAACAGTGTATCCTCCTTTAGCTGATGCTAAGTATCATAGAGGGATTTCTATTGATTTGGCTATTTTTAGACTTCATTTAGCAGGTATTGCTTCAATTCTTGGTAGAATTAATTTTATAACTACAGTTATTTGTTCTCGTACAACAAAAATGATTTCTTTAGATCGTATTCCTTTACTTTTATGGGCTTTGTGTACTACAGCTATGTTATTGGTTACAAGATTGCCAGTGTTAGCTGGAGCTATTACTATGCT
>gi|674560028|gb|KM078762.1|_Proales_similis_voucher_FACIM-01_cytochrome_oxidase_subunit_I_(COI)_gene_partial_cds_mitochondrial
TTGGTTCTTTTTTAGGTGACGAGCATCTTTATAATGTTATTGTTACTGCTCACGCCTTTGTAATGATTTTCTTCATAGTTATACCTATTTCTATGGGTGGCTTCGGTAACTGACTAATCCCTCTTATGTTAGGAGTTGCTGATATAGCTTTCCCTCGTATAAATAATTTATCGTTTTGGCTTTTGGTTCCTGCATTTGCTTTTTTACTTCTTTCTGCTATTATGGATGCAGGTGCTGGTACTGGTTGAACTGTTTATCCCCCTCTTAGTGATTCTAAGTATCACAGAGGTATCTCAGTTGATCTTGCAATTTTCGCTCTTCATGTTTCTGGTGTTTCTTCTATTGGTGGGAGAATTAATTTTCTAACAACAATTTTATGTGCTCGAAGAGCTAAGCTTTTCTCATTAGATCGTATGCCTCTATTCCTTTGAGCAGTTGTGGTTACAGCTGTTCTCTTAATTACTTCTCTACCTGTATTGGCTGGTGCTATTACTATATT
>gi|1009658436|gb|KU720091.1|_Lecanidae_sp._SHQC150105_cytochrome_oxidase_subunit_I_(COI)_gene_partial_cds_mitochondrial
TTGGGCCCTTTTTAGCCGATGAACACTTGTATAATGTTATAGTTACTGCACATGCTTTCGTAATAATTTTTTTTATAGTTATACCTATTTCTATGGGTGGTTTTGGTAACTGGTTAATTCCTATAATGTTGGGTGTGGCTGATATAGCATTTCCACGTATGAATAATCTATCTTTTTGGTTGTTAATTCCTTCTTTTATTTTTTTATTGCTTTCATCTGTTTTAGATGCTGGTGTAGGTACTGGATGAACTGTTTATCCTCCTCTTTCTGATATTAAGTATCATTCAGGTATTTCAGTTGATATAGCAATTTTTTCTTTACATTTAGCAGGTATTTCATCTATTTTAGGAAGAATTAATTTTTTGACTACAATTATTTCTAGTCGTACAACAAAACAAATTTCTTTAGATCGTTTACCTTTATTTATTTGGGCTGTTTCAGTTACAGCTATTTTATTAATTACATCTTTACCTGTTTTAGCTGGTGCTATTACAATGTT
>gi|1009658438|gb|KU720092.1|_Lecanidae_sp._SHQC150114_cytochrome_oxidase_subunit_I_(COI)_gene_partial_cds_mitochondrial
TTGGACCATTTATTGGTGATGAGCATGTTTATAATGTTTTAGTAACAGCTCATGCTTTCGTTATAATTTTCTTTATGACTATGCCTATTTCTATGGGTGGTTTTGGTAACTGGCTTCTTCCGTTAATGTTAGGGGTAGCTGATATGGCCTTTCCTCGTATAAATAATCTTTCTTTCTGACTTCTTATTCCTTCATTTACTTTTCTTCTTTTATCTTCAATTCTAGACGCTGGGGTTGGTACTGGTTGAACAGTATATCCTCCTCTTTCTGATTCTTCGTATCACTCAGGAATTTCTGTAGATTTAGCTATTTTTAGTTTACATTTAGCTGGAATTTCTTCTATTTTAGGAAGTATTAATTTTTTAACAACTATTATTTGTTCACGTACAACTAAAGTTATTTCTATGGATCGTTTACCTTTATTCTTATGAGCAGTTGCTGTTACCTCTGTTCTTCTTATTACAAGTTTACCCGTCTTAGCTGGTGCTATTACTATGCT
>gi|1009658440|gb|KU720093.1|_Trichocercidae_sp._SHCX151203c_cytochrome_oxidase_subunit_I_(COI)_gene_partial_cds_mitochondrial
TAGGCCCTTTCCTTGGTGACGAGCACTTATACAATGTTTTAGTTACTGCCCATGCATTTGTCATGATTTTCTTCATGGTTATGCCTATTTCTATGGGTGGTTTTGGTAATTGACTTATTCCTTTAATGCTGGGAGTTGCTGATATGGCGTTCCCTCGTATGAATAATCTTTCTTTCTGACTTTTAATCCCTTCTTTCATGTTTCTTCTACTCTCATCTATTCTAGATGCTGGTGTAGGAACTGGTTGAACTGTTTACCCTCCTTTATCTGACTCTAAGTATCATAGAGGTATCTCTGTTGATCTGGCCATCTTTAGACTTCATGTTGCTGGTATTTCTTCTATTTTAGGTAGAATCAACTTCCTTACAACTATTATTTGCTCTCGTACGACAAAAATGATCTCTTTAGATCGTATGCCTCTCATGTTATGAGCTATGGCTGTAACAGCTGTTCTTCTAGTAACTAGACTTCCTGTTCTTGCAGGGGCTATTACAATGCT
>gi|1009658442|gb|KU720094.1|_Epiphanidae_sp._SHQC140809_cytochrome_oxidase_subunit_I_(COI)_gene_partial_cds_mitochondrial
TCGGTCCCTACCTTGGAGATGAACATCTCTACAATGTGCTTGTTACAGCTCATGCGTTCGTTATGATTTTCTTTATAGTAATACCCGTATCTATAGGGGGATTTGGTAATTGGCTTATTCCTCTTATGTTAGGTGTTGCTGATATGGCCTTCCCTCGCCTTAATAATTTATCTTTCTGGTTACTTGTCCCTTCTTTTCTCTTTCTCCTTCTTTCCTCCATTCTTGATGCGGGAGCTGGTACAGGTTGAACTGTTTACCCTCCCCTTTCTGATTCAAAGTATCACAGGGGTATCTCTGTTGATCTTGCTATTTTTAGCCTTCATTTAGCGGGTGTGTCCTCTATCTTAGGAAGAATTAACTTCCTTACTACAATTATTTGTTCACGTACTACGAAAGCTATTTCTTTGGATCGTCTCCCTTTAATGCTTTGAGCGATTGCTGTAACTGCTGTTTTGTTGGTTACTTCTCTCCCTGTTCTAGCTGGGGCTATTACTATGCT
>gi|1009658444|gb|KU720095.1|_Lepadellidae_sp._SHQC150123a_cytochrome_oxidase_subunit_I_(COI)_gene_partial_cds_mitochondrial
TCGGTTCTTTTATTGGTGATGAGCATATTTATAATGTTCTTGTCACTGCTCATGCTTTCGTCATGATTTTTTTTATGGTTATGCCTATTTCTATGGGGGGCTTTGGTAATTGGTTGGTTCCTCTTATGCTGGGTGTTGTTGATATGGCTTTTCCACGCATAAATAATCTTTCCTTTTGACTTCTTATTCCTTCTTTTATGTTTTTACTTCTTTCTTCTGTTATTGATTCTGGGGTTGGTACTGGTTGAACTGTTTATCCTCCTTTGGCTGATTCTAAGTATCACAGAGGTGTTTCTGTTGATTTAGCTATTTTTAGTTTACACATTGCTGGTATCTCTTCTATTCTTAGAAGGATTAATTTTCTTACTACTATTATTTGTTCTCGTACTAGTAAAACTATTTCTATGGACCGTTTGCCTCTTTTTCTTTGAGCTGTTAGTCTTACTGCTATTCTTCTTATTACTAGTCTTCCTGTTTTAGCTGGTGCTATTACTATGCT
>gi|564796450|gb|KC431012.1|_Plationus_patulus_cytochrome_oxidase_subunit_I_(COI)_gene_partial_cds_mitochondrial
TCGGTTCTTACCTGGGTGATGAGCATCTTTATAATGTTCTAGTGACTGCTCATGCTTTTGTTATAATTTTCTTTATAGTGATGCCTGCTTCTATGGGTGGTTTTGGTAATTGATTAATCCCTCTTATGCTTGGTGTAGCTGATATGGCTTTTCCTCGTATGAATAACCTTTCTTTTTGACTTCTTATTCCTTCTTTTACATTTTTACTTCTTTCTTCTGTGGTTGATGCGGGTGTAGGTACAGGGTGAACAGTCTACCCTCCTTTAGCAGATGCTAAGTATCATAGAGGAATCTCTGTAGATCTAGCTATTTTTAGTCTTCATTTAGCTGGTGTCTCTTCTATTTTAGGTAGAATTAATTTTCTTACGACAATTATTTGTTCTCGTACTACTAAGTTGGTTTCTCTGGATCGTTTACCTTTAATGTTATGGGCTATTGCAATTACAGCATTTCTTCTTATCACAAGATTGCCAGTTCTTGCTGGTGCTATTACAATGTT
>gi|1012443196|dbj|LC004291.1|_Brachionus_sp._2014-ES_mitochondrial_COI_gene_for_cytochrome_c_oxidase_subunit_I_partial_cds_haplotype:_type4
TTGGTTCTTACATTGGGGATGAGCATTTATATAATGTTTTAGTTACAGCGCATGCTTTTGTTATGATTTTTTTCGTAGTAATACCAGTATCTATAGGTGGGTTTGGTAATTGATTAATCCCCCTCATACTAGGTGTAGCTGATATAGCATTCCCCCGTATAAATAACTTGTCTTTTTGGCTTCTAGTGCCTGCCTTTATTTTACTCCTTCTTTCTTCTGCTATCGACGCTGGTGTAGGAACAGGATGGACCGTTTATCCTCCTCTTTCTGACTCTACATATCATGCTGGAGTATCTGTTGATTTAGCTATTTTTAGACTACATTTATCTGGAATCTCTTCCATTTTAGGTAGTATTAATTTCCTAACTACTATTATTTGTTCTCGTACTACAAAGAGAGTCTCACTAGACCGTTTACCTCTTATACTTTGAGCTATTGCTGTCACAGCAGTTTTACTTATTACAAGGCTTCCTGTTTTAGCTGGTGCTATTACTATACT
>gi|1012443198|dbj|LC004292.1|_Brachionus_sp._2014-ES_mitochondrial_COI_gene_for_cytochrome_c_oxidase_subunit_I_partial_cds_haplotype:_type5
TTGGTTCTTACATTGGGGATGAGCATTTATATAATGTTTTAGTTACAGCGCATGCTTTTGTTATGATTTTTTTCGTAGTAATACCAGTATCTATAGGTGGGTTTGGTAATTGATTAATCCCCCTCATACTAGGTGTAGCTGATATAGCATTCCCCCGTATAAATAACTTGTCTTTTTGGCTTCTAGTGCCTGCCTTTATTTTACTCCTTCTTTCTTCTGCTATCGACGCTGGTGTAGGAACAGGATGGACCGTTTATCCTCCTCTTTCTGACTCTACATATCATGCTGGAGTATCTGTTGATTTAGCTATTTTTAGACTACATTTATCTGGAATCTCTTCCATTTTAGGTAGTATTAATTTCCTAACTACTATTATTTGTTCTCGTACTACAAAGAGAGTCTCACTAGACCGTTTACCTCTTATACTTTGAGCTATTGCTGTCACAGCAGTTTCACTTATTACAAGGCTTCCTGTTTTAGCTGGTGCTATTACTATACT
>gi|1009658422|gb|KU720084.1|_Brachionidae_sp._SHYT140724_cytochrome_oxidase_subunit_I_(COI)_gene_partial_cds_mitochondrial
CAGGTTCTTATTTAGGTGATGAGCATTTATACAATGTTTTAGTCACTGCTCACGCCTTTGTTATGATTTTTTTTATAGTTATACCAGTCTCAATAGGTGGTTTTGGTAATTGACTTATTCCTTTAATGCTAGGAGTAGCCGATATGGCTTTCCCCCGAATAAATAATCTTTCGTTTTGGCTTTTAGTTCCAGCTTTTTTCTTTTTACTTTTATCATCTGTTTTAGATGCTGGTGTAGGTACTGGTTGAACTGTTTATCCCCCTTTGTCAGATTCTACTTATCACAGCGGAATCTCTGTAGATTTAGCTATTTTTGCTCTTCATCTCTCAGGTGTCTCATCTATCTTAGGTAGAATCAACTTCCTAACTACTATTATTTGTTCCCGAACAACTAAAAGAGTGTCTTTAGACCGTTTACCTTTAATATTGTGATCTATTGCCGTTACAGCAATTTTACTTATTACTAGTTTACCTGTTTTAGCAGGAGCTATTACTATGCT
>gi|1009658424|gb|KU720085.1|_Brachionidae_sp._SHYT150829_cytochrome_oxidase_subunit_I_(COI)_gene_partial_cds_mitochondrial
TTGGTTCTTATTTAGGTGATGAGCATTTGTATAATGTTTTAGTCACTGCCCATGCTTTTGTTATGATTTTCTTTATAGTTATGCCTGTTTCTATAGGTGGATTTGGAAATTGGTTAATTCCACTTATGTTAGGTGTAGCTGATATGGCTTTCCCTCGAATGAATAATCTTTCTTTCTGACTTTTAGTTCCTGCCTTTTTCTTTTTACTCCTTTCTTCTGTGTTAGACGCTGGGGTAGGAACAGGATGAACTGTTTACCCTCCCTTATCTGATTCGACTTACCATAGGGGTGTTTCAGTTGATTTAGCTATTTTTAGATTGCATTTATCTGGTGTTTCCTCTATTCTAGGAAGAATTAACTTTTTAACTACAATTATTTGTTCTCGTACTACAAAGAGAATTTCTTTAGATCGTTTACCTTTAATGTTATGAGCAATCGCTGTTACAGCTATTCTTTTAATCACTAGACTACCTGTTTTAGCTGGTGCTATTACAATGCT
>gi|1009658426|gb|KU720086.1|_Brachionidae_sp._SHDT150710_cytochrome_oxidase_subunit_I_(COI)_gene_partial_cds_mitochondrial
TTGGTTCTTATCTTGGTGATGAGCATCTTTATAATGTTTTAGTCACTGCCCATGCTTTTGTTATGATTTTTTTTATAGTTATACCTGTTTCTATGGGCGGTTTCGGGAATTGACTTATTCCTTTAATGTTAGGGGTCGCTGATATGGCTTTCCCCCGAATGAATAATCTTTCTTTTTGGTTGCTTGTACCCGCATTTGCTTTTCTTTTACTATCCTCTGTTTTAGATGCCGGGGCAGGAACTGGTTGAACTGTTTACCCCCCCCTTTCTGACTCCACTTATCACAGTGGTGTTTCTGTTGATCTTGCTATCTTTAGGCTGCATTTGTCTGGTGTGTCCTCTATTTTAGGCAGGATTAATTTTTTAACTACTATTATTTGTTCCCGTACTACTAAGAGTATTTCTCTTGATCGTTTACCCCTCATACTTTGGGCTCTTGCAGTTACAGCTGTTCTTTTAGTCACAAGTTTACCTGTTTTAGCAGGGGCTATTACTATGCT
>gi|1009658428|gb|KU720087.1|_Brachionidae_sp._SHCX151203b_cytochrome_oxidase_subunit_I_(COI)_gene_partial_cds_mitochondrial
TAGGATCTTATTTAGGTGACGAGCATTTGTACAATGTTCTTGTTACAGCCCACGCACTTGTAATAATTTTCTTCATAGTTATGCCTGTGTCTATAGGTGGATTTGGGAATTGACTTATCCCTTTAATGTTAGGTGTTGCTGATATAGCATTTCCTCGAATGAATAATTTATCTTTTTGACTTTTAGTCCCTGCTTTTTTCTTTTTATTATTATCTTCAATTTTAGATGCAGGTGCAGGTACAGGCTGAACTGTTTACCCTCCCCTAGCTGATTCTACTTACCATAGGGGTGTTTCTGTCGATTTAGCTATTTTTAGACTTCATGTCTCAGGTGCTTCTTCTATTTTAGGTAGAATTAATTTCTTGACTACAATTGTTTGTTCTCGTACTACAAAAAGAGTTTCTCTTGATCGTCTTCCTTTAATGTTATGAGCAATTGCTATTACTGCTATTCTACTTATTGCAAGACTTCCTGTTTTAGCAGGTGCTATCACAATACT
>gi|1009658430|gb|KU720088.1|_Brachionidae_sp._SHYT150702b_cytochrome_oxidase_subunit_I_(COI)_gene_partial_cds_mitochondrial
TTGGCTCTTATCTTGGTGATGAGCATCTTTATAATGTTTTAGTGACTGCTCATGCATTTGTAATGATTTTCTTTATAGTTATGCCTGTCTCTATGGGTGGTTTCGGTAATTGATTAATTCCTCTTATGCTAGGTGTGGCTGATATGGCTTTTCCTCGAATGAACAATCTTTCTTTCTGATTGCTTATTCCCTCTTTTATGTTCCTTCTCTTATCTTCTATCCTGGATGCTGGTGTTGGTACTGGTTGAACTGTTTATCCCCCTCTTTCTGATTCTAAGTATCACAGAGGTATCTCTGTTGATTTGGCTATTTTTAGTCTTCATTTAGCTGGTGTTTCTTCTATTTTGGGTAGTATTAATTTTCTTACTACTATTATTTGCTCTCGTACCACTAAGATGATCTCTTTAGACCGAATGCCCTTAATGCTATGAGCTATTGCTGTAACAGCAGTTCTTTTAGTTACTAGTCTTCCTGTTCTTGCTGGTGCTATTACCATACT
>gi|1009658432|gb|KU720089.1|_Brachionidae_sp._SHYT150702c_cytochrome_oxidase_subunit_I_(COI)_gene_partial_cds_mitochondrial
TTGGTTCTTATTTAGGTGATGAGCATCTTTATAACGTTTTGGTTACTGCTCATGCTTTCGTCATGATTTTCTTTATAGTAATGCCTGTTTCTATAGGAGGTTTCGGTAATTGGTTAATTCCTCTTATGTTAGGTGTTGCTGATATAGCTTTCCCACGTATGAATAATCTATCTTTTTGACTTCTAGTCCCATCTTTTATATTCTTATTGTTGTCGTCAATTTTAGACGCTGGAGTAGGTACTGGTTGGACTGTTTATCCTCCTTTATCTGATGCTAAGTACCATAGGGGTATTTCAGTAGATTTAGCTATTTTTAGTCTTCATCTAGCTGGGGTTTCTTCTATTTTAGGGAGAATTAATTTCTTAACTACTATTATTTGTTCTCGTACTACTAAAAGTGTTTCTTTGGATCGTTTGCCTCTTATGCTTTGGGCTATTGCTGTTACTGCTATTCTTCTTATTACTAGTCTTCCTGTGTTGGCTGGGGCTATTACTATGCT
>gi|1009658420|gb|KU720083.1|_Brachionus_quadridentatus_voucher_SHCX151223a_cytochrome_oxidase_subunit_I_(COI)_gene_partial_cds_mitochondrial
TAGGTTCCTACTTAGGTGATGAGCATTTATACAATGTTTTAGTGACTGCTCATGCATTTGTAATAATTTTCTTTATAGTTATGCCTGTGTCAATGGGTGGGTTTGGTAATTGGTTAATTCCACTTATGCTAGGTGTTGCAGATATAGCATTCCCTCGAATGAATAATCTCTCTTTTTGACTTTTAGTCCCTGGTTTTTTTTTCTTGCTACTCTCATCTGTTCTTGACGCTGGTGTTGGTACTGGTTGAACCGTTTATCCTCCGTTATCAGACTCCACATACCACAGAGGTATTTCTGTTGATTTAGCTATTTTTAGTCTACACGTGTCTGGTGTTTCTTCTATTCTAGGAAGAATCAATTTTTTAACTACTATCATTTGTTCACGTACTACTAAAAGAATCTCTTTGGATCGTTTACCTCTAATATTATGGGCAATTGCAGTAACTGCGATTCTACTAATTACTAGGCTTCCTGTTCTAGCTGGAGCTATTACTATGCT
>gi|1009658418|gb|KU720082.1|_Brachionus_calyciflorus_voucher_SHCX151203a_cytochrome_oxidase_subunit_I_(COI)_gene_partial_cds_mitochondrial
TTGGTTCCTATTTAGGAGATGAACATCTTTATAATGTCTTAGTTACTGCCCATGCTTTTGTAATAATTTTCTTTATAGTTATACCTGTCTCTATAGGGGGCTTTGGTAATTGATTAATTCCTTTAATACTAGGTGTAGCAGATATGGCTTTTCCTCGAATGAATAATTTATCTTTTTGACTTTTAGTCCCAGCTTTTATGTTTTTATTACTTTCTTCAGCTATTGATGCAGGTGTAGGTACAGGATGAACTGTTTACCCTCCTTTATCTGATTCTAGTTATCATAGAGGTATCTCTGTTGATTTAGCTATCTTTAGACTTCATTTATCTGGTGTTTCTTCTATTTTAGGTAGAATTAACTTTTTAACAACTATTATTTGTTCTCGTACTACAAAAAGAATTTCTTTAGACCGTTTACCTTTGTTCTTATGAGCTGTTGCTGTAACAGCAATTCTTCTTATTACTAGGCTTCCTGTTTTAGCAGGAGCTATCACTATGTT
>gi|717626650|gb|KC431011.1|_Brachionus_calyciflorus_cytochrome_oxidase_subunit_I_(COI)_gene_partial_cds_mitochondrial
TAGGCTCTTATTTAGGTGATGAGCATCTTTATAATGTTTTAGTAACAGCTCATGCTTTTGTTATAATTTTTTTTATAGTTATGCCTGTTTCTATAGGAGGGTTTGGTAACTGACTTATTCCTTTAATGTTGGGGGTAGCCGATATGGCCTTCCCTCGAATGAATAATTTATCTTTTTGACTTTTAGTGCCTGCTTTTATGTTTCTTTTACTCTCCTCAGCTATTGATGCTGGTGTTGGTACAGGGTGAACAGTCTATCCTCCTTTGTCAGACTCTAGGTACCATAGAAGTATTTCTGTTGATTTAGCAATTTTTAGTCTACATTTATCTGGGGTTTCCTCAATTCTTGGAAGAATTAATTTTCTTACTACTATTATTTGTTCACGTACCACAAAAAGTATTTCTTTAGACCGTTTACCTCTTTTTCTATGAGCTGTTGCTGTTACAGCTATTCTATTGATTACTAGGTTACCTGTGTTAGCTGGTGCAATTACTATGCT
>gi|999845662|gb|KT729841.1|_Brachionus_calyciflorus_isolate_7A1_cytochrome_oxidase_subunit_I_(COI)_gene_partial_cds_mitochondrial
TTGGTTCCTATTTAGGAGATGAGCATCTTTATAATGTTTTAGTAACAGCTCATGCCTTTGTAATGATTTTCTTCATAGTTATACCTGTCTCTATAGGAGGTTTTGGTAATTGATTGATTCCTCTTATGTTAGGTGTAGCAGATATGGCATTCCCTCGAATGAATAATTTATCTTTTTGACTCTTAGTTCCAGCCTTTATGTTTTTACTACTTTTTTCAGCAATTGATGCAGGTGTTGGTACAGGTTGAACCGTTTACCCTCCTTTATCTGACTCAAGATATCACAGAGGTATTTCAGTAGACTTAGCTATTTTTAGACTTCATTTATCTGGTATTTCTTCTATTTTAGGTAGAATCAACTTTCTAACTACAATTATTTGTTCTCGTACAACAAAGAGAATTTCTTTAGATCGTTTACCTTTATTCCTATGAGCTGTTGCTGTAACAGCAATTTTACTAATTACTAGACTTCCAGTACTAGCTGGTGCTATCACAATACT
>gi|999845664|gb|KT729842.1|_Brachionus_calyciflorus_isolate_7B4_cytochrome_oxidase_subunit_I_(COI)_gene_partial_cds_mitochondrial
TTGGTTCCTATTTAGGAGATGAGCATCTTTATAATGTTTTAGTAACAGCTCATGCCTTTGTAATGATTTTCTTCATAGTTATACCTGTCTCTATAGGAGGTTTTGGTAATTGATTGATTCCTCTTATGTTAGGTGTAGCAGATATGGCATTCCCTCGAATGAATAATTTATCTTTTTGACTCTTAGTTCCAGCCTTTATGTTTTTACTACTTTCTTCAGCAATTGATGCAGGTGTTGGTACAGGTTGAACCGTTTACCCTCCTTTATCTGACTCAAGATATCACAGAGGTATTTCAGTAGACTTAGCTATTTTTAGACTTCATTTATCTGGTATTTCTTCTATTTTAGGTAGAATCAACTTTCTAACTACAATTATTTGTTCTCGTACAACAAAGAGAATTTCTTTAGATCGTTTACCTTTATTCCTATGAGCTGTTGCTGTAACAGCAATTTTACTAATTACTAGACTTCCAGTACTAGCTGGTGCTATCACAATACT
>gi|999845666|gb|KT729843.1|_Brachionus_calyciflorus_isolate_7C4_cytochrome_oxidase_subunit_I_(COI)_gene_partial_cds_mitochondrial
TTGGTTCTTATTTAGGAGATGAGCATCTTTATAATGTTTTGGTAACAGCTCATGCCTTTGTAATAATCTTTTTCATAGTTATACCTGTCTCTATAGGAGGTTTTGGTAACTGATTAATTCCTCTTATGTTAGGTGTAGCAGATATGGCATTTCCTCGAATGAATAATTTATCCTTTTGACTTTTAGTCCCAGCTTTTATATTTTTACTTCTTTCTTCAGCAATTGATGCAGGTGTAGGTACAGGTTGAACTGTTTATCCTCCTTTATCTGATTCTAGATACCATAGTGGTATTTCAGTAGATCTAGCTATTTTTAGTCTTCATTTATCTGGTATCTCTTCAATTCTAGGTAGAATTAATTTTTTAACTACAATTATTTGTTCTCGTACTACAAAGAGAATTTCTTTAGACCGTTTACCTTTATTCTTATGAGCTGTTGCTGTAACAGCAATCTTATTAATTACTAGACTACCAGTGTTAGCTGGAGCTATTACTATGCT
>gi|999845668|gb|KT729844.1|_Brachionus_calyciflorus_isolate_7C5_cytochrome_oxidase_subunit_I_(COI)_gene_partial_cds_mitochondrial
TTGGTTCTTATTTAGGAGATGAGCATCTTTATAATGTTTTGGTAACAGCTCATGCCTTTGTAATAATCTTTTTCATAGTTATACCTGTCTCTATAGGAGGTTTTGGTAACTGATTAATTCCTCTTATGTTAGGTGTAGCAGATATGGCATTTCCTCGAATGAATAATTTATCCTTTTGACTTTTAGTCCCAGCTTTTATATTTTTACTTCTTTCTTCAGCAATTGATGCAGGTGTAGGTACAGGTTGAACTGTTTATCCTCCTTTATCTGATTCTAGATACCATAGTGGTATTTCAGTAGATCTAGCTATTTTTAGTCTTCATTTATCTGGTATCTCTTCAATTCTAGGTAGAATTAATTTTTTAACTACAATTATTTGTTCTCGTACTACAAAGAGAATTTCTTTAGACCGTTTACCTTTATTCTTATGAGCTGTTGCTGTAACAGCAATCTTATTAATTACTAGACTACCAGTGTTAGCTGGAGCTATTACTATGCT
>gi|999845670|gb|KT729845.1|_Brachionus_calyciflorus_isolate_7D4_cytochrome_oxidase_subunit_I_(COI)_gene_partial_cds_mitochondrial
TTGGTTCTTATTTAGGAGATGAGCATCTTTATAATGTTTTGGTAACAGCTCATGCCTTTGTAATAATCTTTTTCATAGTTATACCTGTCTCTATAGGAGGTTTTGGTAACTGATTAATTCCTCTTATGTTAGGTGTAGCAGATATGGCATTTCCTCGAATGAATAATTTATCCTTTTGACTTTTAGTCCCAGCTTTTATATTTTTACTTCTTTCTTCAGCAATTGATGCAGGTGTAGGTACAGGTTGAACTGTTTATCCTCCTTTATCTGATTCTAGATACCATAGTGGTATTTCAGTAGATCTAGCTATTTTTAGTCTTCATTTATCTGGTATCTCTTCAATTCTAGGTAGAATTAATTTTTTAACTACAATTATTTGTTCTCGTACTACAAAGAGAATTTCTTTAGACCGTTTACCTTTATTCTTATGAGCTGTTGCTGTAACAGCAATCTTATTAATTACTAGACTACCAGTGTTAGCTGGAGCTATTACTATGCT
>gi|999845672|gb|KT729846.1|_Brachionus_calyciflorus_isolate_7E5_cytochrome_oxidase_subunit_I_(COI)_gene_partial_cds_mitochondrial
TTGGTTCTTATTTAGGAGATGAGCATCTTTATAATGTTTTGGTAACAGCTCATGCCTTTGTAATAATCTTTTTCATAGTTATACCTGTCTCTATAGGAGGTTTTGGTAACTGATTAATTCCTCTTATGTTAGGTGTAGCAGATATAGCATTTCCTCGAATGAATAATTTATCCTTTTGACTTTTAGTCCCAGCTTTTATATTTTTACTTCTTTCTTCAGCAATTGATGCAGGTGTAGGTACAGGTTGAACTGTTTATCCTCCTTTATCTGACTCTAGATACCATAGTGGTATTTCAGTAGATCTAGCTATTTTTAGTCTTCATTTATCTGGTATCTCTTCAATTCTAGGTAGAATTAATTTTTTAACTACAATTATTTGTTCTCGTACTACAAAGAGAATTTCTTTAGACCGTTTACCTTTATTCTTATGAGCTGTTGCTGTAACAGCAATCTTATTAATTACTAGACTACCAGTGTTAGCTGGAGCTATTACTATGCT
>gi|999845674|gb|KT729847.1|_Brachionus_calyciflorus_isolate_7E6_cytochrome_oxidase_subunit_I_(COI)_gene_partial_cds_mitochondrial
TTGGTTCTTATTTAGGAGATGAGCATCTTTATAATGTTTTGGTAACAGCTCATGCCTTTGTAATAATCTTTTTCATAGTTATACCTGTCTCTATAGGAGGTTTTGGTAACTGATTAATTCCTCTTATGTTAGGTGTAGCAGATATAGCATTTCCTCGAATGAATAATTTATCCTTTTGACTTTTAGTCCCAGCTTTTATATTTTTACTTCTTTCTTCAGCAATTGATGCAGGTGTAGGTACAGGTTGAACTGTTTATCCTCCTTTATCTGACTCTAGATACCATAGTGGTATTTCAGTAGATCTAGCTATTTTTAGTCTTCATTTATCTGGTATCTCTTCAATTCTAGGTAGAATTAATTTTTTAACTACAATTATTTGTTCTCGTACTACAAAGAGAATTTCTTTAGACCGTTTACCTTTATTCTTATGAGCTGTTGCTGTAACAGCAATCTTATTAATTACTAGACTACCAGTGTTAGCTGGAGCTATTACTATGCT
>gi|999845676|gb|KT729848.1|_Brachionus_calyciflorus_isolate_7F5_cytochrome_oxidase_subunit_I_(COI)_gene_partial_cds_mitochondrial
TTGGTTCTTATTTAGGAGATGAGCATCTTTATAATGTTTTGGTAACAGCTCATGCCTTTGTAATAATCTTTTTCATAGTTATACCTGTCTCTATAGGAGGTTTTGGTAACTGATTAATTCCTCTTATGTTAGGTGTAGCAGATATGGCATTTCCTCGAATGAATAATTTATCCTTTTGACTTTTAGTCCCAGCTTTTATATTTTTACTTCTTTCTTCAGCAATTGATGCAGGTGTAGGTACAGGTTGAACTGTTTATCCTCCTTTATCTGATTCTAGATACCATAGTGGTATTTCAGTAGATCTAGCTATTTTTAGTCTTCATTTATCTGGTATCTCTTCAATTCTAGGTAGAATTAATTTTTTAACTACAATTATTTGTTCTCGTACTACAAAGAGAATTTCTTTAGACCGTTTACCTTTATTCTTATGAGCTGTTGCTGTAACAGCAATCTTATTAATTACTAGACTACCAGTGTTAGCTGGAGCTATTACTATGCT
>gi|999845678|gb|KT729849.1|_Brachionus_calyciflorus_isolate_7G7_cytochrome_oxidase_subunit_I_(COI)_gene_partial_cds_mitochondrial
TTGGTTCCTATTTAGGAGACGAGCATCTTTACAATGTTTTAGTTACAGCTCACGCTTTTGTAATAATTTTCTTTATAGTTATACCTGTTTCTATAGGAGGTTTTGGTAACTGACTGATTCCTCTAATGCTAGGTGTAGCAGACATGGCTTTTCCTCGAATGAATAATTTATCATTTTGACTTTTAGTGCCAGCTTTTATGTTTCTACTTCTTTCCTCAGCTATTGATGCAGGTGTAGGTACAGGATGAACTGTCTACCCTCCTCTATCTGATTCAAGGTATCATAGAGGTATTTCTGTTGATTTAGCTATTTTTAGGCTTCATTTATCTGGTGTTTCTTCTATTTTAGGTAGAATTAATTTTTTAACAACTATTATTTGTTCCCGTACTACAAAAAGAATTTCTTTAGATCGTCTACCTTTATTTTTATGGGCTGTTGCTGTCACAGCAATTCTTCTTATTACTAGCCTTCCTGTGTTAGCAGGTGCTATTACTATATT
>gi|999845680|gb|KT729850.1|_Brachionus_calyciflorus_isolate_7G8_cytochrome_oxidase_subunit_I_(COI)_gene_partial_cds_mitochondrial
TTGGTTCCTATTTAGGAGACGAGCATCTTTACAATGTTTTAGTTACAGCTCACGCTTTTGTAATAATTTTCTTTATAGTTATACCTGTTTCTATAGGAGGTTTTGGTAACTGACTGATTCCTCTAATGCTAGGTGTAGCAGACATGGCTTTTCCTCGAATGAATAATTTATCATTTTGACTTTTAGTGCCAGCTTTTATGTTTCTACTTCTTTCCTCAGCTATTGATGCAGGTGTAGGTACAGGATGAACTGTCTACCCTCCTCTATCTGATTCAAGGTATCATAGAGGTATTTCTGTTGATTTAGCTATTTTTAGGCTTCATTTATCTGGTGTTTCTTCTATTTTAGGTAGAATTAATTTTTTAACAACTATTATTTGTTCCCGTACTACAAAAAGAATTTCTTTAGATCGTCTACCTTTATTTTTATGGGCTGTTGCTGTCACAGCAATTCTTCTTATTACTAGCCTTCCTGTGTTAGCAGGTGCTATTACTATATT
>gi|999845682|gb|KT729851.1|_Brachionus_calyciflorus_isolate_7H4_cytochrome_oxidase_subunit_I_(COI)_gene_partial_cds_mitochondrial
TTGGTTCCTATTTAGGAGATGAGCATCTTTATAATGTTTTAGTAACAGCTCATGCCTTTGTAATGATTTTCTTCATAGTTATACCTGTCTCTATAGGAGGTTTTGGTAATTGATTGATTCCTCTTATGTTAGGTGTAGCAGATATGGCATTCCCTCGAATGAATAATTTATCTTTTTGACTCTTAGTTCCAGCCTTTATGTTTTTACTACTTTCTTCAGCAATTGATGCAGGTGTTGGTACAGGTTGAACCGTTTACCCTCCTTTATCTGACTCAAGATATCACAGAGGTATTTCAGTAGACTTAGCTATTTTTAGACTTCATTTATCTGGTATTTCTTCTATTTTAGGTAGAATCAACTTTCTAACTACAATTATTTGTTCTCGTACAACAAAGAGAATTTCTTTAGATCGTTTACCTTTATTCCTATGAGCTGTTGCTGTAACAGCAATTTTACTAATTACTAGACTTCCAGTACTAGCTGGTGCTATCACAATACT
>gi|999845684|gb|KT729852.1|_Brachionus_calyciflorus_isolate_7J4_cytochrome_oxidase_subunit_I_(COI)_gene_partial_cds_mitochondrial
TTGGTTCTTATTTAGGAGATGAGCATCTTTATAATGTTTTGGTAACAGCTCATGCCTTTGTAATAATCTTTTTCATAGTTATACCTGTCTCTATAGGAGGTTTTGGTAACTGATTAATTCCTCTTATGTTAGGTGTAGCAGATATAGCATTTCCTCGAATGAATAATTTATCCTTTTGACTTTTAGTCCCAGCTTTTATATTTTTACTTCTTTCTTCAGCAATTGATGCAGGTGTAGGTACAGGTTGAACTGTTTATCCTCCTTTATCTGACTCTAGATACCATAGTGGTATTTCAGTAGATCTAGCTATTTTTAGTCTTCATTTATCTGGTATCTCTTCAATTCTAGGTAGAATTAATTTTTTAACTACAATTATTTGTTCTCGTACTACAAAGAGAATTTCTTTAGACCGTTTACCTTTATTCTTATGAGCTGTTGCTGTAACAGCAATCTTATTAATTACTAGACTACCAGTGTTAGCTGGAGCTATTACTATGCT
>gi|999845686|gb|KT729853.1|_Brachionus_calyciflorus_isolate_7K2_cytochrome_oxidase_subunit_I_(COI)_gene_partial_cds_mitochondrial
TTGGTTCCTATTTAGGAGATGAGCATCTTTATAATGTTTTAGTAACAGCTCATGCCTTTGTAATGATTTTCTTCATAGTTATACCTGTCTCTATAGGAGGTTTTGGTAATTGATTGATTCCTCTTATGTTAGGTGTAGCAGATATGGCATTCCCTCGAATGAATAATTTATCTTTTTGACTCTTAGTTCCAGCCTTTATGTTTTTACTACTTTCTTCAGCAATTGATGCAGGTGTTGGTACAGGTTGAACCGTTTACCCTCCTTTATCTGACTCAAGATATCACAGAGGTATTTCAGTAGACTTAGCTATTTTTAGACTTCATTTATCTGGTATTTCTTCTATTTTAGGTAGAATCAACTTTCTAACTACAATTATTTGTTCTCGTACAACAAAGAGAATTTCTTTAGATCGTTTACCTTTATTCCTATGAGCTGTTGCTGTAACAGCAATTTTACTAATTACTAGACTTCCAGTACTAGCTGGTGCTATCACAATACT
>gi|999845688|gb|KT729854.1|_Brachionus_calyciflorus_isolate_7O3_cytochrome_oxidase_subunit_I_(COI)_gene_partial_cds_mitochondrial
TTGGTTCCTATTTAGGAGACGAGCATCTTTATAATGTTTTAGTTACAGCTCACGCTTTTGTAATAATTTTCTTTATAGTTATACCTGTTTCTATAGGAGGTTTTGGTAACTGACTAATTCCTCTAATACTAGGTGTAGCAGATATGGCTTTTCCTCGAATGAATAATTTATCATTTTGACTTTTAGTGCCAGCTTTTATGTTTTTACTTCTTTCCTCAGCTATTGATGCAGGTGTAGGTACAGGGTGAACTGTCTACCCTCCTCTATCTGACTCAAGGTACCATAGAGGTATTTCTGTTGATTTAGCTATTTTTAGACTTCATTTATCTGGTGTTTCTTCTATTCTAGGGAGAATTAATTTTTTAACAACTATTATTTGTTCCCGTACTACAAAAAGCATTTCTTTAGATCGTCTACCTTTATTCTTATGGGCTGTTGCTGTCACAGCAATTCTTCTTATTACTAGCCTTCCTGTGTTAGCAGGTGCTATTACTATATT
>gi|999845690|gb|KT729855.1|_Brachionus_calyciflorus_isolate_7P3_cytochrome_oxidase_subunit_I_(COI)_gene_partial_cds_mitochondrial
TTGGTTCCTATTTAGGAGATGAGCATCTTTATAATGTTTTAGTAACAGCTCATGCCTTTGTAATGATTTTCTTCATAGTTATACCTGTCTCTATAGGAGGTTTTGGTAATTGATTGATTCCTCTTATGTTAGGTGTAGCAGATATGGCATTCCCTCGAATGAATAATTTATCTTTTTGACTCTTAGTTCCAGCCTTTATGTTTTTACTACTTTCTTCAGCAATTGATGCAGGTGTTGGTACAGGTTGAACCGTTTATCCTCCTTTATCTGACTCAAGATATCACAGAGGTATTTCAGTAGACTTAACTATTTTTAGACTTCATTTATCTGGTATTTCTTCTATTTTAGGTAGAATCAACTTTCTAACTACAATTATTTGTTCTCCTACAACAAAGAGAATTTCTTTAGATCGTTTACCTTTATTCCTATGAGCTGTTGCTGTAACAGCAATTTTACTAATTACTAGACTTCCAGTACTAGCTGGTGCTATCACAATACT
>gi|999845692|gb|KT729856.1|_Brachionus_calyciflorus_isolate_7R2_cytochrome_oxidase_subunit_I_(COI)_gene_partial_cds_mitochondrial
TTGGTTCCTATTTAGGAGATGAGCATCTTTATAATGTTTTAGTAACAGCTCATGCCTTTGTAATGATTTTCTTCATAGTTATACCTGTCTCTATAGGAGGTTTTGGTAATTGATTGATTCCTCTTATGTTAGGTGTAGCAGATATGGCATTCCCTCGAATGAATAATTTATCTTTTTGACTCTTAGTTCCAGCCTTTATGTTTTTACTACTTTCTTCAGCAATTGATGCAGGTGTTGGTACAGGTTGAACCGTTTATCCTCCTTTATCTGACTCAAGATATCACAGAGGTATTTCAGTAGACTTAGCTATTTTTAGACTTCATTTATCTGGTATTTCTTCTATTTTAGGTAGAATCAACTTTCTAACTACAATTATTTGTTCTCGTACAACAAAGAGAATTTCTTTAGATCGTTTACCTTTATTCCTATGAGCTGTTGCTGTAACAGCAATTTTACTAATTACTAGACTTCCAGTACTAGCTGGTGCTATCACAATACT
>gi|999845694|gb|KT729857.1|_Brachionus_calyciflorus_isolate_7S1_cytochrome_oxidase_subunit_I_(COI)_gene_partial_cds_mitochondrial
TTGGTTCCTATTTAGGAGATGAGCATCTTTATAATGTTTTAGTAACAGCTCATGCCTTTGTAATGATTTTCTTCATAGTTATACCTGTCTCTATAGGAGGTTTTGGTAATTGATTGATTCCTCTTATGTTAGGTGTAGCAGATATGGCATTCCCTCGAATGAATAATTTATCTTTTTGACTCTTAGTTCCAGCCTTTATGTTTTTACTACTTTCTTCAGCAATTGATGCAGGTGTTGGTACAGGTTGAACCGTTTATCCTCCTTTATCTGACTCAAGATATCACAGAGGTATTTCAGTAGACTTAGCTATTTTTAGACTTCATTTATCTGGTATTTCTTCTATTTTAGGTAGAATCAACTTTCTAACTACAATTATTTGTTCTCGTACAACAAAGAGAATTTCTTTAGATCGTTTACCTTTATTCCTATGAGCTGTTGCTGTAACAGCAATTTTACTAATTACTAGACTTCCAGTACTAGCTGGTGCTATCACAATACT
>gi|999845696|gb|KT729858.1|_Brachionus_calyciflorus_isolate_7V2_cytochrome_oxidase_subunit_I_(COI)_gene_partial_cds_mitochondrial
TTGGTTCCTATTTAGGAGATGAGCATCTTTATAATGTTTTAGTAACAGCTCATGCCTTTGTAATGATTTTCTTCATAGTTATACCTGTCTCTATAGGAGGTTTTGGTAATTGATTGATTCCTCTTATGTTAGGTGTAGCAGATATGGCATTCCCTCGAATGAATAATTTATCTTTTTGACTCTTAGTTCCAGCCTTTATGTTTTTACTACTTTCTTCAGCAATTGATGCAGGTGTTGGTACAGGTTGAACCGTTTATCCTCCTTTATCTGACTCAAGATATCACAGAGGTATTTCAGTAGACTTAGCTATTTTTAGACTTCATTTATCTGGTATTTCTTCTATTTTAGGTAGAATCAACTTTCTAACTACAATTATTTGTTCTCGTACAACAAAGAGAATTTCTTTAGATCGTTTACCTTTATTCCTATGAGCTGTTGCTGTAACAGCAATTTTACTAATTACTAGACTTCCAGTACTAGCTGGTGCTATCACAATACT
>gi|999845698|gb|KT729859.1|_Brachionus_calyciflorus_isolate_7X1_cytochrome_oxidase_subunit_I_(COI)_gene_partial_cds_mitochondrial
TTGGTTCCTATTTAGGAGATGAGCATCTTTATAATGTTTTAGTAACAGCTCATGCCTTTGTAATGATTTTCTTCATAGTTATACCTGTCTCTATAGGAGGTTTTGGTAATTGATTGATTCCTCTTATGTTAGGTGTAGCAGATATGGCATTCCCTCGAATGAATAATTTATCTTTTTGACTCTTAGTTCCAGCCTTTATGTTTTTACTACTTTCTTCAGCAATTGATGCAGGTGTTGGTACAGGTTGAACCGTTTATCCTCCTTTATCTGACTCAAGATATCACAGAGGTATTTCAGTAGACTTAGCTATTTTTAGACTTCATTTATCTGGTATTTCTTCTATTTTAGGTAGAATCAACTTTCTAACTACAATTATTTGTTCTCGTACAACAAAGAGAATTTCTTTAGATCGTTTACCTTTATTCCTATGAGCTGTTGCTGTAACAGCAATTTTACTAATTACTAGACTTCCAGTACTAGCTGGTGCTATCACAATACT
>gi|999845700|gb|KT729860.1|_Brachionus_calyciflorus_isolate_7AA2_cytochrome_oxidase_subunit_I_(COI)_gene_partial_cds_mitochondrial
TTGGTTCCTATTTAGGAGATGAGCATCTTTATAATGTTTTAGTAACAGCTCATGCCTTTGTAATGATTTTCTTCATAGTTATACCTGTCTCTATAGGAGGTTTTGGTAATTGATTGATTCCTCTTATGTTAGGTGTAGCAGATATGGCATTCCCTCGAATGAATAATTTATCTTTTTGACTCTTAGTTCCAGCCTTTATGTTTTTACTACTTTCTTCAGCAATTGATGCAGGTGTTGGTACAGGTTGAACCGTTTATCCTCCTTTATCTGACTCAAGATATCACAGAGGTATTTCAGTAGACTTAGCTATTTTTAGACTTCATTTATCTGGTATTTCTTCTATTTTAGGTAGAATCAACTTTCTAACTACAATTATTTGTTCTCGTACAACAAAGAGAATTTCTTTAGATCGTTTACCTTTATTCCTATGAGCTGTTGCTGTAACAGCAATTTTACTAATTACTAGACTTCCAGTACTAGCTGGTGCTATCACAATACT
>gi|999845702|gb|KT729861.1|_Brachionus_calyciflorus_isolate_7AB1_cytochrome_oxidase_subunit_I_(COI)_gene_partial_cds_mitochondrial
TTGGTTCCTATTTAGGAGATGAGCATCTTTATAATGTTTTAGTAACAGCTCATGCCTTTGTAATGATTTTCTTCATAGTTATACCTGTCTCTATAGGAGGTTTTGGTAATTGATTGATTCCTCTTATGTTAGGTGTAGCAGATATGGCATTCCCTCGAATGAATAATTTATCTTTTTGACTCTTAGTTCCAGCCTTTATGTTTTTACTACTTTCTTCAGCAATTGATGCAGGTGTTGGTACAGGTTGAACCGTTTATCCTCCTTTATCTGACTCAAGATATCACAGAGGTATTTCAGTAGACTTAGCTATTTTTAGACTTCATTTATCTGGTATTTCTTCTATTTTAGGTAGAATCAACTTTCTAACTACAATTATTTGTTCTCGTACAACAAAGAGAATTTCTTTAGATCGTTTACCTTTATTCCTATGAGCTGTTGCTGTAACAGCAATTTTACTAATTACTAGACTTCCAGTACTAGCTGGTGCTATCACAATACT
>gi|999845704|gb|KT729862.1|_Brachionus_calyciflorus_isolate_7AC3_cytochrome_oxidase_subunit_I_(COI)_gene_partial_cds_mitochondrial
TTGGTTCCTATTTAGGAGATGAGCATCTTTATAATGTTTTAGTAACAGCTCATGCCTTTGTAATGATTTTCTTCATAGTTATACCTGTCTCTATAGGAGGTTTTGGTAATTGATTGATTCCTCTTATGTTAGGTGTAGCAGATATGGCATTCCCTCGAATGAATAATTTATCTTTTTGACTCTTAGTTCCAGCCTTTATGTTTTTACTACTTTCTTCAGCAATTGATGCAGGTGTTGGTACAGGTTGAACCGTTTATCCTCCTTTATCTGACTCAAGATATCACAGAGGTATTTCAGTAGACTTAGCTATTTTTAGACTTCATTTATCTGGTATTTCTTCTATTTTAGGTAGAATCAACTTTCTAACTACAATTATTTGTTCTCGTACAACAAAGAGAATTTCTTTAGATCGTTTACCTTTATTCCTATGAGCTGTTGCTGTAACAGCAATTTTACTAATTACTAGACTTCCAGTACTAGCTGGTGCTATCACAATACT
>gi|999845706|gb|KT729863.1|_Brachionus_calyciflorus_isolate_7AD1_cytochrome_oxidase_subunit_I_(COI)_gene_partial_cds_mitochondrial
TTGGTTCCTATTTAGGAGATGAGCATCTTTATAATGTTTTAGTAACAGCTCATGCCTTTGTAATGATTTTCTTCATAGTTATACCTGTCTCTATAGGAGGTTTTGGTAATTGATTAATTCCTCTTATGTTAGGTGTAGCAGATATGGCATTCCCTCGAATGAATAATTTATCTTTTTGACTCTTAGTTCCAGCCTTTATGTTTTTACTACTTTCTTCATCAATTGATGCAGGTGTTGGTACAGGTTGAACCGTTTACCCTCCTTTATCTGACTCAAGATATCACAGAGGTATTTCAGTAGACTTAGCTATTTTTAGACTTCATTTATCTGGTATTTCTTCTATTTTAGGTAGAATCAACTTTCTAACTACAATTATTTGTTCTCGTACAACAAAGAGAATTTCTTTAGATCGTTTACCTTTATTCCTATGAGCTGTTGCTGTAACAGCAATTTTACTAATTACTAGACTTCCAGTACTAGCTGGTGCTATCACAATACT
>gi|999845708|gb|KT729864.1|_Brachionus_calyciflorus_isolate_7AE1_cytochrome_oxidase_subunit_I_(COI)_gene_partial_cds_mitochondrial
TTGGTTCCTATTTAGGAGATGAGCATCTTTATAATGTTTTAGTAACAGCTCATGCCTTTGTAATGATTTTCTTCATAGTTATACCTGTCTCTATAGGAGGTTTTGGTAATTGATTAATTCCTCTTATGTTAGGTGTAGCAGATATGGCATTCCCTCGAATGAATAATTTATCTTTTTGACTCTTAGTTCCAGCCTTTATGTTTTTACTACTTTCTTCAGCAATTGATGCAGGTGTTGGTACAGGTTGAACCGTTTACCCTCCTTTATCTGACTCAAGATATCACAGAGGTATTTCAGTAGACTTAGCTATTTTTAGACTTCATTTATCTGGTATTTCTTCTATTTTAGGTAGAATCAACTTTCTAACTACAATTATTTGTTCTCGTACAACAAAGAGAATTTCTTTAGATCGTTTACCTTTATTCCTATGAGCTGTTGCTGTAACAGCAATTTTACTAATTACTAGACTTCCAGTACTAGCTGGTGCTATCACAATACT
>gi|999845710|gb|KT729865.1|_Brachionus_calyciflorus_isolate_7AF3_cytochrome_oxidase_subunit_I_(COI)_gene_partial_cds_mitochondrial
TTGGTTCCTATTTAGGAGATGAGCATCTTTATAATGTTTTAGTAACAGCTCATGCCTTTGTAATGATTTTCTTCATAGTTATACCTGTCTCTATAGGAGGTTTTGGTAATTGATTAATTCCTCTTATGTTAGGTGTAGCAGATATGGCATTCCCTCGAATGAATAATTTATCTTTTTGACTCTTAGTTCCAGCCTTTATGTTTTTACTACTTTCTTCAGCAATTGATGCAGGTGTTGGTACAGGTTGAACCGTTTACCCTCCTTTATCTGACTCAAGATATCACAGAGGTATTTCAGTAGACTTAGCTATTTTTAGACTTCATTTATCTGGTATTTCTTCTATTTTAGGTAGAATCAACTTTCTAACTACAATTATTTGTTCTCGTACAACAAAGAGAATTTCTTTAGATCGTTTACCTTTATTCCTATGAGCTGTTGCTGTAACAGCAATTTTACTAATTACTAGACTTCCAGTACTAGCTGGTGCTATCACAATACT
>gi|999845712|gb|KT729866.1|_Brachionus_calyciflorus_isolate_7AG1_cytochrome_oxidase_subunit_I_(COI)_gene_partial_cds_mitochondrial
TTGGTTCCTATTTAGGAGATGAGCATCTTTATAATGTTTTAGTAACAGCTCATGCCTTTGTAATGATTTTCTTCATAGTTATACCTGTCTCTATAGGAGGTTTTGGTAATTGATTGATTCCTCTTATGTTAGGTGTAGCAGATATGGCATTCCCTCGAATGAATAATTTATCTTTTTGACTCTTAGTTCCAGCCTTTATGTTTTTACTACTTTCTTCAGCAATTGATGCAGGTGTTGGTACAGGTTGAACCGTTTATCCTCCTTTATCTGACTCAAGATATCACAGAGGTATTTCAGTAGACTTAGCTATTTTTAGACTTCATTTATCTGGTATTTCTTCTATTTTAGGTAGAATCAACTTTCTAACTACAATTATTTGTTCTCGTACAACAAAGAGAATTTCTTTAGATCGTTTACCTTTATTCCTATGAGCTGTTGCTGTAACAGCAATTTTACTAATTACTAGACTTCCAGTACTAGCTGGTGCTATCACAATACT
>gi|999845714|gb|KT729867.1|_Brachionus_calyciflorus_isolate_7AH1_cytochrome_oxidase_subunit_I_(COI)_gene_partial_cds_mitochondrial
TTGGTTCCTATTTAGGAGATGAGCATCTTTATAATGTTTTAGTAACAGCTCATGCCTTTGTAATGATTTTCTTCATAGTTATACCTGTCTCTATAGGAGGTTTTGGTAATTGATTAATTCCTCTTATGTTAGGTGTAGCAGATATGGCATTCCCTCGAATGAATAATTTATCTTTTTGACTCTTAGTTCCAGCCTTTATGTTTTTACTACTTTCTTCAGCAATTGATGCAGGTGTTGGTACAGGTTGAACCGTTTACCCTCCTTTATCTGACTCAAGATATCACAGAGGTATTTCAGTAGACTTAGCTATTTTTAGACTTCATTTATCTGGTATTTCTTCTATTTTAGGTAGAATCAACTTTCTAACTACAATTATTTGTTCTCGTACAACAAAGAGAATTTCTTTAGATCGTTTACCTTTATTCCTATGAGCTGTTGCTGTAACAGCAATTTTACTAATTACTAGACTTCCAGTACTAGCTGGTGCTATCACAATACT
>gi|999845716|gb|KT729868.1|_Brachionus_calyciflorus_isolate_7AK1_cytochrome_oxidase_subunit_I_(COI)_gene_partial_cds_mitochondrial
TTGGTTCCTATTTAGGAGATGAGCATCTTTATAATGTTTTAGTAACAGCTCATGCCTTTGTAATGATTTTCTTCATAGTTATACCTGTCTCTATAGGAGGTTTTGGTAATTGATTAATTCCTCTTATGTTAGGTGTAGCAGATATGGCATTCCCTCGAATGAATAATTTATCTTTTTGACTCTTAGTTCCAGCCTTTATGTTTTTACTACTTTCTTCAGCAATTGATGCAGGTGTTGGTACAGGTTGAACCGTTTACCCTCCTTTATCTGACTCAAGATATCACAGAGGTATTTCAGTAGACTTAGCTATTTTTAGACTTCATTTATCTGGTATTTCTTCTATTTTAGGTAGAATCAACTTTCTAACTACAATTATTTGTTCTCGTACAACAAAGAGAATTTCTTTAGATCGTTTACCTTTATTCCTATGAGCTGTTGCTGTAACAGCAATTTTACTAATTACTAGACTTCCAGTACTAGCTGGTGCTATCACAATACT
>gi|999845718|gb|KT729869.1|_Brachionus_calyciflorus_isolate_7AM1_cytochrome_oxidase_subunit_I_(COI)_gene_partial_cds_mitochondrial
TTGGTTCCTATTTAGGAGATGAGCATCTTTATAATGTTTTAGTAACAGCTCATGCCTTTGTAATGATTTTCTTCATAGTTATACCTGTCTCTATAGGAGGTTTTGGTAATTGATTAATTCCTCTTATGTTAGGTGTAGCAGATATGGCATTCCCTCGAATGAATAATTTATCTTTTTGACTCTTAGTTCCAGCCTTTATGTTTTTACTACTTTCTTCAGCAATTGATGCAGGTGTTGGTACAGGTTGAACCGTTTACCCTCCTTTATCTGACTCAAGATATCACAGAGGTATTTCAGTAGACTTAGCTATTTTTAGACTTCATTTATCTGGTATTTCTTCTATTTTAGGTAGAATCAACTTTCTAACTACAATTATTTGTTCTCGTACAACAAAGAGAATTTCTTTAGATCGTTTACCTTTATTCCTATGAGCTGTTGCTGTAACAGCAATTTTACTAATTACTAGACTTCCAGTACTAGCTGGTGCTATCACAATACT
>gi|999845720|gb|KT729870.1|_Brachionus_calyciflorus_isolate_7AN1_cytochrome_oxidase_subunit_I_(COI)_gene_partial_cds_mitochondrial
TTGGTTCTTATTTAGGAGATGAGCATCTTTATAATGTTTTAGTAACAGCTCATGCCTTTGTAATAATTTTCTTTATAGTTATGCCTGTCTCTATAGGAGGTTTTGGTAACTGGTTAATTCCTCTTATGTTAGGAGTAGCAGATATGGCATTTCCTCGAATGAATAATTTATCTTTTTGACTTTTAGTTCCAGCTTTTATGTTTTTACTTCTTTCCTCAGCAATTGATGCAGGTGTTGGCACAGGTTGAACTGTTTATCCTCCTCTATCTGATTCCAGATACCATAGAGGTATTTCAGTAGATTTAGCTATTTTTAGACTTCATTTATCTGGTATTTCTTCTATTTTAGGTAGAATTAATTTTTTAACTACAATTATCTGTTCTCGTACAACAAAGAGAATTTCTTTAGATCGTTTGCCTTTATTCTTATGAGCTGTTGCTGTAACAGCAATTTTATTAATTACTAGGCTTCCAGTATTAGCTGGTGCTATTACAATGCT
>gi|999845722|gb|KT729871.1|_Brachionus_calyciflorus_isolate_7AO2_cytochrome_oxidase_subunit_I_(COI)_gene_partial_cds_mitochondrial
TTGGTTCCTATTTAGGAGATGAGCATCTTTATAATGTTTTAGTAACAGCTCATGCCTTTGTAATGATTTTCTTCATAGTTATACCTGTCTCTATAGGAGGTTTTGGTAATTGATTGATTCCTCTTATGTTAGGTGTAGCAGATATGGCATTCCCTCGAATGAATAATTTATCTTTTTGACTCTTAGTTCCAGCCTTTATGTTTTTACTACTTTCTTCAGCAATTGATGCAGGTGTTGGTACAGGTTGAACCGTTTATCCTCCTTTATCTGACTCAAGATATCACAGAGGTATTTCAGTAGACTTAGCTATTTTTAGACTTCATTTATCTGGTATTTCTTCTATTTTAGGTAGAATCAACTTTCTAACTACAATTATTTGTTCTCGTACAACAAAGAGAATTTCTTTAGATCGTTTACCTTTATTCCTATGAGCTGTTGCTGTAACAGCAATTTTACTAATTACTAGACTTCCAGTACTAGCTGGTGCTATCACAATACT
>gi|999845724|gb|KT729872.1|_Brachionus_calyciflorus_isolate_7AP1_cytochrome_oxidase_subunit_I_(COI)_gene_partial_cds_mitochondrial
TTGGTTCCTATTTAGGAGATGAGCATCTTTATAATGTTTTAGTAACAGCTCATGCCTTTGTAATGATTTTCTTCATAGTTATACCTGTCTCTATAGGAGGTTTTGGTAATTGATTAATTCCTCTTATGTTAGGTGTAGCAGATATGGCATTCCCTCGAATGAATAATTTATCTTTTTGACTCTTAGTTCCAGCCTTTATGTTTTTACTACTTTCTTCAGCAATTGATGCAGGTGTTGGTACAGGTTGAACCGTTTACCCTCCTTTATCTGACTCAAGATATCACAGAGGTATTTCAGTAGACTTAGCTATTTTTAGACTTCATTTATCTGGTATTTCTTCTATTTTAGGTAGAATCAACTTTCTAACTACAATTATTTGTTCTCGTACAACAAAGAGAATTTCTTTAGATCGTTTACCTTTATTCCTATGAGCTGTTGCTGTAACAGCAATTTTACTAATTACTAGACTTCCAGTACTAGCTGGTGCTATCACAATACT
>gi|999845726|gb|KT729873.1|_Brachionus_calyciflorus_isolate_16_1.1_cytochrome_oxidase_subunit_I_(COI)_gene_partial_cds_mitochondrial
TTGGTTCCTATTTAGGAGATGAGCATCTTTATAATGTTTTAGTAACAGCTCATGCCTTTGTAATGATTTTCTTCATAGTTATACCTGTCTCTATAGGAGGTTTTGGTAATTGATTGATTCCTCTTATGTTAGGTGTAGCAGATATGGCATTCCCTCGAATGAATAATTTATCTTTTTGACTCTTAGTTCCAGCCTTTATGTTTTTACTACTTTCTTCAGCAATTGATGCAGGTGTTGGTACAGGTTGAACCGTTTACCCTCCTTTATTTGACTCAAGATATCACAGAGGTATTTCAGTAGACTTAGCTATTTTTAGACTTCATTTATCTGGTATTTCTTCTATTTTAGGTAGAATCAACTTTCTAACTACAATTATTTGTTCTCGTACAACAAAGAGAATTTCTTTAGATCGTTTACCTTTATTCCTATGAGCTGTTGCTGTAACAGCAATTTTACTACTTACTAGACTTCCAGTACTAGCTGGTGCTATCCCAATACT
>gi|999845728|gb|KT729874.1|_Brachionus_calyciflorus_isolate_16_4.1_cytochrome_oxidase_subunit_I_(COI)_gene_partial_cds_mitochondrial
TTGGTTCCTATTTAGGAGATGAGCATCTTTATAATGTTTTAGTAACAGCTCATGCCTTTGTAATGATTTTCTTCATAGTTATACCTGTCTCTATAGGAGGTTTTGGTAATTGATTGATTCCTCTTATGTTAGGTGTAGCAGATATGGCATTCCCTCGAATGAATAATTTATCTTTTTGACTCTTAGTTCCAGCCTTTATGTTTTTACTACTTTCTTCAGCAATTGATGCAGGTGTTGGTACAGGTTGAACCGTTTACCCTCCTTTATCCGACTCAAGATATCACAGAGGTATTTCAGTAGACTTAGCTATTTTTAGACTTCATTTATCTGGTATTTCTTCTATTTTAGGTAGAATCAACTTTCTAACTACAATTATTTGTTCTCGTACAACAAAGAGAATTTCTTTAGATCGTTTACCTTTATTCCTATGAGCTGTTGCTGTAACAGCAATTTTACTAATTACTAGACTTCCAGTACTAGCTGGTGCTATCACAATACT
>gi|999845730|gb|KT729875.1|_Brachionus_calyciflorus_isolate_16_6.1_cytochrome_oxidase_subunit_I_(COI)_gene_partial_cds_mitochondrial
TTGGTTCCTATTTAGGAGATGAGCATCTTTATAATGTTTTAGTAACAGCTCATGCCTTTGTAATGATTTTCTTCATAGTTATACCTGTCTCTATAGGAGGTTTTGGTAATTGATTGATTCCTCTTATGTTAGGTGTAGCAGATATGGCATTCCCTCGAATGAATAATTTATCTTTTTGACTCTTAGTTCCAGCCTTTATGTTTTTACTACTTTCTTCAGCAATTGATGCAGGTGTTGGTACAGGTTGAACCGTTTACCCTCCTTTATCTGACTCAAGATATCACAGAGGTATTTCAGTAGACTTAGCTATTTTTAGACTTCATTTATCTGGTATTTCTTCTATTTTAGGTAGAATCAACTTTCTAACTACAATCATTTGTTCTCGTACAACAAAGAGAATTTCTTTAGATCGTTTACCTTTATTCCTATGAGCTGTTGCTGTAACAGCAATTTTACTAATTACTAGACTTCCAGTACTAGCTGGTGCTATCACAATACT
>gi|999845732|gb|KT729876.1|_Brachionus_calyciflorus_isolate_16_7.1_cytochrome_oxidase_subunit_I_(COI)_gene_partial_cds_mitochondrial
TTGGTTCCTATTTAGGAGATGAGCATCTTTATAATGTTTTAGTAACAGCTCATGCCTTTGTAATGATTTTCTTCATAGTTATACCTGTCTCTATAGGAGGTTTTGGTAATTGATTGATTCCTCTTATGTTAGGTGTAGCAGATATGGCATTCCCTCGAATGAATAATTTATCTTTTTGACTCTTAGTTCCAGCCTTTATGTTTTTACTACTTTCTTCAGCAATTGATGCAGGTGTTGGTACAGGTTGAACCGTTTACCCTCCTTTATCTGACTCAAGATATCACAGAGGTATTTCAGTAGACTTAGCTATTTTTAGACTTCATTTATCTGGTATTTCTTCTATTTTAGGTAGAATCAACTTTCTAACTACAATTATTTGTTCTCGTACAACAAAGAGAATTTCTTTAGATCGTTTACCTTTATTCCTATGAGCTGTTGCTGTAACAGCAATTTTACTAATTACTAGACTTCCAGTACTAGCTGGTGCTATCACAATACT
>gi|999845734|gb|KT729877.1|_Brachionus_calyciflorus_isolate_16_8.1_cytochrome_oxidase_subunit_I_(COI)_gene_partial_cds_mitochondrial
TTGGTTCCTATTTAGGAGATGAGCATCTTTATAATGTTTTAGTAACAGCTCATGCCTTTGTAATGATTTTCTTCATAGTTATACCTGTCTCTATAGGAGGTTTTGGTAATTGATTGATTCCTCTTATGTTAGGTGTAGCAGATATGGCATTCCCTCGAATGAATAATTTATCTTTTTGACTCTTAGTTCCAGCCTTTATGTTTTTACTACTTTCTTCAGCAATTGATGCAGGTGTTGGTACAGGTTGAACCGTTTACCCTCCTTTATCTGACTCAAGATATCACAGAGGTATTTCAGTAGACTTAGCTATTTTTAGACTTCATTTATCTGGTATTTCTTCTATTTTAGGTAGAATCAACTTTCTAACTACAATTATTTGTTCTCGTACAACAAAGAGAATTTCTTTAGATCGTTTACCTTTATTCCTATGAGCTGTTGCTGTAACAGCAATTTTACTAATTACTAGACTTCCAGTACTAGCTGGTGCTATCACAATACT
>gi|999845736|gb|KT729878.1|_Brachionus_calyciflorus_isolate_16_9.1_cytochrome_oxidase_subunit_I_(COI)_gene_partial_cds_mitochondrial
TTGGTTCCTATTTAGGAGATGAGCATCTTTATAATGTTTTAGTAACAGCTCATGCCTTTGTAATGATTTTCTTCATAGTTATACCTGTCTCTATAGGAGGTTTTGGTAATTGATTGATTCCTCTTATGTTAGGTGTAGCAGATATGGCATTCCCTCGAATGAATAATTTATCTTTTTGACTCTTAGTTCCAGCCTTTATGTTTTTACTACTTTCTTCAGCAATTGATGCAGGTGTTGGTACAGGTTGAACCGTTTACCCTCCTTTATCTGACTCAAGATATCACAGAGGTATTTCAGTAGACTTAGCTATTTTTAGACTTCATTTATCTGGTATTTCTTCTATTTTAGGTAGAATCAACTTTCTAACTACAATTATTTGTTCTCGTACAACAAAGAGAATTTCTTTAGATCGTTTACCTTTATTCCTATGAGCTGTTGCTGTAACAGCAATTTTACTAATTACTAGACTTCCAGTACTAGCTGGTGCTATCACAATACT
>gi|999845738|gb|KT729879.1|_Brachionus_calyciflorus_isolate_16_10.1_cytochrome_oxidase_subunit_I_(COI)_gene_partial_cds_mitochondrial
TTGGTTCCTATTTAGGAGACGAGCATCTTTATAATGTTTTAGTTACAGCTCACGCTTTTGTAATAATTTTCTTTATAGTTATACCTGTTTCTATAGGAGGTTTTGGTAACTGACTAATTCCTCTAATACTAGGTGTAGCAGATATGGCTTTTCCTCGAATGAATAATTTATCATTTTGACTTTTAGTGCCAGCTTTTATGTTTTTACTTCTTTCCTCAGCTATTGATGCAGGTGTAGGTACAGGGTGAACTGTCTACCCTCCTCTATCTGACTCAAGGTACCATAGAGGTATTTCTGTTGATTTAGCTATTTTTAGACTTCATTTATCTGGTGTTTCTTCTATTCTAGGGAGAATTAATTTTTTAACAACTATTATTTGTTCCCGTACTACAAAAAGCATTTCTTTAGATCGTCTACCTTTATTCTTATGGGCTGTTGCTGTCACAGCAATTCTTCTTATTACTAGCCTTCCTGTGTTAGCAGGTGCTATTACTATATT
>gi|999845740|gb|KT729880.1|_Brachionus_calyciflorus_isolate_16_11.1_cytochrome_oxidase_subunit_I_(COI)_gene_partial_cds_mitochondrial
TTGGTTCCTATTTAGGAGACGAGCATCTTTATAATGTTTTAGTTACAGCTCACGCTTTTGTAATAATTTTCTTTATAGTTATACCTGTTTCTATAGGAGGTTTTGGTAACTGACTAATTCCTCTAATACTAGGTGTAGCAGATATGGCTTTTCCTCGAATGAATAATTTATCATTTTGACTTTTAGTGCCAGCTTTTATGTTTTTACTTCTTTCCTCAGCTATTGATGCAGGTGTAGGTACAGGGTGAACTGTCTACCCTCCTCTATCTGACTCAAGGTACCATAGAGGTATTTCTGTTGATTTAGCTATTTTTAGACTTCATTTATCTGGTGTTTCTTCTATTCTAGGGAGAATTAATTTTTTAACAACTATTATTTGTTCCCGTACTACAAAAAGCATTTCTTTAGATCGTCTACCTTTATTCTTATGGGCTGTTGCTGTCACAGCAATTCTTCTTATTACTAGCCTTCCTGTGTTAGCAGGTGCTATTACTATATT
>gi|999845742|gb|KT729881.1|_Brachionus_calyciflorus_isolate_16_13.1_cytochrome_oxidase_subunit_I_(COI)_gene_partial_cds_mitochondrial
TTGGTTCCTATTTAGGAGATGAGCATCTTTATAATGTTTTAGTAACAGCTCATGCCTTTGTAATGATTTTCTTCATAGTTATACCTGTCTCTATAGGAGGTTTTGGTAATTGATTGATTCCTCTTATGTTAGGTGTAGCAGATATGGCATTCCCTCGAATGAATAATTTATCTTTTTGACTCTTAGTTCCAGCCTTTATGTTTTTACTACTTTCTTCAGCAATTGATGCAGGTGTTGGTACAGGTTGAACCGTTTATCCTCCTTTATCTGACTCAAGATATCACAGAGGTATTTCAGTAGACTTAGCTATTTTTAGACTTCATTTATCTGGTATTTCTTCTATTTTAGGTAGAATCAACTTTCTAACTACAATTATTTGTTCTCGTACAACAAAGAGAATTTCTTTAGATCGTTTACCTTTATTCCTATGAGCTGTTGCTGTAACAGCAATTTTACTAATTACTAGACTTCCAGTACTAGCTGGTGCTATCACAATACT
>gi|999845744|gb|KT729882.1|_Brachionus_calyciflorus_isolate_16_14.1_cytochrome_oxidase_subunit_I_(COI)_gene_partial_cds_mitochondrial
TTGGTTCCTATTTAGGAGATGAGCATCTTTATAATGTTTTAGTAACAGCTCATGCCTTTGTAATGATTTTCTTCATAGTTATACCTGTCTCTATAGGAGGTTTTGGTAATTGATTGATTCCTCTTATGTTAGGTGTAGCAGATATGGCATTCCCTCGAATGAATAATTTATCTTTTTGACTCTTAGTTCCAGCCTTTATGTTTTTACTACTTTCTTCAGCAATTGATGCAGGTGTTGGTACAGGTTGAACCGTTTACCCTCCTTTATCTGACTCAAGATATCACAGAGGTATTTCAGTAGACTTAGCTATTTTTAGACTTCATTTATCTGGTATTTCTTCTATTTTAGGTAGAATCAACTTTCTAACTACAATTATTTGTTCTCGTACAACAAAGAGAATTTCTTTAGATCGTTTACCTTTATTCCTATGAGCTGTTGCTGTAACAGCAATTTTACTAATTACTAGACTTCCAGTACTAGCTGGTGCTATCACAATACT
>gi|999845746|gb|KT729883.1|_Brachionus_calyciflorus_isolate_16_15.1_cytochrome_oxidase_subunit_I_(COI)_gene_partial_cds_mitochondrial
TTGGTTCCTATTTAGGAGATGAGCATCTTTATAATGTTTTAGTAACAGCTCATGCCTTTGTAATGATTTTCTTCATAGTTATACCTGTCTCTATAGGAGGTTTTGGTAATTGATTGATTCCTCTTATGTTAGGTGTAGCAGATATGGCATTCCCTCGAATGAATAATTTATCTTTTTGACTCTTAGTTCCAGCCTTTATGTTTTTACTACTTTCTTCAGCAATTGATGCAGGTGTTGGTACAGGTTGAACCGTTTACCCTCCTTTATCTGACTCAAGATATCACAGAGGTATTTCAGTAGACTTAGCTATTTTTAGACTTCATTTATCTGGTATTTCTTCTATTTTAGGTAGAATCAACTTTCTAACTACAATTATTTGTTCTCGTACAACAAAGAGAATTTCTTTAGATCGTTTACCTTTATTCCTATGAGCTGTTGCTGTAACAGCAATTTTACTAATTACTAGACTTCCAGTACTAGCTGGTGCTATCCCAATACT
>gi|999845748|gb|KT729884.1|_Brachionus_calyciflorus_isolate_16_17.1_cytochrome_oxidase_subunit_I_(COI)_gene_partial_cds_mitochondrial
TTGGTTCCTATTTAGGAGACGAGCATCTTTATAATGTTTTAGTTACAGCTCACGCTTTTGTAATAATTTTCTTTATAGTTATACCTGTTTCTATAGGAGGTTTTGGTAATTGACTAATTCCTCTAATACTAGGTGTAGCAGACATGGCTTTTCCTCGAATGAATAATTTATCATTTTGACTTTTAGTGCCAGCTTTTATGTTTTTACTTCTTTCCTCAGCTATTGATGCAGGTGTAGGTACAGGGTGAACTGTCTACCCTCCTCTATCTGACTCAAGGTACCATAGAGGTATTTCTGTTGATTTAGCTATCTTTAGACTTCATTTATCTGGTGTTTCTTCTATTCTAGGGAGAATTAATTTTTTAACAACTATTATTTGCTCCCGTACTACAAAAAGAATTTCTTTAGATCGTCTACCTTTATTCTTATGGGCTGTTGCTGTCACAGCAATTCTTCTTATTACTAGCCTTCCTGTGTTAGCAGGTGCTATTACTATATT
>gi|999845750|gb|KT729885.1|_Brachionus_calyciflorus_isolate_16_18.1_cytochrome_oxidase_subunit_I_(COI)_gene_partial_cds_mitochondrial
TTGGTTCCTATTTAGGAGACGAGCATCTTTATAATGTTTTAGTTACAGCTCACGCTTTTGTAATAATTTTCTTTATAGTTATACCTGTTTCTATAGGAGGTTTTGGTAATTGACTAATTCCTCTAATACTAGGTGTAGCAGACATGGCTTTTCCTCGAATGAATAATTTATCATTTTGACTTTTAGTGCCAGCTTTTATGTTTTTACTTCTTTCCTCAGCTATTGATGCAGGTGTAGGTACAGGGTGAACTGTCTACCCTCCTCTATCTGACTCAAGGTACCATAGAGGTATTTCTGTTGATTTAGCTATCTTTAGACTTCATTTATCTGGTGTTTCTTCTATTCTAGGGAGAATTAATTTTTTAACAACTATTATTTGCTCCCGTACTACAAAAAGAATTTCTTTAGATCGTCTACCTTTATTCTTATGGGCTGTTGCTGTCACAGCAATTCTTCTTATTACTAGCCTTCCTGTGTTAGCAGGTGCTATTACTATATT
>gi|999845752|gb|KT729886.1|_Brachionus_calyciflorus_isolate_16_19.1_cytochrome_oxidase_subunit_I_(COI)_gene_partial_cds_mitochondrial
TTGGTTCCTATTTAGGAGACGAGCATCTTTATAATGTTTTAGTTACAGCTCACGCTTTTGTAATAATTTTCTTTATAGTTATACCTGTTTCTATAGGAGGTTTTGGTAATTGACTAATTCCTCTAATACTAGGTGTAGCAGACATGGCTTTTCCTCGAATGAATAATTTATCATTTTGACTTTTAGTGCCAGCTTTTATGTTTTTACTTCTTTCCTCAGCTATTGATGCAGGTGTAGGTACAGGGTGAACTGTCTACCCTCCTCTATCTGACTCAAGGTACCATAGAGGTATTTCTGTTGATTTAGCTATCTTTAGACTTCATTTATCTGGTGTTTCTTCTATTCTAGGGAGAATTAATTTTTTAACAACTATTATTTGCTCCCGTACTACAAAAAGAATTTCTTTAGATCGTCTACCTTTATTCTTATGGGCTGTTGCTGTCACAGCAATTCTTCTTATTACTAGCCTTCCTGTGTTAGCAGGTGCTATTACTATATT
>gi|999845754|gb|KT729887.1|_Brachionus_calyciflorus_isolate_16_20.1_cytochrome_oxidase_subunit_I_(COI)_gene_partial_cds_mitochondrial
TTGGTTCCTATTTAGGAGATGAGCATCTTTATAATGTTTTAGTAACAGCTCATGCCTTTGTAATGATTTTCTTCATAGTTATACCTGTCTCTATAGGAGGTTTTGGTAATTGATTGATTCCTCTTATGTTAGGTGTAGCAGATATGGCATTCCCTCGAATGAATAATTTATCTTTTTGACTCTTAGTTCCAGCCTTTATGTTTTTACTACTTTCTTCAGCAATTGATGCAGGTGTTGGTACAGGTTGAACCGTTTACCCTCCTTTATCTGACTCAAGATATCACAGAGGTATTTCAGTAGACTTAGCTATTTTTAGACTTCATTTATCTGGTATTTCTTCTATTTTAGGTAGAATCAACTTTCTAACTACAATTATTTGTTCTCGTACAACAAAGAGAATTTCTTTAGATCGTTTACCTTTATTCCTATGAGCTGTTGCTGTAACAGCAATTTTACTAATTACTAGACTTCCAGTACTAGCTGGTGCTATCACAATACT
>gi|999845756|gb|KT729888.1|_Brachionus_calyciflorus_isolate_16_23.1_cytochrome_oxidase_subunit_I_(COI)_gene_partial_cds_mitochondrial
TTGGTTCCTATTTAGGAGACGAGCATCTTTATAATGTTTTAGTTACAGCTCACGCTTTTGTAATAATTTTCTTTATAGTTATACCTGTTTCTATAGGAGGTTTTGGTAACTGACTAATTCCTCTAATACTAGGTGTAGCAGATATGGCTTTTCCTCGAATGAATAATTTATCATTTTGACTTTTAGTGCCAGCTTTTATGTTTTTACTTCTTTCCTCAGCTATTGATGCAGGTGTAGGTACAGGGTGAACTGTCTACCCTCCTCTATCTGACTCAAGGTACCATAGAGGTATTTCTGTTGATTTAGCTATTTTTAGACTTCATTTATCTGGTGTTTCTTCTATTCTAGGGAGAATTAATTTTTTAACAACTATTATTTGTTCCCGTACTACAAAAAGCATTTCTTTAGATCGTCTACCTTTATTCTTATGGGCTGTTGCTGTCACAGCAATTCTTCTTATTACTAGCCTTCCTGTGTTAGCAGGTGCTATTACTATATT
>gi|999845758|gb|KT729889.1|_Brachionus_calyciflorus_isolate_22A1_cytochrome_oxidase_subunit_I_(COI)_gene_partial_cds_mitochondrial
TTGGTTCTTATTTAGGAGATGAGCATCTTTATAATGTTTTAGTAACAGCTCATGCCTTTGTAATAATTTTCTTTATAGTTATGCCTGTCTCTATAGGAGGTTTTGGTAACTGGTTAATTCCTCTTATGTTAGGAGTAGCAGATATGGCATTTCCTCGAATGAATAATTTATCTTTTTGACTTTTAGTTCCAGCTTTTATGTTTTTACTTCTTTCCTCAGCAATTGATGCAGGTGTTGGCACAGGTTGAACTGTTTATCCTCCTCTATCTGATTCCAGATACCATAGAGGTATTTCAGTAGATTTAGCTATTTTTAGACTTCATTTATCTGGTATTTCTTCTATTTTAGGTAGAATTAATTTTTTAACTACAATTATCTGTTCTCGTACAACAAAGAGAATTTCTTTAGATCGTTTGCCTTTATTCTTATGAGCTGTTGCTGTAACAGCAATTTTATTAATTACTAGGCTTCCAGTATTAGCTGGTGCTATTACAATGCT
>gi|999845760|gb|KT729890.1|_Brachionus_calyciflorus_isolate_22D2_cytochrome_oxidase_subunit_I_(COI)_gene_partial_cds_mitochondrial
TTGGTTCTTATTTAGGAGATGAGCATCTTTATAATGTTTTAGTAACAGCTCATGCCTTTGTAATGATTTTCTTCATAGTTATACCTGTCTCTATAGGAGGTTTTGGTAATTGATTGATTCCTCTTATGTTAGGTGTAGCAGATATGGCATTCCCTCGAATGAATAATTTATCTTTTTGACTCTTAGTTCCAGCCTTTATGTTTTTACTACTTTCTTCAGCAATTGATGCAGGTGTTGGTACAGGTTGAACCGTTTACCCTCCTTTATCTGACTCAAGATATCACAGAGGTATTTCAGTAGACTTAGCTATTTTTAGACTTCATTTATCTGGTATTTCTTCTATTTTAGGTAGAATCAACTTTCTAACTACAATTATTTGTTCTCGTACAACAAAGAGAATTTCTTTAGATCGTTTACCTTTATTCCTATGAGCTGTTGCTGTAACAGCAATTTTACTAATTACTAGACTTCCAGTACTAGCTGGTGCTATCACAATACT
>gi|999845762|gb|KT729891.1|_Brachionus_calyciflorus_isolate_22F2_cytochrome_oxidase_subunit_I_(COI)_gene_partial_cds_mitochondrial
TTGGTTCTTATTTAGGAGATGAGCATCTTTATAATGTTTTAGTAACAGCTCATGCCTTTGTAATAATTTTCTTTATAGTTATGCCTGTCTCTATAGGAGGTTTTGGTAACTGGTTAATTCCTCTTATGTTAGGAGTAGCAGATATGGCATTTCCTCGAATGAATAATTTATCTTTTTGACTTTTAGTTCCAGCTTTTATGTTTTTACTTCTTTCCTCAGCAATTGATGCAGGTGTTGGCACAGGTTGAACTGTTTATCCTCCTCTATCTGATTCCAGATACCATAGAGGTATTTCAGTAGATTTAGCTATTTTTAGACTTCATTTATCTGGTATTTCTTCTATTTTAGGTAGAATTAATTTTTTAACTACAATTATCTGTTCTCGTACAACAAAGAGAATTTCTTTAGATCGTTTGCCTTTATTCTTATGAGCTGTTGCTGTAACAGCAATTTTATTAATTACTAGGCTTCCAGTATTAGCTGGTGCTATTACAATGCT
>gi|999845764|gb|KT729892.1|_Brachionus_calyciflorus_isolate_22H1_cytochrome_oxidase_subunit_I_(COI)_gene_partial_cds_mitochondrial
TTGGTTCCTATTTAGGAGATGAGCATCTTTATAATGTTTTAGTAACAGCTCATGCCTTTGTAATGATTTTCTTCATAGTTATACCTGTCTCTATAGGAGGTTTTGGTAATTGATTGATTCCTCTTATGTTAGGTGTAGCAGATATGGCATTCCCTCGAATGAATAATTTATCTTTTTGACTCTTAGTTCCAGCCTTTATGTTTTTACTACTTTCTTCAGCAATTGATGCAGGTGTTGGTACAGGTTGAACCGTTTATCCTCCTTTATCTGACTCAAGATATCACAGAGGTATTTCAGTAGACTTAGCTATTTTTAGACTTCATTTATCTGGTATTTCTTCTATTTTAGGTAGAATCAACTTTCTAACTACAATTATTTGTTCTCGTACAACAAAGAGAATTTCTTTAGATCGTTTACCTTTATTCCTATGAGCTGTTGCTGTAACAGCAATTTTACTAATTACTAGACTTCCAGTACTAGCTGGTGCTATCACAATACT
>gi|999845766|gb|KT729893.1|_Brachionus_calyciflorus_isolate_22K2_cytochrome_oxidase_subunit_I_(COI)_gene_partial_cds_mitochondrial
TTGGTTCTTATTTAGGAGATGAGCATCTTTATAATGTTTTAGTAACAGCTCATGCCTTTGTAATAATTTTCTTTATAGTTATGCCTGTCTCTATAGGAGGTTTTGGTAACTGGTTAATTCCTCTTATGTTAGGAGTAGCAGATATGGCATTTCCTCGAATGAATAATTTATCTTTTTGACTTTTAGTTCCAGCTTTTATGTTTTTACTTCTTTCCTCAGCAATTGATGCAGGTGTTGGCACAGGTTGAACTGTTTATCCTCCTCTATCTGATTCCAGATACCATAGAGGTATTTCAGTAGATTTAGCTATTTTTAGACTTCATTTATCTGGTATTTCTTCTATTTTAGGTAGAATTAATTTTTTAACTACAATTATCTGTTCTCGCACAACAAAGAGAATTTCTTTAGATCGTTTGCCTTTATTCTTATGAGCTGTTGCTGTAACAGCACTTTTATTAATTACTAGGCTTCCAGTATTAGCCGGTGCTATTACAATGCT
>gi|999845768|gb|KT729894.1|_Brachionus_calyciflorus_isolate_22L5_cytochrome_oxidase_subunit_I_(COI)_gene_partial_cds_mitochondrial
TTGGTTCTTATTTAGGAGATGAGCATCTTTATAATGTTTTAGTAACAGCTCATGCCTTTGTAATAATTTTCTTTATAGTTATGCCTGTCTCTATAGGAGGTTTTGGTAACTGGTTAATTCCTCTTATGTTAGGAGTAGCAGATATGGCATTTCCTCGAATGAATAATTTATCTTTTTGACTTTTAGTTCCAGCTTTTATGTTTTTACTTCTTTCCTCAGCAATTGATGCAGGTGTTGGCACAGGTTGAACTGTTTATCCTCCTCTATCTGATTCCAGATACCATAGAGGTATTTCAGTAGATTTAGCTATTTTTAGGCTTCATTTATCTGGTATTTCTTCTATTTTAGGTAGAATTAATTTTTTAACTACAATTATCTGTTCTCGTACAACAAAGAGAATTTCTTTAGATCGTTTGCCTTTATTCTTATGAGCTGTTGCTGTAACAGCAATTTTATTAATTACTAGGCTTCCAGTATTAGCTGGTGCTATTACAATGCT
>gi|999845770|gb|KT729895.1|_Brachionus_calyciflorus_isolate_22M4_cytochrome_oxidase_subunit_I_(COI)_gene_partial_cds_mitochondrial
TTGGTTCTTATTTAGGAGATGAGCATCTTTATAATGTTTTAGTAACAGCTCATGCCTTTGTAATAATTTTCTTTATAGTTATGCCTGTCTCTATAGGAGGTTTTGGTAACTGGTTAATTCCTCTTATGTTAGGAGTAGCAGATATGGCATTTCCTCGAATGAATAATTTATCTTTTTGACTTTTAGTTCCAGCTTTTATGTTTTTACTTCTTTCCTCAGCAATTGATGCAGGTGTTGGCACAGGTTGAACTGTTTATCCTCCTCTATCTGATTCCAGATACCATAGAGGTATTTCAGTAGATTTAGCTATTTTTAGACTTCATTTATCTGGTATTTCTTCTATTTTAGGTAGAATTAATTTTTTAACTACAATTATCTGTTCTCGTACAACAAAGAGAATTTCTTTAGATCGTTTGCCTTTATTCTTATGAGCTGTTGCTGTAACAGCAATTTTATTAATTACTAGGCTTCCAGTATTAGCTGGTGCTATTACAATGCT
>gi|999845772|gb|KT729896.1|_Brachionus_calyciflorus_isolate_22O4_cytochrome_oxidase_subunit_I_(COI)_gene_partial_cds_mitochondrial
TTGGTTCTTATTTAGGAGATGAGCATCTTTATAATGTTTTAGTAACAGCTCATGCCTTTGTAATAATTTTCTTTATAGTTATGCCTGTCTCTATAGGAGGTTTTGGTAACTGGTTAATTCCTCTTATGTTAGGAGTAGCAGATATGGCATTTCCTCGAATGAATAATTTATCTTTTTGACTTTTAGTTCCAGCTTTTATGTTTTTACTTCTTTCCTCAGCAATTGATGCAGGCGTTGGCACAGGTTGAACTGTTTATCCTCCTCTATCTGATTCCAGATACCATAGAGGTATTTCAGTAGATTTAGCTATTTTTAGACTTCATTTATCTGGTATTTCTTCTATTTTAGGTAGAATTAATTTTTTAACTACAATTATCTGTTCTCGTACAACAAAGAGAATTTCTTTAGATCGTTTGCCTTTATTCTTATGAGCTGTTGCTGTAACAGCAATTTTATTAATTACTAGGCTTCCAGTATTAGCTGGTGCTATTACAATGCT
>gi|999845774|gb|KT729897.1|_Brachionus_calyciflorus_isolate_22P5_cytochrome_oxidase_subunit_I_(COI)_gene_partial_cds_mitochondrial
TTGGTTCTTATTTAGGAGATGAGCATCTTTATAATGTTTTAGTAACAGCTCATGCCTTTGTAATAATTTTCTTTATAGTTATGCCTGTCTCTATAGGAGGTTTTGGTAACTGGTTAATTCCTCTTATGTTAGGAGTAGCAGATATGGCATTTCCTCGAATGAATAATTTATCTTTTTGACTTTTAGTTCCAGCTTTTATGTTTTTACTTCTTTCCTCAGCAATTGATGCAGGTGTTGGCACAGGTTGAACTGTTTATCCTCCTCTATCTGATTCCAGATACCATAGAGGTATTTCAGTAGATTTAGCTATTTTTAGACTTCATTTATCTGGTATTTCTTCTATTTTAGGTAGAATTAATTTTTTAACTACAATTATCTGTTCTCGTACAACAAAGAGAATTTCTTTAGATCGTTTGCCTTTATTCTTATGAGCTGTTGCTGTAACAGCAATTTTATTAATTACTAGGCTTCCAGTATTAGCTGGTGCTATTACAATGCT
>gi|999845776|gb|KT729898.1|_Brachionus_calyciflorus_isolate_22Q3_cytochrome_oxidase_subunit_I_(COI)_gene_partial_cds_mitochondrial
TTGGTTCTTATTTAGGAGATGAGCATCTTTATAATGTTTTAGTAACAGCTCATGCCTTTGTAATAATTTTCTTTATAGTTATGCCTGTCTCTATAGGAGGTTTTGGTAACTGGTTAATTCCTCTTATGTTAGGAGTAGCAGATATGGCATTTCCTCGAATGAATAATTTATCTTTTTGACTTTTAGTTCCAGCTTTTATGTTTTTACTTCTTTCCTCAGCAATTGATGCAGGTGTTGGCACAGGTTGAACTGTTTATCCTCCTCTATCTGATTCCAGATACCATAGAGGTATTTCAGTAGATTTAGCTATTTTTAGGCTTCATTTATCTGGTATTTCTTCTATTTTAGGTAGAATTAATTTTTTAACTACAATTATCTGTTCTCGTACAACAAAGAGAATTTCTTTAGATCGTTTGCCTTTATTCTTATGAGCTGTTGCTGTAACAGCAATTTTATTAATTACTAGGCTTCCAGTATTAGCTGGTGCTATTACAATGCT
>gi|999845778|gb|KT729899.1|_Brachionus_calyciflorus_isolate_22T4_cytochrome_oxidase_subunit_I_(COI)_gene_partial_cds_mitochondrial
TTGGTTCTTATTTAGGAGATGAGCATCTTTATAATGTTTTAGTAACAGCTCATGCCTTTGTAATAATTTTCTTTATAGTTATGCCTGTCTCTATAGGAGGTTTTGGTAACTGGTTAATTCCTCTTATGTTAGGAGTAGCAGATATGGCATTTCCTCGAATGAATAATTTATCTTTTTGACTTTTAGTTCCAGCTTTTATGTTTTTACTTCTTTCCTCAGCAATTGATGCAGGTGTTGGCACAGGTTGAACTGTTTATCCTCCTCTATCTGATTCCAGATACCATAGAGGTATTTCAGTAGATTTAGCTATTTTTAGACTTCATTTATCTGGTATTTCTTCTATTTTAGGTAGAATTAATTTTTTAACTACAATTATCTGTTCTCGTACAACAAAGAGAATTTCTTTAGATCGTTTGCCTTTATTCTTATGAGCTGTTGCTGTAACAGCAATTTTATTAATTACTAGGCTTCCAGTATTAGCTGGTGCTATTACAATGCT
>gi|999845780|gb|KT729900.1|_Brachionus_calyciflorus_isolate_22U4_cytochrome_oxidase_subunit_I_(COI)_gene_partial_cds_mitochondrial
TTGGTTCTTATTTAGGAGATGAGCATCTTTATAATGTTTTAGTAACAGCTCATGCCTTTGTAATAATTTTCTTTATAGTTATGCCTGTCTCTATAGGAGGTTTTGGTAACTGGTTAATTCCTCTTATGTTAGGAGTAGCAGATATGGCATTTCCTCGAATGAATAATTTATCTTTTTGACTTTTAGTTCCAGCTTTTATGTTTTTACTTCTTTCCTCAGCAATTGATGCAGGTGTTGGCACAGGTTGAACTGTTTATCCTCCTCTATCTGATTCCAGATACCATAGAGGTATTTCAGTAGATTTAGCTATTTTTAGACTTCATTTATCTGGTATTTCTTCTATTTTAGGTAGAATTAATTTTTTAACTACAATTATCTGTTCTCGTACAACAAAGAGAATTTCTTTAGATCGTTTGCCTTTATTCTTATGAGCTGTTGCTGTAACAGCAATTTTATTAATTACTAGGCTTCCAGTATTAGCTGGTGCTATTACAATGCT
>gi|999845782|gb|KT729901.1|_Brachionus_calyciflorus_isolate_22AD5_cytochrome_oxidase_subunit_I_(COI)_gene_partial_cds_mitochondrial
TTGGTTCTTATTTAGGAGATGAGCATCTTTATAATGTTTTAGTAACAGCTCATGCCTTTGTAATAATTTTCTTTATAGTTATGCCTGTCTCTATAGGAGGTTTTGGTAACTGGTTAATTCCTCTTATGTTAGGAGTAGCAGATATGGCATTTCCTCGAATGAATAATTTATCTTTTTGACTTTTAGTTCCAGCTTTTATGTTTTTACTTCTTTCCTCAGCAATTGATGCAGGTGTTGGCACAGGTTGAACTGTTTATCCTCCTCTATCTGATTCCAGATACCATAGAGGTATTTCAGTAGATTTAGCTATTTTTAGACTTCATTTATCTGGTATTTCTTCTATTTTAGGTAGAATTAATTTTTTAACTACAATTATCTGTTCTCGTACAACAAAGAGAATTTCTTTAGATCGTTTGCCTTTATTCTTATGAGCTGTTGCTGTAACAGCAATTTTATTAATTACTAGGCTTCCAGTATTAGCTGGTGCTATTACAATGCT
>gi|999845784|gb|KT729902.1|_Brachionus_calyciflorus_isolate_22AE1_cytochrome_oxidase_subunit_I_(COI)_gene_partial_cds_mitochondrial
TTGGTTCTTATTTAGGAGATGAGCATCTTTATAATGTTTTAGTAACAGCTCATGCCTTTGTAATAATTTTCTTTATAGTTATGCCTGTCTCTATAGGAGGTTTTGGTAACTGGTTAATTCCTCTTATGTTAGGAGTAGCAGATATGGCATTTCCTCGAATGAATAATTTATCTTTTTGACTTTTAGTTCCAGCTTTTATGTTTTTACTTCTTTCCTCAGCAATTGATGCAGGTGTTGGCACAGGTTGAACTGTTTATCCTCCTCTATCTGATTCCAGATACCATAGAGGTATTTCAGTAGATTTAGCTATTTTTAGACTTCATTTATCTGGTATTTCTTCTATTTTAGGTAGAATTAATTTTTTAACTACAATTATCTGTTCTCGTACAACAAAGAGAATTTCTTTAGATCGTTTGCCTTTATTCTTATGAGCTGTTGCTGTAACAGCAATTTTATTAATTACTAGGCTTCCAGTATTAGCTGGTGCTATTACAATGCT
>gi|999845786|gb|KT729903.1|_Brachionus_calyciflorus_isolate_22AF1_cytochrome_oxidase_subunit_I_(COI)_gene_partial_cds_mitochondrial
TTGGTTCTTATTTAGGTGATGAGCATTTATATAATGTACTAGTCACAGCTCATGCTTTTGTTATGATTTTTTTTATAGTAATGCCTATTTCTATAGGTGGCTTTGGTAATTGACTAATTCCTTTAATATTAGGTGTTGCGGATATAGCATTCCCTCGTATAAATAATTTATCTTTTTGATTATTAGTTCCTGCTTTTTTCTTTCTTCTTTTATCATCTATTTTAGATGCTGGTGCTGGTACTGGTTGAACTGTTTACCCTCCTTTATCTGATTCAAATTATCATAGTGGAGTTTCAGTAGATTTAGCTATTTTTAGTCTTCATGTTTCTGGTGTATCTTCAATTTTAGGTAGAATTAATTTTCTAACTACTATTATTTGTTCTCGTACTACTAAGAGTGTTTCATTAGATCGTTTGCCTTTAATGTTATGGGCTATTGCTGTTACGGCTATTTTATTAATTACTAGATTGCCTGTTCTTGCTGGGGCAATTACTATGCT
>gi|999845788|gb|KT729904.1|_Brachionus_calyciflorus_isolate_22AG3_cytochrome_oxidase_subunit_I_(COI)_gene_partial_cds_mitochondrial
TTGGTTCTTATTTAGGAGATGAGCATCTTTATAATGTTTTAGTAACAGCTCATGCCTTTGTAATAATTTTCTTTATAGTTATGCCTGTCTCTATAGGAGGTTTTGGTAACTGGTTAATTCCTCTTATGTTAGGAGTAGCAGATATGGCATTTCCTCGAATGAATAATTTATCTTTTTGACTTTTAGTTCCAGCTTTTATGTTTTTACTTCTTTCCTCAGCAATTGATGCAGGTGTTGGCACAGGTTGAACTGTTTATCCTCCTCTATCTGATTCCAGATACCATAGAGGTATTTCAGTAGATTTAGCTATTTTTAGACTTCATTTATCTGGTATTTCTTCTATTTTAGGTAGAATTAATTTTTTAACTACAATTATCTGTTCTCGTACAACAAAGAGAATTTCTTTAGATCGTTTGCCTTTATTCTTATGAGCTGTTGCTGTAACAGCAATTTTATTAATTACTAGGCTTCCAGTATTAGCTGGTGCTATTACAATGCT
>gi|999845790|gb|KT729905.1|_Brachionus_calyciflorus_isolate_22AG4_cytochrome_oxidase_subunit_I_(COI)_gene_partial_cds_mitochondrial
TTGGTTCTTATTTAGGAGATGAGCATCTTTATAATGTTTTAGTAACAGCTCATGCCTTTGTAATAATTTTCTTTATAGTTATGCCTGTCTCTATAGGAGGTTTTGGTAACTGGTTAATTCCTCTTATGTTAGGAGTAGCAGATATGGCATTTCCTCGAATGAATAATTTATCTTTTTGACTTTTAGTTCCAGCTTTTATGTTTTTACTTCTTTCCTCAGCAATTGATGCAGGTGTTGGCACAGGTTGAACTGTTTATCCTCCTCTATCTGATTCCAGATACCATAGAGGTATTTCAGTAGATTTAGCTATTTTTAGACTTCATTTATCTGGTATTTCTTCTATTTTAGGTAGAATTAATTTTTTAACTACAATTATCTGTTCTCGTACAACAAAGAGAATTTCTTTAGATCGTTTGCCTTTATTCTTATGAGCTGTTGCTGTAACAGCAATTTTATTAATTACTAGGCTTCCAGTATTAGCTGGTGCTATTACAATGCT
>gi|999845792|gb|KT729906.1|_Brachionus_calyciflorus_isolate_22AH3_cytochrome_oxidase_subunit_I_(COI)_gene_partial_cds_mitochondrial
TTGGTTCCTATTTAGGAGATGAGCATCTTTATAATGTTTTAGTAACAGCTCATGCCTTTGTAATGATTTTCTTCATAGTTATACCTGTCTCTATAGGAGGTTTTGGTAATTGATTGATTCCTCTTATGTTAGGTGTAGCAGATATGGCATTCCCTCGAATGAATAATTTATCTTTTTGACTCTTAGTTCCAGCCTTTATGTTTTTACTACTTTCTTCAGCAATTGATGCAGGTGTTGGTACAGGTTGAACCGTTTATCCTCCTTTATCTGACTCAAGATATCACAGAGGTATTTCAGTAGACTTAGCTATTTTTAGACTTCATTTATCTGGTATTTCTTCTATTTTAGGTAGAATCAACTTTCTAACTACAATTATTTGTTCTCGTACAACAAAGAGAATTTCTTTAGATCGTTTACCTTTATTCCTATGAGCTGTTGCTGTAACAGCAATTTTACTAATTACTAGACTTCCAGTACTAGCTGGTGCTATCACAATACT
>gi|999845794|gb|KT729907.1|_Brachionus_calyciflorus_isolate_22AL3_cytochrome_oxidase_subunit_I_(COI)_gene_partial_cds_mitochondrial
TTGGTTCTTATTTAGGAGATGAGCATCTTTATAATGTTTTAGTAACAGCTCATGCCTTTGTAATAATTTTCTTTATAGTTATGCCTGTCTCTATAGGAGGTTTTGGTAACTGGTTAATTCCTCTTATGTTAGGAGTAGCAGATATGGCATTTCCTCGAATGAATAATTTATCTTTTTGACTTTTAGTTCCAGCTTTTATGTTTTTACTTCTTTCCTCAGCAATTGATGCAGGTGTTGGCACAGGTTGAACTGTTTATCCTCCTCTATCTGATTCCAGATACCATAGAGGTATTTCAGTAGATTTAGCTATTTTTAGGCTTCATTTATCTGGTATTTCTTCTATTTTAGGTAGAATTAATTTTTTAACTACAATTATCTGTTCTCGTACAACAAAGAGAATTTCTTTAGATCGTTTGCCTTTATTCTTATGAGCTGTTGCTGTAACAGCAATTTTATTAATTACTAGGCTTCCAGTATTAGCTGGTGCTATTACAATGCT
>gi|999845796|gb|KT729908.1|_Brachionus_calyciflorus_isolate_22AN1_cytochrome_oxidase_subunit_I_(COI)_gene_partial_cds_mitochondrial
TTGGTTCTTATTTAGGAGATGAGCATCTTTATAATGTTTTAGTAACAGCTCATGCCTTTGTAATAATTTTCTTTATAGTTATGCCTGTCTCTATAGGAGGTTTTGGTAACTGGTTAATTCCTCTTATGTTAGGAGTAGCAGATATGGCATTTCCTCGAATGAATAATTTATCTTTTTGACTTTTAGTTCCAGCTTTTATGTTTTTACTTCTTTCCTCAGCAATTGATGCAGGTGTTGGCACAGGTTGAACTGTTTATCCTCCTCTATCTGATTCCAGATACCATAGAGGTATTTCAGTAGATTTAGCTATTTTTAGACTTCATTTATCTGGTATTTCTTCTATTTTAGGTAGAATTAATTTTTTAACTACAATTATCTGTTCTCGTACAACAAAGAGAATTTCTTTAGATCGTTTGCCTTTATTCTTATGAGCTGTTGCTGTAACAGCAATTTTATTAATTACTAGGCTTCCAGTATTAGCTGGTGCTATTACAATGCT
>gi|999845798|gb|KT729909.1|_Brachionus_calyciflorus_isolate_22AO3_cytochrome_oxidase_subunit_I_(COI)_gene_partial_cds_mitochondrial
TTGGTTCTTATTTAGGAGATGAGCATCTTTATAATGTTTTAGTAACAGCTCATGCCTTTGTAATAATTTTCTTTATAGTTATGCCTGTCTCTATAGGAGGTTTTGGTAACTGGTTAATTCCTCTTATGTTAGGAGTAGCAGATATGGCATTTCCTCGAATGAATAATTTATCTTTTTGACTTTTAGTTCCAGCTTTTATGTTTTTACTTCTTTCCTCAGCAATTGATGCAGGTGTTGGCACAGGTTGAACTGTTTATCCTCCTCTATCTGATTCCAGATACCATAGAGGTATTTCAGTAGATTTAGCTATTTTTAGACTTCATTTATCTGGTATTTCTTCTATTTTAGGTAGAATTAATTTTTTAACTACAATTATCTGTTCTCGTACAACAAAGAGAATTTCTTTAGATCGTTTGCCTTTATTCTTATGAGCTGTTGCTGTAACAGCAATTTTATTAATTACTAGGCTTCCAGTATTAGCTGGTGCTATTACAATGCT
>gi|999845800|gb|KT729910.1|_Brachionus_calyciflorus_isolate_22AP2_cytochrome_oxidase_subunit_I_(COI)_gene_partial_cds_mitochondrial
TTGGTTCTTATTTAGGAGATGAGCATCTTTATAATGTTTTAGTAACAGCTCATGCCTTTGTAATAATTTTCTTTATAGTTATGCCTGTCTCTATAGGAGGTTTTGGTAACTGGTTAATTCCTCTTATGTTAGGAGTAGCAGATATGGCATTTCCTCGAATGAATAATTTATCTTTTTGACTTTTAGTTCCAGCTTTTATGTTTTTACTTCTTTCCTCAGCAATTGATGCAGGTGTTGGCACAGGTTGAACTGTTTATCCTCCTCTATCTGATTCCAGATACCATAGAGGTATTTCAGTAGATTTAGCTATTTTTAGGCTTCATTTATCTGGTATTTCTTCTATTTTAGGTAGAATTAATTTTTTAACTACAATTATCTGTTCTCGTACAACAAAGAGAATTTCTTTAGATCGTTTGCCTTTATTCTTATGAGCTGTTGCTGTAACAGCAATTTTATTAATTACTAGGCTTCCAGTATTAGCTGGTGCTATTACAATGCT
>gi|999845802|gb|KT729911.1|_Brachionus_calyciflorus_isolate_22AQ2_cytochrome_oxidase_subunit_I_(COI)_gene_partial_cds_mitochondrial
TTGGTTCTTATTTAGGAGATGAGCATCTTTATAATGTTTTAGTAACAGCTCATGCCTTTGTAATAATTTTCTTTATAGTTATGCCTGTCTCTATAGGAGGTTTTGGTAACTGGTTAATTCCTCTTATGTTAGGAGTAGCAGATATGGCATTTCCTCGAATGAATAATTTATCTTTTTGACTTTTAGTTCCAGCTTTTATGTTTTTACTTCTTTCCTCAGCAATTGATGCAGGTGTTGGCACAGGTTGAACTGTTTATCCTCCTCTATCTGATTCCAGATACCATAGAGGTATTTCAGTAGATTTAGCTATTTTTAGACTTCATTTATCTGGTATTTCTTCTATTTTAGGTAGAATTAATTTTTTAACTACAATTATCTGTTCTCGTACAACAAAGAGAATTTCTTTAGATCGTTTGCCTTTATTCTTATGAGCTGTTGCTGTAACAGCAATTTTATTAATTACTAGGCTTCCAGTATTAGCTGGTGCTATTACAATGCT
>gi|999845804|gb|KT729912.1|_Brachionus_calyciflorus_isolate_22AR3_cytochrome_oxidase_subunit_I_(COI)_gene_partial_cds_mitochondrial
TTGGTTCTTATTTAGGAGATGAGCATCTTTATAATGTTTTAGTAACAGCTCATGCCTTTGTAATAATTTTCTTTATAGTTATGCCTGTCTCTATAGGAGGTTTTGGTAACTGGTTAATTCCTCTTATGTTAGGAGTAGCAGATATGGCATTTCCTCGAATGAATAATTTATCTTTTTGACTTTTAGTTCCAGCTTTTATGTTTTTACTTCTTTCCTCAGCAATTGATGCAGGTGTTGGCACAGGTTGAACTGTTTATCCTCCTCTATCTGATTCCAGATACCATAGAGGTATTTCAGTAGATTTAGCTATTTTTAGACTTCATTTATCTGGTATTTCTTCTATTTTAGGTAGAATTAATTTTTTAACTACAATTATCTGTTCTCGTACAACAAAGAGAATTTCTTTAGATCGTTTGCCTTTATTCTTATGAGCTGTTGCTGTAACAGCAATTTTATTAATTACTAGGCTTCCAGTATTAGCTGGTGCTATTACAATGCT
>gi|999845806|gb|KT729913.1|_Brachionus_calyciflorus_isolate_22BD2_cytochrome_oxidase_subunit_I_(COI)_gene_partial_cds_mitochondrial
TTGGTTCTTATTTAGGAGATGAGCATCTTTATAATGTTTTAGTAACAGCTCATGCCTTTGTAATAATTTTCTTTATAGTTATGCCTGTCTCTATAGGAGGTTTTGGTAACTGGTTAATTCCTCTTATGTTAGGAGTAGCAGATATGGCATTTCCTCGAATGAATAATTTATCTTTTTGACTTTTAGTTCCAGCTTTTATGTTTTTACTTCTTTCCTCAGCAATTGATGCAGGTGTTGGCACAGGTTGAACTGTTTATCCTCCTCTATCTGATTCCAGATACCATAGAGGTATTTCAGTAGATTTAGCTATTTTTAGACTTCATTTATCTGGTATTTCTTCTTTTTTAGGTAGAATTAATTTTTTAACTACAATTATCTGTTCTCGTACAACAAAGAGAATTTCTTTAGATCGTTTGCCTTTATTCTTATGAGCTGTTGCTGTAACAGCAATTTTATTAATTACTAGGCTTCCAGTATTAGCTGGTGCTATTACAATGCT
>gi|999845808|gb|KT729914.1|_Brachionus_calyciflorus_isolate_22BL1_cytochrome_oxidase_subunit_I_(COI)_gene_partial_cds_mitochondrial
TTGGTTCTTATTTAGGAGATGAGCATCTTTATAATGTTTTAGTAACAGCTCATGCCTTTGTAATGATTTTCTTCATAGTTATACCTGTCTCTATAGGAGGTTTTGGTAATTGATTGATTCCTCTTATGTTAGGTGTAGCAGATATGGCATTCCCTCGAATGAATAATTTATCTTTTTGACTCTTAGTTCCAGCCTTTATGTTTTTACTACTTTCTTCAGCAATTGATGCAGGTGTTGGTACAGGTTGAACCGTTTACCCTCCTTTATCTGACTCAAGATATCACAGAGGTATTTCAGTAGACTTAGCTATTTTTAGACTTCATTTATCTGGTATTTCTTCTATTTTAGGTAGAATCAACTTTCTAACTACAATTATTTGTTCTCGTACAACAAAGAGAATTTCTTTAGATCGTTTACCTTTATTCCTATGAGCTGTTGCTGTAACAGCAATTTTACTAATTACTAGACTTCCAGTACTAGCTGGTGCTATCACAATACT
>gi|999845810|gb|KT729915.1|_Brachionus_calyciflorus_isolate_22BN1_cytochrome_oxidase_subunit_I_(COI)_gene_partial_cds_mitochondrial
TTGGTTCTTATTTAGGAGATGAGCATCTTTATAATGTTTTAGTAACAGCTCATGCCTTTGTAATAATTTTCTTTATAGTTATGCCTGTCTCTATAGGAGGTTTTGGTAACTGGTTAATTCCTCTTATGTTAGGAGTAGCAGATATGGCATTTCCTCGAATGAATAATTTATCTTTTTGACTTTTAGTTCCAGCTTTTATGTTTTTACTTCTTTCCTCAGCAATTGATGCAGGTGTTGGCACAGGTTGAACTGTTTATCCTCCTCTATCTGATTCCAGATACCATAGAGGTATTTCAGTAGATTTAGCTATTTTTAGGCTTCATTTATCTGGTATTTCTTCTATTTTAGGTAGAATTAATTTTTTAACTACAATTATCTGTTCTCGTACAACAAAGAGAATTTCTTTAGATCGTTTGCCTTTATTCTTATGAGCTGTTGCTGTAACAGCAATTTTATTAATTACTAGGCTTCCAGTATTAGCTGGTGCTATTACAATGCT
>gi|999845812|gb|KT729916.1|_Brachionus_calyciflorus_isolate_22BO1_cytochrome_oxidase_subunit_I_(COI)_gene_partial_cds_mitochondrial
TTGGTTCTTATTTAGGAGATGAGCATCTTTATAATGTTTTAGTAACAGCTCATGCCTTTGTAATAATTTTCTTTATAGTTATGCCTGTCTCTATAGGAGGTTTTGGTAACTGGTTAATTCCTCTTATGTTAGGAGTAGCAGATATGGCATTTCCTCGAATGAATAATTTATCTTTTTGACTTTTAGTTCCAGCTTTTATGTTTTTACTTCTTTCCTCAGCAATTGATGCAGGTGTTGGCACAGGTTGAACTGTTTATCCTCCTCTATCTGATTCCAGATACCATAGAGGTATTTCAGTAGATTTAGCTATTTTTAGACTTCATTTATCTGGTATTTCTTCTATTTTAGGTAGAATTAATTTTTTAACTACAATTATCTGTTCTCGTACAACAAAGAGAATTTCTTTAGATCGTTTGCCTTTATTCTTATGAGCTGTTGCTGTAACAGCAATTTTATTAATTACTAGGCTTCCAGTATTAGCTGGTGCTATTACAATGCT
>gi|999845814|gb|KT729917.1|_Brachionus_calyciflorus_isolate_22BT1_cytochrome_oxidase_subunit_I_(COI)_gene_partial_cds_mitochondrial
TTGGTTCTTATTTAGGAGATGAGCATCTTTATAATGTTTTAGTAACAGCTCATGCCTTTGTAATAATTTTCTTTATAGTTATGCCTGTCTCTATAGGAGGTTTTGGTAACTGGTTAATTCCTCTTATGTTAGGAGTAGCAGATATGGCATTTCCTCGAATGAATAATTTATCTTTTTGACTTTTAGTTCCAGCTTTTATGTTTTTACTTCTTTCCTCAGCAATTGATGCAGGCGTTGCCACAGGTTGAACTGTTTATCCTCCTCTATCTGATTCCAGATACCATAGAGGTATTTCAGTAGATTTAGCTATTTTTAGACTTCATTTATCTGGTATTTCTTCTATTTTAGGTAGAATTAATTTTTTAACTACAATTATCTGTTCTCGCACAACAAAGAGAATTTCTTTAGATCGTTTGCCTTTATTCTTATGAGCTGTTGCTGTAACAGCAATTTTATTAATTACTAGGCTTCCAGTATTAGCTGGTGCTATTACAATGCT
>gi|999845816|gb|KT729918.1|_Brachionus_calyciflorus_isolate_22BX1_cytochrome_oxidase_subunit_I_(COI)_gene_partial_cds_mitochondrial
TTGGTTCCTATTTAGGAGATGAGCATCTTTATAATGTTTTAGTAACAGCTCATGCCTTTGTAATGATTTTCTTCATAGTTATACCTGTCTCTATAGGAGGTTTTGGTAATTGATTGATTCCTCTTATGTTAGGTGTAGCAGATATGGCATTCCCTCGAATGAATAATTTATCTTTTTGACTCTTAGTTCCAGCCTTTATGTTTTTACTACTTTCTTCAGCAATTGATGCAGGTGTTGGTACAGGTTGAACCGTTTATCCTCCTTTATCTGACTCAAGATATCACAGAGGTATTTCAGTAGACTTAGCTATTTTTAGACTTCATTTATCTGGTATTTCTTCTATTTTAGGTAGAATCAACTTTCTAACTACAATTATTTGTTCTCGTACAACAAAGAGAATTTCTTTAGATCGTTTACCTTTATTCCTATGAGCTGTTGCTGTAACAGCAATTTTACTAATTACTAGACTTCCAGTACTAGCTGGTGCTATCACAATACT
>gi|999845818|gb|KT729919.1|_Brachionus_calyciflorus_isolate_22CD1_cytochrome_oxidase_subunit_I_(COI)_gene_partial_cds_mitochondrial
TTGGTTCTTATTTAGGAGATGAGCATCTTTATAATGTTTTAGTAACAGCTCATGCCTTTGTAATAATTTTCTTTATAGTTATGCCTGTCTCTATAGGAGGTTTTGGTAACTGGTTAATTCCTCTTATGTTAGGAGTAGCAGATATGGCATTTCCTCGAATGAATAATTTATCTTTTTGACTTTTAGTTCCAGCTTTTATGTTTTTACTTCTTTCCTCAGCAATTGATGCAGGTGTTGGCACAGGTTGAACTGTTTATCCTCCTCTATCTGATTCCAGATACCATAGAGGTATTTCAGTAGATTTAGCTATTTTTAGACTTCATTTATCTGGTATTTCTTCTATTTTAGGTAGAATTAATTTTTTAACTACAATTATCTGTTCTCGTACAACAAAGAGAATTTCTTTAGATCGTTTGCCTTTATTCTTATGAGCTGTTGCTGTAACAGCAATTTTATTAATTACTAGGCTTCCAGTATTAGCTGGTGCTATTACAATGCT
>gi|999845820|gb|KT729920.1|_Brachionus_calyciflorus_isolate_22CE2_cytochrome_oxidase_subunit_I_(COI)_gene_partial_cds_mitochondrial
TTGGTTCTTATTTAGGAGATGAGCATCTTTATAATGTTTTAGTAACAGCTCATGCCTTTGTAATAATTTTCTTTATAGTTATGCCTGTCTCTATAGGAGGTTTTGGTAACTGGTTAATTCCTCTTATGTTAGGAGTAGCAGATATGGCATTTCCTCGAATGAATAATTTATCTTTTTGACTTTTAGTTCCAGCTTTTATGTTTTTACTTCTTTCCTCAGCAATTGATGCAGGTGTTGGCACAGGTTGAACTGTTTATCCTCCTCTATCTGATTCCAGATACCATAGAGGTATTTCAGTAGATTTAGCTATTTTTAGGCTTCATTTATCTGGTATTTCTTCTATTTTAGGTAGAATTAATTTTTTAACTACAATTATCTGTTCTCGTACAACAAAGAGAATTTCTTTAGATCGTTTGCCTTTATTCTTATGAGCTGTTGCTGTAACAGCAATTTTATTAATTACTAGGCTTCCAGTATTAGCTGGTGCTATCACAATGCT
>gi|999845822|gb|KT729921.1|_Brachionus_calyciflorus_isolate_22CG1_cytochrome_oxidase_subunit_I_(COI)_gene_partial_cds_mitochondrial
TTGGTTCCTATTTAGGAGATGAGCATCTTTATAATGTTTTAGTAACAGCTCATGCCTTTGTAATGATTTTCTTCATAGTTATACCTGTCTCTATAGGAGGTTTTGGTAATTGATTGATTCCTCTTATGTTAGGTGTAGCAGATATGGCATTCCCTCGAATGAATAATTTATCTTTTTGACTCTTAGTTCCAGCCTTTATGTTTTTACTACTTTCTTCAGCAATTGATGCAGGTGTTGGTACAGGTTGAACCGTTTATCCTCCTTTATCTGACTCAAGATATCACAGAGGTATTTCAGTAGACTTAGCTATTTTTAGACTTCATTTATCTGGTATTTCTTCTATTTTAGGTAGAATCAACTTTCTAACTACAATTATTTGTTCTCGTACAACAAAGAGAATTTCTTTAGATCGTTTACCTTTATTCCTATGAGCTGTTGCTGTAACAGCAATTTTACTAATTACTAGACTTCCAGTACTAGCTGGTGCTATCACAATACT
>gi|999845824|gb|KT729922.1|_Brachionus_calyciflorus_isolate_23_1.1_cytochrome_oxidase_subunit_I_(COI)_gene_partial_cds_mitochondrial
TTGGTTCCTATTTAGGAGACGAGCATCTTTATAATGTTTTAGTTACAGCTCACGCTTTTGTAATAATTTTCTTTATAGTTATACCTGTTTCTATAGGAGGTTTTGGTAATTGACTAATTCCTCTAATACTAGGTGTAGCAGACATGGCTTTTCCTCGAATGAATAATTTATCATTTTGACTTTTAGTGCCAGCTTTTATGTTTTTACTTCTTTCCTCAGCTATTGATGCAGGTGTAGGTACAGGGTGAACTGTCTACCCTCCTCTATCTGACTCAAGGTACCATAGAGGTATTTCTGTTGATTTAGCTATCTTTAGACTTCATTTATCTGGTGTTTCTTCTATTCTAGGGAGAATTAATTTTTTAACAACTATTATTTGCTCCCGTACTACAAAAAGAATTTCTTTAGATCGTCTACCTTTATTCTTATGGGCTGTTGCTGTCACAGCAATTCTTCTTATTACTAGCCTTCCTGTGTTAGCAGGTGCTATTACTATATT
>gi|999845826|gb|KT729923.1|_Brachionus_calyciflorus_isolate_23_2.2_cytochrome_oxidase_subunit_I_(COI)_gene_partial_cds_mitochondrial
TTGGTTCCTATTTAGGAGATGAGCATCTTTATAATGTTTTAGTAACAGCTCATGCCTTTGTAATGATTTTCTTCATAGTTATACCTGTCTCTATAGGAGGTTTTGGTAATTGATTGATTCCTCTTATGTTAGGTGTAGCAGATATGGCATTCCCTCGAATGAATAATTTATCTTTTTGACTCTTAGTTCCAGCCTTTATGTTTTTACTACTTTCTTCAGCAATTGATGCAGGTGTTGGTACAGGTTGAACCGTTTACCCTCCTTTATCTGACTCAAGATATCACAGAGGTATTTCAGTAGACTTAGCTATTTTTAGACTTCATTTATCTGGTATTTCTTCTATTTTAGGTAGAATCAACTTTCTAACTACAATTATTTGTTCTCGTACAACAAAGAGAATTTCTTTAGATCGTTTACCTTTATTCCTATGAGCTGTTGCTGTAACAGCAATTTTACTAATTACTAGACTTCCAGTACTAGCTGGTGCTATCACAATACT
>gi|999845828|gb|KT729924.1|_Brachionus_calyciflorus_isolate_23_5.1_cytochrome_oxidase_subunit_I_(COI)_gene_partial_cds_mitochondrial
TTGGTTCCTATTTAGGAGATGAGCATCTTTATAATGTTTTAGTAACAGCTCATGCCTTTGTAATGATTTTCTTCATAGTTATACCTGTCTCTATAGGAGGTTTTGGTAATTGATTGATTCCTCTTATGTTAGGTGTAGCAGATATGGCATTCCCTCGAATGAATAATTTATCTTTTTGACTCTTAGTTCCAGCCTTTATGTTTTTACTACTTTCTTCAGCAATTGATGCAGGTGTTGGTACAGGTTGAACCGTTTACCCTCCTTTATCTGACTCAAGATATCACAGAGGTATTTCAGTAGACTTAGCTATTTTTAGACTTCATTTATCTGGTATTTCTTCTATTTTAGGTAGAATCAACTTTCTAACTACAATTATTTGTTCTCGTACAACAAAGAGAATTTCTTTAGATCGTTTACCTTTATTCCTATGAGCTGTTGCTGTAACAGCAATTTTACTAATTACTAGACTTCCAGTACTAGCTGGTGCTATCACAATACT
>gi|999845830|gb|KT729925.1|_Brachionus_calyciflorus_isolate_23_7.7_cytochrome_oxidase_subunit_I_(COI)_gene_partial_cds_mitochondrial
TTGGTTCCTATTTAGGAGATGAGCATCTTTATAATGTTTTAGTAACAGCTCATGCCTTTGTAATGATTTTCTTCATAGTTATACCTGTCTCTATAGGAGGTTTTGGTAATTGATTGATTCCTCTTATGTTAGGTGTAGCAGATATGGCATTCCCTCGAATGAATAATTTATCTTTTTGACTCTTAGTTCCAGCCTTTATGTTTTTACTACTTTCTTCAGCAATTGATGCAGGTGTTGGTACAGGTTGAACCGTTTACCCTCCTTTATCTGACTCAAGATATCACAGAGGTATTTCAGTAGACTTAGCTATTTTTAGACTTCATTTATCTGGTATTTCTTCTATTTTAGGTAGAATCAACTTTCTAACTACAATTATTTGTTCTCGTACAACAAAGAGAATTTCTTTAGATCGTTTACCTTTATTCCTATGAGCTGTTGCTGTAACAGCAATTTTACTAATTACTAGACTTCCAGTACTAGCTGGTGCTATCACAATACT
>gi|999845832|gb|KT729926.1|_Brachionus_calyciflorus_isolate_23_9.1_cytochrome_oxidase_subunit_I_(COI)_gene_partial_cds_mitochondrial
TTGGTTCCTATTTAGGAGATGAGCATCTTTATAATGTTTTAGTAACAGCTCATGCCTTTGTAATGATTTTCTTCATAGTTATACCTGTCTCTATAGGAGGTTTTGGTAATTGATTGATTCCTCTTATGTTAGGTGTAGCAGATATGGCATTCCCTCGAATGAATAATTTATCTTTTTGACTCTTAGTTCCAGCCTTTATGTTTTTACTACTTTCTTCAGCAATTGATGCAGGTGTTGGTACAGGTTGAACCGTTTACCCTCCTTTATCTGACTCAAGATATCACAGAGGTATTTCAGTAGACTTAGCTATTTTTAGACTTCATTTATCTGGTATTTCTTCTATTTTAGGTAGAATCAACTTTCTAACTACAATTATTTGTTCTCGTACAACAAAGAGAATTTCTTTAGATCGTTTACCTTTATTCCTATGAGCTGTTGCTGTAACAGCAATTTTACTAATTACTAGACTTCCAGTACTAGCTGGTGCTATCACAATACT
>gi|999845834|gb|KT729927.1|_Brachionus_calyciflorus_isolate_23_10.1_cytochrome_oxidase_subunit_I_(COI)_gene_partial_cds_mitochondrial
TTGGTTCCTATTTAGGAGATGAGCATCTTTATAATGTTTTAGTAACAGCTCATGCCTTTGTAATGATTTTCTTCATAGTTATACCTGTCTCTATAGGAGGTTTTGGTAATTGATTGATTCCTCTTATGTTAGGTGTAGCAGATATGGCATTCCCTCGAATGAATAATTTATCTTTTTGACTCTTAGTTCCAGCCTTTATGTTTTTACTACTTTCTTCAGCAATTGATGCAGGTGTTGGTACAGGTTGAACCGTTTACCCTCCTTTATCTGACTCAAGATATCACAGAGGTATTTCAGTAGACTTAGCTATTTTTAGACTTCATTTATCTGGTATTTCTTCTATTTTAGGTAGAATCAACTTTCTAACTACAATTATTTGTTCTCGTACAACAAAGAGAATTTCTTTAGATCGTTTACCTTTATTCCTATGAGCTGTTGCTGTAACAGCAATTTTACTAATTACTAGACTTCCAGTACTAGCTGGTGCTATCACAATACT
>gi|999845836|gb|KT729928.1|_Brachionus_calyciflorus_isolate_23_11.1_cytochrome_oxidase_subunit_I_(COI)_gene_partial_cds_mitochondrial
TTGGTTCCTATTTAGGAGATGAGCATCTTTATAATGTTTTAGTAACAGCTCATGCCTTTGTAATGATTTTCTTCATAGTTATACCTGTCTCTATAGGAGGTTTTGGTAATTGATTGATTCCTCTTATGTTAGGTGTAGCAGATATGGCATTCCCTCGAATGAATAATTTATCTTTTTGACTCTTAGTTCCAGCCTTTATGTTTTTACTACTTTCTTCAGCAATTGATGCAGGTGTTGGTACAGGTTGAACCGTTTACCCTCCTTTATCTGACTCAAGATATCACAGAGGTATTTCAGTAGACTTAGCTATTTTTAGACTTCATTTATCTGGTATTTCTTCTATTTTAGGTAGAATCAACTTTCTAACTACAATTATTTGTTCTCGTACAACAAAGAGAATTTCTTTAGATCGTTTACCTTTATTCCTATGAGCTGTTGCTGTAACAGCAATTTTACTAATTACTAGACTTCCAGTACTAGCTGGTGCTATCACAATACT
>gi|999845838|gb|KT729929.1|_Brachionus_calyciflorus_isolate_23_12.1_cytochrome_oxidase_subunit_I_(COI)_gene_partial_cds_mitochondrial
TTGGTTCCTATTTAGGAGATGAGCATCTTTATAATGTTTTAGTAACAGCTCATGCCTTTGTAATGATTTTCTTCATAGTTATACCTGTCTCTATAGGAGGTTTTGGTAATTGATTGATTCCTCTTATGTTAGGTGTAGCAGATATGGCATTCCCTCGAATGAATAATTTATCTTTTTGACTCTTAGTTCCAGCCTTTATGTTTTTACTACTTTCTTCAGCAATTGATGCAGGTGTTGGTACAGGTTGAACCGTTTACCCTCCTTTATCTGACTCAAGATATCACAGAGGTATTTCAGTAGACTTAGCTATTTTTAGACTTCATTTATCTGGTATTTCTTCTATTTTAGGTAGAATCAACTTTCTAACTACAATTATTTGTTCTCGTACAACAAAGAGAATTTCTTTAGATCGTTTACCTTTATTCCTATGAGCTGTTGCTGTAACAGCAATTTTACTAATTACTAGACTTCCAGTACTAGCTGGTGCTATCACAATACT
>gi|999845840|gb|KT729930.1|_Brachionus_calyciflorus_isolate_23_13.1_cytochrome_oxidase_subunit_I_(COI)_gene_partial_cds_mitochondrial
TTGGTTCCTATTTAGGAGATGAGCATCTTTATAATGTTTTAGTAACAGCTCATGCCTTTGTAATGATTTTCTTCATAGTTATACCTGTCTCTATAGGAGGTTTTGGTAATTGATTGATTCCTCTTATGTTAGGTGTAGCAGATATGGCATTCCCTCGAATGAATAATTTATCTTTTTGACTCTTAGTTCCAGCCTTTATGTTTTTACTACTTTCTTCAGCAATTGATGCAGGTGTTGGTACAGGTTGAACCGTTTACCCTCCTTTATCTGACTCAAGATATCACAGAGGTATTTCAGTAGACTTAGCTATTTTTAGACTTCATTTATCTGGTATTTCTTCTATTTTAGGTAGAATCAACTTTCTAACTACAATTATTTGTTCTCGTACAACAAAGAGAATTTCTTTAGATCGTTTACCTTTATTCCTATGAGCTGTTGCTGTAACAGCAATTTTACTAATTACTAGACTTCCAGTACTAGCTGGTGCTATCCCAATACT
>gi|999845842|gb|KT729931.1|_Brachionus_calyciflorus_isolate_23_15.1_cytochrome_oxidase_subunit_I_(COI)_gene_partial_cds_mitochondrial
TTGGTTCCTATTTAGGAGATGAGCATCTTTATAATGTTTTAGTAACAGCTCATGCCTTTGTAATGATTTTCTTCATAGTTATACCTGTCTCTATAGGAGGTTTTGGTAATTGATTGATTCCTCTTATGTTAGGTGTAGCAGATATGGCATTCCCTCGAATGAATAATTTATCTTTTTGACTCTTAGTTCCAGCCTTTATGTTTTTACTACTTTCTTCAGCAATTGATGCAGGTGTTGGTACAGGTTGAACCGTTTACCCTCCTTTATCTGACTCAAGATATCACAGAGGTATTTCAGTAGACTTAGCTATTTTTAGACTTCATTTATCTGGTATTTCTTCTATTTTAGGTAGAATCAACTTTCTAACTACAATTATTTGTTCTCGTACAACAAAGAGAATTTCTTTAGATCGTTTACCTTTATTCCTATGAGCTGTTGCTGTAACAGCAATTTTACTAATTACTAGACTTCCAGTACTAGCTGGTGCTATCACAATACT
>gi|999845844|gb|KT729932.1|_Brachionus_calyciflorus_isolate_23_18.1_cytochrome_oxidase_subunit_I_(COI)_gene_partial_cds_mitochondrial
TTGGTTCCTATTTAGGAGATGAGCATCTTTATAATGTTTTAGTAACAGCTCATGCCTTTGTAATGATTTTCTTCATAGTTATACCTGTCTCTATAGGAGGTTTTGGTAATTGATTGATTCCTCTTATGTTAGGTGTAGCAGATATGGCATTCCCTCGAATGAATAATTTATCTTTTTGACTCTTAGTTCCAGCCTTTATGTTTTTACTACTTTCTTCAGCAATTGATGCAGGTGTTGGTACAGGTTGAACCGTTTACCCTCCTTTATCTGACTCAAGATATCACAGAGGTATTTCAGTAGACTTAGCTATTTTTAGACTTCATTTATCTGGTATTTCTTCTATTTTAGGTAGAATCAACTTTCTAACTACAATTATTTGTTCTCGTACAACAAAGAGAATTTCTTTAGATCGTTTACCTTTATTCCTATGAGCTGTTGCTGTAACAGCAATTTTACTAATTACTAGACTTCCAGTACTAGCTGGTGCTATCACAATACT
>gi|999845846|gb|KT729933.1|_Brachionus_calyciflorus_isolate_24_2.1_cytochrome_oxidase_subunit_I_(COI)_gene_partial_cds_mitochondrial
TTGGTTCCTATTTAGGAGATGAGCATCTTTATAATGTTTTAGTAACAGCTCATGCCTTTGTAATGATTTTCTTCATAGTTATACCTGTCTCTATAGGAGGTTTTGGTAATTGATTAATTCCTCTTATGTTAGGTGTAGCAGATATGGCATTCCCTCGAATGAATAATTTATCTTTTTGACTCTTAGTTCCAGCCTTTATGTTTTTACTACTTTCTTCAGCAATTGATGCAGGTGTTGGTACAGGTTGAACCGTTTACCCTCCTTTATCTGACTCAAGATATCACAGAGGTATTTCAGTAGACTTAGCTATTTTTAGACTTCATTTATCTGGTATTTCTTCTATTTTAGGTAGAATCAACTTTCTAACTACAATTATTTGTTCTCGTACAACAAAGAGAATTTCTTTAGATCGTTTACCTTTATTCCTATGAGCTGTTGCTGTAACAGCAATTTTACTAATTACTAGACTTCCAGTACTAGCTGGTGCTATCACAATACT
>gi|999845848|gb|KT729934.1|_Brachionus_calyciflorus_isolate_24_5.1_cytochrome_oxidase_subunit_I_(COI)_gene_partial_cds_mitochondrial
TTGGTTCCTATTTAGGAGATGAGCATCTTTATAATGTTTTAGTAACAGCTCATGCCTTTGTAATGATTTTCTTCATAGTTATACCTGTCTCTATAGGAGGTTTTGGTAATTGATTAATTCCTCTTATGTTAGGTGTAGCAGATATGGCATTCCCTCGAATGAATAATTTATCTTTTTGACTCTTAGTTCCAGCCTTTATGTTTTTACTACTTTCTTCAGCAATTGATGCAGGTGTTGGTACAGGTTGAACCGTTTACCCTCCTTTATCTGACTCAAGATATCACAGAGGTATTTCAGTAGACTTAGCTATTTTTAGACTTCATTTATCTGGTATTTCTTCTATTTTAGGTAGAATCAACTTTCTAACTACAATTATTTGTTCTCGTACAACAAAGAGAATTTCTTTAGATCGTTTACCTTTATTCCTATGAGCTGTTGCTGTAACAGCAATTTTACTAATTACTAGACTTCCAGTACTAGCTGGTGCTATCACAATACT
>gi|999845850|gb|KT729935.1|_Brachionus_calyciflorus_isolate_24_7.1_cytochrome_oxidase_subunit_I_(COI)_gene_partial_cds_mitochondrial
TTGGTTCCTATTTAGGAGATGAGCATCTTTATAATGTTTTAGTAACAGCTCATGCCTTTGTAATGATTTTCTTCATAGTTATACCTGTCTCTATAGGAGGTTTTGGTAATTGATTAATTCCTCTTATGTTAGGTGTAGCAGATATGGCATTCCCTCGAATGAATAATTTATCTTTTTGACTCTTAGTTCCAGCCTTTATGTTTTTACTACTTTCTTCAGCAATTGATGCAGGTGTTGGTACAGGTTGAACCGTTTACCCTCCTTTATCTGACTCAAGATATCACAGAGGTATTTCAGTAGACTTAGCTATTTTTAGACTTCATTTATCTGGTATTTCTTCTATTTTAGGTAGAATCAACTTTCTAACTACAATTATTTGTTCTCGTACAACAAAGAGAATTTCTTTAGATCGTTTACCTTTATTCCTATGAGCTGTTGCTGTAACAGCAATTTTACTAATTACTAGACTTCCAGTACTAGCTGGTGCTATCACAATACT
>gi|999845852|gb|KT729936.1|_Brachionus_calyciflorus_isolate_24_9.1_cytochrome_oxidase_subunit_I_(COI)_gene_partial_cds_mitochondrial
TTGGTTCCTATTTAGGAGATGAGCATCTTTATAATGTTTTAGTAACAGCTCATGCCTTTGTAATGATTTTCTTCATAGTTATACCTGTCTCTATAGGAGGTTTTGGTAATTGATTAATTCCTCTTATGTTAGGTGTAGCAGATATGGCATTCCCTCGAATGAATAATTTATCTTTTTGACTCTTAGTTCCAGCCTTTATGTTTTTACTACTTTCTTCAGCAATTGATGCAGGTGTTGGTACAGGTTGAACCGTTTACCCTCCTTTATCTGACTCAAGATATCACAGAGGTATTTCAGTAGACTTAGCTATTTTTAGACTTCATTTATCTGGTATTTCTTCTATTTTAGGTAGAATCAACTTTCTAACTACAATTATTTGTTCTCGTACAACAAAGAGAATTTCTTTAGATCGTTTACCTTTATTCCTATGAGCTGTTGCTGTAACAGCAATTTTACTAATTACTAGACTTCCAGTACTAGCTGGTGCTATCACAATACT
>gi|999845854|gb|KT729937.1|_Brachionus_calyciflorus_isolate_25_1.1_cytochrome_oxidase_subunit_I_(COI)_gene_partial_cds_mitochondrial
TTGGTTCCTATTTAGGAGACGAGCATCTTTATAATGTTTTAGTTACAGCTCACGCTTTTGTAATAATTTTCTTTATAGTTATACCTGTTTCTATAGGAGGTTTTGGTAACTGACTAATTCCTCTAATACTAGGTGTAGCAGATATGGCTTTTCCTCGAATGAATAATTTATCATTTTGACTTTTAGTGCCAGCTTTTATGTTTTTACTTCTTTCCTCAGCTATTGATGCAGGTGTAGGTACAGGGTGAACTGTCTACCCTCCTCTATCTGACTCAAGGTACCATAGAGGTATTTCTGTTGATTTAGCTATTTTTAGACTTCATTTATCTGGTGTTTCTTCTATTCTAGGGAGAATTAATTTTTTAACAACTATTATTTGTTCCCGTACTACAAAAAGCATTTCTTTAGATCGTCTACCTTTATTCTTATGGGCTGTTGCTGTCACAGCAATTCTTCTTATTACTAGCCTTCCTGTGTTAGCAGGTGCTATTACTATATT
>gi|999845856|gb|KT729938.1|_Brachionus_calyciflorus_isolate_34_12.1_cytochrome_oxidase_subunit_I_(COI)_gene_partial_cds_mitochondrial
TTGGTTCCTATTTAGGAGACGAGCATCTTTATAATGTTTTAGTTACAGCTCACGCTTTTGTAATAATTTTCTTTATAGTTATACCTGTTTCTATAGGAGGTTTTGGTAACTGACTAATTCCTCTAATACTAGGTGTAGCAGATATGGCTTTTCCTCGAATGAATAATTTATCATTTTGACTTTTAGTGCCAGCTTTTATGTTTTTACTTCTTTCCTCAGCTATTGATGCAGGTGTAGGTACAGGGTGAACTGTCTACCCTCCTCTATCTGACTCAAGGTACCATAGAGGTATTTCTGTTGATTTAGCTATTTTTAGACTTCATTTATCTGGTGTTTCTTCTATTCTAGGGAGAATTAATTTTTTAACAACTATTATTTGTTCCCGTACTACAAAAAGCATTTCTTTAGATCGTCTACCTTTATTCTTATGGGCTGTTGCTGTCACAGCAATTCTTCTTATTACTAGCCTTCCTGTGTTAGCAGGTGCTATTACTATATT
>gi|999845858|gb|KT729939.1|_Brachionus_calyciflorus_isolate_34_15.1_cytochrome_oxidase_subunit_I_(COI)_gene_partial_cds_mitochondrial
TTGGTTCCTATTTAGGAGACGAGCATCTTTATAATGTTTTAGTTACAGCTCACGCTTTTGTAATAATTTTCTTTATAGTTATACCTGTTTCTATAGGAGGTTTTGGTAACTGACTAATTCCTCTAATACTAGGTGTAGCAGATATGGCTTTTCCTCGAATGAATAATTTATCATTTTGACTTTTAGTGCCAGCTTTTATGTTTTTACTTCTTTCCTCAGCTATTGATGCAGGTGTAGGTACAGGGTGAACTGTCTACCCTCCTCTATCTGACTCAAGGTACCATAGAGGTATTTCTGTTGATTTAGCTATTTTTAGACTTCATTTATCTGGTGTTTCTTCTATTCTAGGGAGAATTAATTTTTTAACAACTATTATTTGTTCCCGTACTACAAAAAGCATTTCTTTAGATCGTCTACCTTTATTCTTATGGGCTGTTGCTGTCACAGCAATTCTTCTTATTACTAGCCTTCCTGTGTTAGCAGGTGCTATTACTATATT
>gi|999845860|gb|KT729940.1|_Brachionus_calyciflorus_isolate_34_23.1_cytochrome_oxidase_subunit_I_(COI)_gene_partial_cds_mitochondrial
TTGGTTCCTATTTAGGAGACGAGCATCTTTATAATGTTTTAGTTACAGCTCACGCTTTTGTAATAATTTTCTTTATAGTTATACCTGTTTCTATAGGAGGTTTTGGTAACTGACTAATTCCTCTAATACTAGGTGTAGCAGATATGGCTTTTCCTCGAATGAATAATTTATCATTTTGACTTTTAGTGCCAGCTTTTATGTTTTTACTTCTTTCCTCAGCTATTGATGCAGGTGTAGGTACAGGGTGAACTGTCTACCCTCCTCTATCTGACTCAAGGTACCATAGAGGTATTTCTGTTGATTTAGCTATTTTTAGACTTCATTTATCTGGTGTTTCTTCTATTCTAGGGAGAATTAATTTTTTAACAACTATTATTTGTTCCCGTACTACAAAAAGCATTTCTTTAGATCGTCTACCTTTATTCTTATGGGCTGTTGCTGTCACAGCAATTCTTCTTATTACTAGCCTTCCTGTGTTAGCAGGTGCTATTACTATATT
>gi|999845862|gb|KT729941.1|_Brachionus_calyciflorus_isolate_46_19.1_cytochrome_oxidase_subunit_I_(COI)_gene_partial_cds_mitochondrial
TTGGTTCCTATTTAGGAGATGAGCATCTTTATAATGTTTTAGTAACAGCTCATGCCTTTGTAATGATTTTCTTCATAGTTATACCTGTCTCTATAGGAGGTTTTGGTAATTGATTGATTCCTCTTATGTTAGGTGTAGCAGATATGGCATTCCCTCGAATGAATAATTTATCTTTTTGACTCTTAGTTCCAGCCTTTATGTTTTTACTACTTTCTTCAGCAATTGATGCAGGTGTTGGTACAGGTTGAACCGTTTACCCTCCTTTATCTGACTCAAGATATCACAGAGGTATTTCAGTAGACTTAGCTATTTTTAGACTTCATTTATCTGGTATTTCTTCTATTTTAGGTAGAATCAACTTTCTAACTACAATTATTTGTTCTCGTACAACAAAGAGAATTTCTTTAGATCGTTTACCTTTATTCCTATGAGCTGTTGCTGTAACAGCAATTTTACTAATTACTAGACTTCCAGTACTAGCTGGTGCTATCACAATACT
>gi|999845864|gb|KT729942.1|_Brachionus_calyciflorus_isolate_46_21.1_cytochrome_oxidase_subunit_I_(COI)_gene_partial_cds_mitochondrial
TTGGTTCCTATTTAGGAGATGAGCATCTTTATAATGTTTTAGTAACAGCTCATGCCTTTGTAATGATTTTCTTCATAGTTATACCTGTCTCTATAGGAGGTTTTGGTAATTGATTGATTCCTCTTATGTTAGGTGTAGCAGATATGGCATTCCCTCGAATGAATAATTTATCTTTTTGACTCTTAGTTCCAGCCTTTATGTTTTTACTACTTTCTTCAGCAATTGATGCAGGTGTTGGTACAGGTTGAACCGTTTATCCTCCTTTATCTGACTCAAGATATCACAGAGGTATTTCAGTAGACTTAGCTATTTTTAGACTTCATTTATCTGGTATTTCTTCTATTTTAGGTAGAATCAACTTTCTAACTACAATTATTTGTTCTCGTACAACAAAGAGAATTTCTTTAGATCGTTTACCTTTATTCTTATGAGCTGTTGCTGTAACAGCAATTTTACTAATTACTAGACTTCCAGTACTAGCTGGTGCTATCACAATACT
>gi|999845866|gb|KT729943.1|_Brachionus_calyciflorus_isolate_46_24.1_cytochrome_oxidase_subunit_I_(COI)_gene_partial_cds_mitochondrial
TTGGTTCCTATTTAGGAGATGAGCATCTTTATAATGTTTTAGTAACAGCTCATGCCTTTGTAATGATTTTCTTCATAGTTATACCTGTCTCTATAGGAGGTTTTGGTAATTGATTGATTCCTCTTATGTTAGGTGTAGCAGATATGGCATTCCCTCGAATGAATAATTTATCTTTTTGACTCTTAGTTCCAGCCTTTATGTTTTTACTACTTTCTTCAGCAATTGATGCAGGTGTTGGTACAGGTTGAACCGTTTACCCTCCTTTATCTGACTCAAGATATCACAGAGGTATTTCAGTAGACTTAGCTATTTTTAGACTTCATTTATCTGGTATTTCTTCTATTTTAGGTAGAATCAACTTTCTAACTACAATTATTTGTTCTCGTACAACAAAGAGAATTTCTTTAGATCGTTTACCTTTATTCCTATGAGCTGTTGCTGTAACAGCAATTTTACTAATTACTAGACTTCCAGTACTAGCTGGTGCTATCACAATACT
>gi|999845868|gb|KT729944.1|_Brachionus_calyciflorus_isolate_49_1.1_cytochrome_oxidase_subunit_I_(COI)_gene_partial_cds_mitochondrial
TTGGTTCCTATTTAGGAGACGAGCATCTTTATAATGTTTTAGTTACAGCTCACGCTTTTGTAATAATTTTCTTTATAGTTATACCTGTTTCTATAGGAGGTTTTGGTAATTGACTAATTCCTCTAATACTAGGTGTAGCAGACATGGCTTTTCCTCGAATGAATAATTTATCATTTTGACTTTTAGTGCCAGCTTTTATGTTTTTACTTCTTTCCTCAGCTATTGATGCAGGTGTAGGTACAGGGTGAACTGTCTACCCTCCTCTATCTGACTCAAGGTACCATAGAGGTATTTCTGTTGATTTAGCTATCTTTAGACTTCATTTATCTGGTGTTTCTTCTATTCTAGGGAGAATTAATTTTTTAACAACTATTATTTGCTCCCGTACTACAAAAAGAATTTCTTTAGATCGTCTACCTTTATTCTTATGGGCTGTTGCTGTCACAGCAATTCTTCTTATTACTAGCCTTCCTGTGTTAGCAGGTGCTATTACTATATT
>gi|999845870|gb|KT729945.1|_Brachionus_calyciflorus_isolate_49_2.1_cytochrome_oxidase_subunit_I_(COI)_gene_partial_cds_mitochondrial
TTGGTTCCTATTTAGGAGACGAGCATCTTTATAATGTTTTAGTTACAGCTCACGCTTTTGTAATAATTTTCTTTATAGTTATACCTGTTTCTATAGGAGGTTTTGGTAACTGACTAATTCCTCTAATACTAGGTGTAGCAGATATGGCTTTTCCTCGAATGAATAATTTATCATTTTGACTTTTAGTGCCAGCTTTTATGTTTTTACTTCTTTCCTCAGCTATTGATGCAGGTGTAGGTACAGGGTGAACTGTCTACCCTCCTCTATCTGACTCAAGGTACCATAGAGGTATTTCTGTTGATTTAGCTATTTTTAGACTTCATTTATCTGGTGTTTCTTCTATTCTAGGGAGAATTAATTTTTTAACAACTATTATTTGTTCCCGTACTACAAAAAGCATTTCTTTAGATCGTCTACCTTTATTCTTATGGGCTGTTGCTGTCACAGCAATTCTTCTTATTACTAGCCTTCCTGTGTTAGCAGGTGCTATTACTATATT
>gi|999845872|gb|KT729946.1|_Brachionus_calyciflorus_isolate_49_7.1_cytochrome_oxidase_subunit_I_(COI)_gene_partial_cds_mitochondrial
TTGGTTCCTATTTAGGAGACGAGCATCTTTATAATGTTTTAGTTACAGCTCACGCTTTTGTAATAATTTTCTTTATAGTTATACCTGTTTCTATAGGAGGTTTTGGTAACTGACTAATTCCTCTAATACTAGGTGTAGCAGATATGGCTTTTCCTCGAATGAATAATTTATCATTTTGACTTTTAGTGCCAGCTTTTATGTTTTTACTTCTTTCCTCAGCTATTGATGCAGGTGTAGGTACAGGGTGAACTGTCTACCCTCCTCTATCTGACTCAAGGTACCATAGAGGTATTTCTGTTGATTTAGCTATTTTTAGACTTCATTTATCTGGTGTTTCTTCTATTCTAGGGAGAATTAATTTTTTAACAACTATTATTTGTTCCCGTACTACAAAAAGCATTTCTTTAGATCGTCTACCTTTATTCTTATGGGCTGTTGCTGTCACAGCAATTCTTCTTATTACTAGCCTTCCTGTGTTAGCAGGTGCTATTACTATATT
>gi|999845874|gb|KT729947.1|_Brachionus_calyciflorus_isolate_49_11.1_cytochrome_oxidase_subunit_I_(COI)_gene_partial_cds_mitochondrial
TTGGTTCCTATTTAGGAGACGAGCATCTTTATAATGTTTTAGTTACAGCTCACGCTTTTGTAATAATTTTCTTTATAGTTATACCTGTTTCTATAGGAGGTTTTGGTAATTGACTAATTCCTCTAATACTAGGTGTAGCAGACATGGCTTTTCCTCGAATGAATAATTTATCATTTTGACTTTTAGTGCCAGCTTTTATGTTTTTACTTCTTTCCTCAGCTATTGATGCAGGTGTAGGTACAGGGTGAACTGTCTACCCTCCTCTATCTGACTCAAGGTACCATAGAGGTATTTCTGTTGATTTAGCTATCTTTAGACTTCATTTATCTGGTGTTTCTTCTATTCTAGGGAGAATTAATTTTTTAACAACTATTATTTGCTCCCGTACTACAAAAAGAATTTCTTTAGATCGTCTACCTTTATTCTTATGGGCTGTTGCTGTCACAGCAATTCTTCTTATTACTAGCCTTCCTGTGTTAGCAGGTGCTATTACTATATT
>gi|999845876|gb|KT729948.1|_Brachionus_calyciflorus_isolate_49_20.1_cytochrome_oxidase_subunit_I_(COI)_gene_partial_cds_mitochondrial
TTGGTTCCTATTTAGGAGACGAGCATCTTTATAATGTTTTAGTTACAGCTCACGCTTTTGTAATAATTTTCTTTATAGTTATACCTGTTTCTATAGGAGGTTTTGGTAACTGACTAATTCCTCTAATACTAGGTGTAGCAGATATGGCTTTTCCTCGAATGAATAATTTATCATTTTGACTTTTAGTGCCAGCTTTTATGTTTTTACTTCTTTCCTCAGCTATTGATGCAGGTGTAGGTACAGGGTGAACTGTCTACCCTCCTCTATCTGACTCAAGGTACCATAGAGGTATTTCTGTTGATTTAGCTATTTTTAGACTTCATTTATCTGGTGTTTCTTCTATTCTAGGGAGAATTAATTTTTTAACAACTATTATTTGTTCCCGTACTACAAAAAGCATTTCTTTAGATCGTCTACCTTTATTCTTATGGGCTGTTGCTGTCACAGCAATTCTTCTTATTACTAGCCTTCCTGTGTTAGCAGGTGCTATTACTATATT
>gi|999845878|gb|KT729949.1|_Brachionus_calyciflorus_isolate_51_6.1_cytochrome_oxidase_subunit_I_(COI)_gene_partial_cds_mitochondrial
TTGGTTCCTATTTAGGAGATGAGCATCTTTATAATGTTTTAGTAACAGCTCATGCCTTTGTAATGATTTTCTTCATAGTTATACCTGTCTCTATAGGAGGTTTTGGTAATTGATTGATTCCTCTTATGTTAGGTGTAGCAGATATGGCATTCCCTCGAATGAATAATTTATCTTTTTGACTCTTAGTTCCAGCCTTTATGTTTTTACTACTTTCTTCAGCAATTGATGCAGGTGTTGGTACAGGTTGAACCGTTTACCCTCCTTTATCTGACTCAAGATATCACAGAGGTATTTCAGTAGACTTAGCTATTTTTAGACTTCATTTATCTGGTATTTCTTCTATTTTAGGTAGAATCAACTTTCTAACTACAATTATTTGTTCTCGTACAACAAAGAGAATTTCTTTAGATCGTTTACCTTTATTCCTATGAGCTGTTGCTGTAACAGCAATTTTACTAATTACTAGACTTCCAGTACTAGCTGGTGCTATCACAATACT
>gi|999845880|gb|KT729950.1|_Brachionus_calyciflorus_isolate_51_8.1_cytochrome_oxidase_subunit_I_(COI)_gene_partial_cds_mitochondrial
TTGGTTCCTATTTAGGAGATGAGCATCTTTATAATGTTTTAGTAACAGCTCATGCCTTTGTAATGATTTTCTTCATAGTTATACCTGTCTCTATAGGAGGTTTTGGTAATTGATTAATTCCTCTTATGTTAGGTGTAGCAGATATGGCATTCCCTCGAATGAATAATTTATCTTTTTGACTCTTAGTTCCAGCCTTTATGTTTTTACTACTTTCTTCAGCAATTGATGCAGGTGTTGGTACAGGTTGAACCGTTTACCCTCCTTTATCTGACTCAAGATATCACAGAGGTATTTCAGTAGACTTAGCTATTTTTAGACTTCATTTATCTGGTATTTCTTCTATTTTAGGTAGAATCAACTTTCTAACTACAATTATTTGTTCTCGTACAACAAAGAGAATTTCTTTAGATCGTTTACCTTTATTCCTATGAGCTGTTGCTGTAACAGCAATTTTACTAATTACTAGACTTCCAGTACTAGCTGGTGCTATCACAATACT
>gi|999845882|gb|KT729951.1|_Brachionus_calyciflorus_isolate_67B3_cytochrome_oxidase_subunit_I_(COI)_gene_partial_cds_mitochondrial
TTGGTTCCTATTTAGGAGATGAGCATCTTTATAATGTTTTAGTAACAGCTCATGCCTTTGTAATGATTTTCTTCATAGTTATACCTGTCTCTATAGGAGGTTTTGGTAATTGATTGATTCCTCTTATGTTAGGTGTAGCAGATATGGCATTCCCTCGAATGAATAATTTATCTTTTTGACTCTTAGTTCCAGCCTTTATGTTTTTACTACTTTCTTCAGCAATTGATGCAGGTGTTGGTACAGGTTGAACCGTTTACCCTCCTTTATCTGACTCAAGATATCACAGAGGTATTTCAGTAGACTTAGCTATTTTTAGACTTCATTTATCTGGTATTTCTTCTATTTTAGGTAGAATCAACTTTCTAACTACAATTATTTGTTCTCGTACAACAAAGAGAATTTCTTTAGATCGTTTACCTTTATTCCTATGAGCTGTTGCTGTAACAGCAATTTTACTAATTACTAGACTTCCAGTACTAGCTGGTGCTATCACAATACT
>gi|999845884|gb|KT729952.1|_Brachionus_calyciflorus_isolate_67D3_cytochrome_oxidase_subunit_I_(COI)_gene_partial_cds_mitochondrial
TTGGTTCTTATTTAGGAGATGAGCATCTTTATAATGTTTTAGTAACAGCTCATGCCTTTGTAATAATTTTCTTTATAGTTATGCCTGTCTCTATAGGAGGTTTTGGTAACTGGTTAATTCCTCTTATGTTAGGAGTAGCAGATATGGCATTTCCTCGAATGAATAATTTATCTTTTTGACTTTTAGTTCCAGCTTTTATGTTTTTACTTCTTTCCTCAGCAATTGATGCAGGTGTTGGCACAGGTTGAACTGTTTATCCTCCTTTATCTGATTCCAGATACCATAGAGGTATTTCAGTAGATTTAGCTATTTTTAGGCTTCATTTATCTGGTATTTCTTCTATTTTAGGTAGAATTAATTTTTTAACTACAATTATTTGTTCTCGTACAACAAAGAGAATTTCTTTAGATCGTTTGCCTTTATTCCTATGAGCTGTTGCTGTAACAGCAATTTTATTAATTACTAGGCTTCCAGTATTAGCTGGTGCTATTACAATGCT
>gi|999845886|gb|KT729953.1|_Brachionus_calyciflorus_isolate_67E2_cytochrome_oxidase_subunit_I_(COI)_gene_partial_cds_mitochondrial
TTGGTTCTTATTTAGGAGATGAGCATCTTTATAATGTTTTGGTAACAGCTCATGCCTTTGTAATAATCTTTTTCATAGTTATACCTGTCTCTATAGGAGGTTTTGGTAACTGATTAATTCCTCTTATGTTAGGTGTAGCAGATATAGCATTTCCTCGAATGAATAATTTATCCTTTTGACTTTTAGTCCCAGCTTTTATATTTTTACTTCTTTCTTCAGCAATTGATGCAGGTGTAGGTACAGGTTGAACTGTTTATCCTCCTTTATCTGACTCTAGATACCATAGTGGTATTTCAGTAGATCTAGCTATTTTTAGTCTTCATTTATCTGGTATCTCTTCAATTCTAGGTAGAATTAATTTTTTAACTACAATTATTTGTTCTCGTACTACAAAGAGAATTTCTTTAGACCGTTTACCTTTATTCTTATGAGCTGTTGCTGTTACAGCAATCTTATTAATTACTAGACTACCAGTGTTAGCTGGAGCTATTACTATGCT
>gi|999845888|gb|KT729954.1|_Brachionus_calyciflorus_isolate_67H2_cytochrome_oxidase_subunit_I_(COI)_gene_partial_cds_mitochondrial
TTGGTTCTTATTTAGGAGATGAGCATCTTTATAATGTTTTGGTAACAGCTCATGCCTTTGTAATAATCTTTTTCATAGTTATACCTGTCTCTATAGGAGGTTTTGGTAACTGATTAATTCCTCTTATGTTAGGTGTAGCAGATATAGCATTTCCTCGAATGAATAATTTATCCTTTTGACTTTTAGTCCCAGCTTTTATATTTTTACTTCTTTCTTCAGCAATTGATGCAGGTGTAGGTACAGGTTGAACTGTTTATCCTCCTTTATCTGACTCTAGATACCATAGTGGTATTTCAGTAGATCTAGCTATTTTTAGTCTTCATTTATCTGGTATCTCTTCAATTCTAGGTAGAATTAATTTTTTAACTACAATTATTTGTTCTCGTACTACAAAGAGAATTTCTTTAGACCGTTTACCTTTATTCTTATGAGCTGTTGCTGTTACAGCAATCTTATTAATTACTAGACTACCAGTGTTAGCTGGAGCTATTACTATGCT
>gi|999845890|gb|KT729955.1|_Brachionus_calyciflorus_isolate_68A3_cytochrome_oxidase_subunit_I_(COI)_gene_partial_cds_mitochondrial
TTGGTTCCTATTTAGGAGATGAGCATCTTTATAATGTTTTAGTAACAGCTCATGCCTTTGTAATGATTTTCTTCATAGTTATACCTGTCTCTATAGGAGGTTTTGGTAATTGATTGATTCCTCTTATGTTAGGTGTAGCAGATATGGCATTCCCTCGAATGAATAATTTATCTTTTTGACTCTTAGTTCCAGCCTTTATGTTTTTACTACTTTCTTCAGCAATTGATGCAGGTGTTGGTACAGGTTGAACCGTTTACCCTCCTTTATCTGACTCAAGATATCACAGAGGTATTTCAGTAGACTTAGCTATTTTTAGACTTCATTTATCTGGTATTTCTTCTATTTTAGGTAGAATCAACTTTCTAACTACAATTATTTGTTCTCGTACAACAAAGAGAATTTCTTTAGATCGTTTACCTTTATTCCTATGAGCTGTTGCTGTAACAGCAATTTTACTAATTACTAGACTTCCAGTACTAGCTGGTGCTATCACAATACT
>gi|999845892|gb|KT729956.1|_Brachionus_calyciflorus_isolate_69_2.1_cytochrome_oxidase_subunit_I_(COI)_gene_partial_cds_mitochondrial
TTGGTTCTTATTTAGGAGATGAGCATCTTTATAATGTTTTGGTAACAGCTCATGCCTTTGTAATAATCTTTTTCATAGTTATACCTGTCTCTATAGGAGGTTTTGGTAACTGATTAATTCCTCTTATGTTAGGTGTAGCAGATATAGCATTTCCTCGAATGAATAATTTATCCTTTTGACTTTTAGTCCCAGCTTTTATATTTTTACTTCTTTCTTCAGCAATTGATGCAGGTGTAGGTACAGGTTGAACTGTTTATCCTCCTTTATCTGACTCTAGATACCATAGTGGTATTTCAGTAGATCTAGCTATTTTTAGTCTTCATTTATCTGGTATCTCTTCAATTCTAGGTAGAATTAATTTTTTAACTACAATTATTTGTTCTCGTACTACAAAGAGAATTTCTTTAGACCGTTTACCTTTATTCTTATGAGCTGTTGCTGTTACAGCAATCTTATTAATTACTAGACTACCAGTGTTAGCTGGAGCTATTACTATGCT
>gi|999845894|gb|KT729957.1|_Brachionus_calyciflorus_isolate_69_2.2_cytochrome_oxidase_subunit_I_(COI)_gene_partial_cds_mitochondrial
TTGGTTCTTATTTAGGAGATGAGCATCTTTATAATGTTTTGGTAACAGCTCATGCCTTTGTAATAATCTTTTTCATAGTTATACCTGTCTCTATAGGAGGTTTTGGTAACTGATTAATTCCTCTTATGTTAGGTGTAGCAGATATAGCATTTCCTCGAATGAATAATTTATCCTTTTGACTTTTAGTCCCAGCTTTTATATTTTTACTTCTTTCTTCAGCAATTGATGCAGGTGTAGGTACAGGTTGAACTGTTTATCCTCCTTTATCTGACTCTAGATACCATAGTGGTATTTCAGTAGATCTAGCTATTTTTAGTCTTCATTTATCTGGTATCTCTTCAATTCTAGGTAGAATTAATTTTTTAACTACAATTATTTGTTCTCGTACTACAAAGAGAATTTCTTTAGACCGTTTACCTTTATTCTTATGAGCTGTTGCTGTTACAGCAATCTTATTAATTACTAGACTACCAGTGTTAGCTGGAGCTATTACTATGCT
>gi|999845896|gb|KT729958.1|_Brachionus_calyciflorus_isolate_69A2_cytochrome_oxidase_subunit_I_(COI)_gene_partial_cds_mitochondrial
TTGGTTCTTATTTAGGAGATGAGCATCTTTATAATGTTTTGGTAACAGCTCATGCCTTTGTAATAATCTTTTTCATAGTTATACCTGTCTCTATAGGAGGTTTTGGTAACTGATTAATTCCTCTTATGTTAGGTGTAGCAGATATGGCATTTCCTCGAATGAATAATTTATCCTTTTGACTTTTAGTCCCAGCTTTTATATTTTTACTTCTTTCTTCAGCAATTGATGCAGGTGTAGGTACAGGTTGAACTGTTTATCCTCCTTTATCTGATTCTAGATACCATAGTGGTATTTCAGTAGATCTAGCTATTTTTAGTCTTCATTTATCTGGTATCTCTTCAATTCTAGGTAGAATTAATTTTTTAACTACAATTATTTGTTCTCGTACTACAAAGAGAATTTCTTTAGACCGTTTACCTTTATTCTTATGAGCTGTTGCTGTAACAGCAATCTTATTAATTACTAGACTACCAGTGTTAGCTGGAGCTATTACTATGCT
>gi|999845898|gb|KT729959.1|_Brachionus_calyciflorus_isolate_69B1_cytochrome_oxidase_subunit_I_(COI)_gene_partial_cds_mitochondrial
TTGGTTCTTATTTAGGAGATGAGCATCTTTATAATGTTTTGGTAACAGCTCATGCCTTTGTAATAATCTTTTTCATAGTTATACCTGTCTCTATAGGAGGTTTTGGTAACTGATTAATTCCTCTTATGTTAGGTGTAGCAGATATAGCATTTCCTCGAATGAATAATTTATCCTTTTGACTTTTAGTCCCAGCTTTTATATTTTTACTTCTTTCTTCAGCAATTGATGCAGGTGTAGGTACAGGTTGAACTGTTTATCCTCCTTTATCTGACTCTAGATACCATAGTGGTATTTCAGTAGATCTAGCTATTTTTAGTCTTCATTTATCTGGTATCTCTTCAATTCTAGGTAGAATTAATTTTTTAACTACAATTATTTGTTCTCGTACTACAAAGAGAATTTCTTTAGACCGTTTACCTTTATTCTTATGAGCTGTTGCTGTTACAGCAATCTTATTAATTACTAGACTACCAGTGTTAGCTGGAGCTATTACTATGCT
>gi|999845900|gb|KT729960.1|_Brachionus_calyciflorus_isolate_69B2_cytochrome_oxidase_subunit_I_(COI)_gene_partial_cds_mitochondrial
TTGGTTCTTATTTAGGAGATGAGCATCTTTATAATGTTTTGGTAACAGCTCATGCCTTTGTAATAATCTTTTTCATAGTTATACCTGTCTCTATAGGAGGTTTTGGTAACTGATTAATTCCTCTTATGTTAGGTGTAGCAGATATAGCATTTCCTCGAATGAATAATTTATCCTTTTGACTTTTAGTCCCAGCTTTTATATTTTTACTTCTTTCTTCAGCAATTGATGCAGGTGTAGGTACAGGTTGAACTGTTTATCCTCCTTTATCTGACTCTAGATACCATAGTGGTATTTCAGTAGATCTAGCTATTTTTAGTCTTCATTTATCTGGTATCTCTTCAATTCTAGGTAGAATTAATTTTTTAACTACAATTATTTGTTCTCGTACTACAAAGAGAATTTCTTTAGACCGTTTACCTTTATTCTTATGAGCTGTTGCTGTTACAGCAATCTTATTAATTACTAGACTACCAGTGTTAGCTGGAGCTATTACTATGCT
>gi|999845902|gb|KT729961.1|_Brachionus_calyciflorus_isolate_69C1_cytochrome_oxidase_subunit_I_(COI)_gene_partial_cds_mitochondrial
TTGGTTCCTATTTAGGAGATGAGCATCTTTATAATGTTTTAGTAACAGCTCATGCCTTTGTAATGATTTTCTTCATAGTTATACCTGTCTCTATAGGAGGTTTTGGTAATTGATTGATTCCTCTTATGTTAGGTGTAGCAGATATGGCATTCCCTCGAATGAATAATTTATCTTTTTGACTCTTAGTTCCAGCCTTTATGTTTTTACTACTTTCTTCAGCAATTGATGCAGGTGTTGGTACAGGTTGAACCGTTTACCCTCCTTTATCTGACTCAAGATATCACAGAGGTATTTCAGTAGACTTAGCTATTTTTAGACTTCATTTATCTGGTATTTCTTCTATTTTAGGTAGAATCAACTTTCTAACTACAATTATTTGTTCTCGTACAACAAAGAGAATTTCTTTAGATCGTTTACCTTTATTCCTATGAGCTGTTGCTGTAACAGCAATTTTACTAATTACTAGACTTCCAGTACTAGCTGGTGCTATCACAATACT
>gi|999845904|gb|KT729962.1|_Brachionus_calyciflorus_isolate_69D1_cytochrome_oxidase_subunit_I_(COI)_gene_partial_cds_mitochondrial
TTGGTTCTTATTTAGGAGATGAGCATCTTTATAATGTTTTGGTAACAGCTCATGCCTTTGTAATAATCTTTTTCATAGTTATACCTGTCTCTATAGGAGGTTTTGGTAACTGATTAATTCCTCTTATGTTAGGTGTAGCAGATATAGCATTTCCTCGAATGAATAATTTATCCTTTTGACTTTTAGTCCCAGCTTTTATATTTTTACTTCTTTCTTCAGCAATTGATGCAGGTGTAGGTACAGGTTGAACTGTTTATCCTCCTTTATCTGACTCTAGATACCATAGTGGTATTTCAGTAGATCTAGCTATTTTTAGTCTTCATTTATCTGGTATCTCTTCAATTCTAGGTAGAATTAATTTTTTAACTACAATTATTTGTTCTCGTACTACAAAGAGAATTTCTTTAGACCGTTTACCTTTATTCTTATGAGCTGTTGCTGTTACAGCAATCTTATTAATTACTAGACTACCAGTGTTAGCTGGAGCTATTACTATGCT
>gi|999845906|gb|KT729963.1|_Brachionus_calyciflorus_isolate_69E1_cytochrome_oxidase_subunit_I_(COI)_gene_partial_cds_mitochondrial
TTGGTTCCTATTTAGGAGATGAGCATCTTTATAATGTTTTAGTAACAGCTCATGCCTTTGTAATGATTTTCTTCATAGTTATACCTGTCTCTATAGGAGGTTTTGGTAATTGATTGATTCCTCTTATGTTAGGTGTAGCAGATATGGCATTCCCTCGAATGAATAATTTATCTTTTTGACTCTTAGTTCCAGCCTTTATGTTTTTACTACTTTCTTCAGCAATTGATGCAGGTGTTGGTACAGGTTGAACCGTTTACCCTCCTTTATCTGACTCAAGATATCACAGAGGTATTTCAGTAGACTTAGCTATTTTTAGACTTCATTTATCTGGTATTTCTTCTATTTTAGGTAGAATCAACTTTCTAACTACAATTATTTGTTCTCGTACAACAAAGAGAATTTCTTTAGATCGTTTACCTTTATTCCTATGAGCTGTTGCTGTAACAGCAATTTTACTAATTACTAGACTTCCAGTACTAGCTGGTGCTATCACAATACT
>gi|999845908|gb|KT729964.1|_Brachionus_calyciflorus_isolate_69F1_cytochrome_oxidase_subunit_I_(COI)_gene_partial_cds_mitochondrial
TTGGTTCTTATTTAGGAGATGAGCATCTTTATAATGTTTTAGTAACAGCTCATGCCTTTGTAATAATTTTCTTTATAGTTATGCCTGTCTCTATAGGAGGTTTTGGTAACTGGTTAATTCCTCTTATGTTAGGAGTAGCAGATATGGCATTTCCTCGAATGAATAATTTATCTTTTTGACTTTTAGTTCCAGCTTTTATGTTTTTACTTCTTTCCTCAGCAATTGATGCAGGTGTTGGCACAGGTTGAACTGTTTATCCTCCTCTATCTGATTCCAGATACCATAGAGGTATTTCAGTAGATTTAGCTATTTTTAGGCTTCATTTATCTGGTATTTCTTCTATTTTAGGTAGAATTAATTTTTTAATTACAATTATCTGTTCTCGTACAACAAAGAGAATTTCTTTAGATCGTTTGCCTTTATTCTTATGAGCTGTTGCTGTAACAGCAATTTTATTAATTACTAGGCTTCCAGTATTAGCTGGTGCTATTACAATGCT
>gi|999845910|gb|KT729965.1|_Brachionus_calyciflorus_isolate_69G1_cytochrome_oxidase_subunit_I_(COI)_gene_partial_cds_mitochondrial
TTGGTTCTTATTTAGGAGATGAGCATCTTTATAATGTTTTGGTAACAGCTCATGCCTTTGTAATAATCTTTTTCATAGTTATACCTGTCTCTATAGGAGGTTTTGGTAACTGATTAATTCCTCTTATGTTAGGTGTAGCAGATATAGCATTTCCTCGAATGAATAATTTATCCTTTTGACTTTTAGTCCCAGCTTTTATATTTTTACTTCTTTCTTCAGCAATTGATGCAGGTGTAGGTACAGGTTGAACTGTTTATCCTCCTTTATCTGACTCTAGATACCATAGTGGTATTTCAGTAGATCTAGCTATTTTTAGTCTTCATTTATCTGGTATCTCTTCAATTCTAGGTAGAATTAATTTTTTAACTACAATTATTTGTTCTCGTACTACAAAGAGAATTTCTTTAGACCGTTTACCTTTATTCTTATGAGCTGTTGCTGTTACAGCAATCTTATTAATTACTAGACTACCAGTGTTAGCTGGAGCTATTACTATGCT
>gi|999845912|gb|KT729966.1|_Brachionus_calyciflorus_isolate_69H2_cytochrome_oxidase_subunit_I_(COI)_gene_partial_cds_mitochondrial
TTGGTTCTTATTTAGGAGATGAGCATCTTTATAATGTTTTGGTAACAGCTCATGCCTTTGTAATAATCTTTTTCATAGTTATACCTGTCTCTATAGGAGGTTTTGGTAACTGATTAATTCCTCTTATGTTAGGTGTAGCAGATATAGCATTTCCTCGAATGAATAATTTATCCTTTTGACTTTTAGTCCCAGCTTTTATATTTTTACTTCTTTCTTCAGCAATTGATGCAGGTGTAGGTACAGGTTGAACTGTTTATCCTCCTTTATCTGACTCTAGATACCATAGTGGTATTTCAGTAGATCTAGCTATTTTTAGTCTTCATTTATCTGGTATCTCTTCAATTCTAGGTAGAATTAATTTTTTAACTACAATTATTTGTTCTCGTACTACAAAGAGAATTTCTTTAGACCGTTTACCTTTATTCTTATGAGCTGTTGCTGTTACAGCAATCTTATTAATTACTAGACTACCAGTGTTAGCTGGAGCTATTACTATGCT
>gi|999845914|gb|KT729967.1|_Brachionus_calyciflorus_isolate_69I1_cytochrome_oxidase_subunit_I_(COI)_gene_partial_cds_mitochondrial
TTGGTTCCTATTTAGGAGATGAGCATCTTTATAATGTTTTAGTAACAGCTCATGCCTTTGTAATGATTTTCTTCATAGTTATACCTGTCTCTATAGGAGGTTTTGGTAATTGATTAATTCCTCTTATGTTAGGTGTAGCAGATATGGCATTCCCTCGAATGAATAATTTATCTTTTTGACTCTTAGTTCCAGCCTTTATGTTTTTACTACTTTCTTCAGCAATTGATGCAGGTGTTGGTACAGGTTGAACCGTTTACCCTCCTTTATCTGACTCAAGATATCACAGAGGTATTTCAGTAGACTTAGCTATTTTTAGACTTCATTTATCTGGTATTTCTTCTATTTTAGGTAGAATCAACTTTCTAACTACAATTATTTGTTCTCGTACAACAAAGAGAATTTCTTTAGATCGTTTACCTTTATTCCTATGAGCTGTTGCTGTAACAGCAATTTTACTAATTACTAGACTTCCAGTACTAGCTGGTGCTATCACAATACT
>gi|999845916|gb|KT729968.1|_Brachionus_calyciflorus_isolate_69J1_cytochrome_oxidase_subunit_I_(COI)_gene_partial_cds_mitochondrial
TTGGTTCTTATTTAGGAGATGAGCATCTTTATAATGTTTTGGTAACAGCTCATGCCTTTGTAATAATCTTTTTCATAGTTATACCTGTCTCTATAGGAGGTTTTGGTAACTGATTAATTCCTCTTATGTTAGGTGTAGCAGATATAGCATTTCCTCGAATGAATAATTTATCCTTTTGACTTTTAGTCCCAGCTTTTATATTTTTACTTCTTTCTTCAGCAATTGATGCAGGTGTAGGTACAGGTTGAACTGTTTATCCTCCTTTATCTGACTCTAGATACCATAGTGGTATTTCAGTAGATCTAGCTATTTTTAGTCTTCATTTATCTGGTATCTCTTCAATTCTAGGTAGAATTAATTTTTTAACTACAATTATTTGTTCTCGTACTACAAAGAGAATTTCTTTAGACCGTTTACCTTTATTCTTATGAGCTGTTGCTGTTACAGCAATCTTATTAATTACTAGACTACCAGTGTTAGCTGGAGCTATTACTATGCT
>gi|999845918|gb|KT729969.1|_Brachionus_calyciflorus_isolate_69K1_cytochrome_oxidase_subunit_I_(COI)_gene_partial_cds_mitochondrial
TTGGTTCTTATTTAGGAGATGAGCATCTTTATAATGTTTTGGTAACAGCTCATGCCTTTGTAATAATCTTTTTCATAGTTATACCTGTCTCTATAGGAGGTTTTGGTAACTGATTAATTCCTCTTATGTTAGGTGTAGCAGATATAGCATTTCCTCGAATGAATAATTTATCCTTTTGACTTTTAGTCCCAGCTTTTATATTTTTACTTCTTTCTTCAGCAATTGATGCAGGTGTAGGTACAGGTTGAACTGTTTATCCTCCTTTATCTGACTCTAGATACCATAGTGGTATTTCAGTAGATCTAGCTATTTTTAGTCTTCATTTATCTGGTATCTCTTCAATTCTAGGTAGAATTAATTTTTTAACTACAATTATTTGTTCTCGTACTACAAAGAGAATTTCTTTAGACCGTTTACCTTTATTCTTATGAGCTGTTGCTGTTACAGCAATCTTATTAATTACTAGACTACCAGTGTTAGCTGGAGCTATTACTATGCT
>gi|999845920|gb|KT729970.1|_Brachionus_calyciflorus_isolate_69L3_cytochrome_oxidase_subunit_I_(COI)_gene_partial_cds_mitochondrial
TTGGTTCTTATTTAGGAGATGAGCATCTTTATAATGTTTTGGTAACAGCTCATGCCTTTGTAATAATCTTTTTCATAGTTATACCTGTCTCTATAGGAGGTTTTGGTAACTGATTAATTCCTCTTATGTTAGGTGTAGCAGATATAGCATTTCCTCGAATGAATAATTTATCCTTTTGACTTTTAGTCCCAGCTTTTATATTTTTACTTCTTTCTTCAGCAATTGATGCAGGTGTAGGTACAGGTTGAACTGTTTATCCTCCTTTATCTGACTCTAGATACCATAGTGGTATTTCAGTAGATCTAGCTATTTTTAGTCTTCATTTATCTGGTATCTCTTCAATTCTAGGTAGAATTAATTTTTTAACTACAATTATTTGTTCTCGTACTACAAAGAGAATTTCTTTAGACCGTTTACCTTTATTCTTATGAGCTGTTGCTGTTACAGCAATCTTATTAATTACTAGACTACCAGTGTTAGCTGGAGCTATTACTATGCT
>gi|999845922|gb|KT729971.1|_Brachionus_calyciflorus_isolate_69M3_cytochrome_oxidase_subunit_I_(COI)_gene_partial_cds_mitochondrial
TTGGTTCTTATTTAGGAGATGAGCATCTTTATAATGTTTTGGTAACAGCTCATGCCTTTGTAATAATCTTTTTCATAGTTATACCTGTCTCTATAGGAGGTTTTGGTAACTGATTAATTCCTCTTATGTTAGGTGTAGCAGATATAGCATTTCCTCGAATGAATAATTTATCCTTTTGACTTTTAGTCCCAGCTTTTATATTTTTACTTCTTTCTTCAGCAATTGATGCAGGTGTAGGTACAGGTTGAACTGTTTATCCTCCTTTATCTGACTCTAGATACCATAGTGGTATTTCAGTAGATCTAGCTATTTTTAGTCTTCATTTATCTGGTATCTCTTCAATTCTAGGTAGAATTAATTTTTTAACTACAATTATTTGTTCTCGTACTACAAAGAGAATTTCTTTAGACCGTTTACCTTTATTCTTATGAGCTGTTGCTGTTACAGCAATCTTATTAATTACTAGACTACCAGTGTTAGCTGGAGCTATTACTATGCT
>gi|999845924|gb|KT729972.1|_Brachionus_calyciflorus_isolate_69O3_cytochrome_oxidase_subunit_I_(COI)_gene_partial_cds_mitochondrial
TTGGTTCTTATTTAGGAGATGAGCATCTTTATAATGTTTTGGTAACAGCTCATGCCTTTGTAATAATCTTTTTCATAGTTATACCTGTCTCTATAGGAGGTTTTGGTAACTGATTAATTCCTCTTATGTTAGGTGTAGCAGATATAGCATTTCCTCGAATGAATAATTTATCCTTTTGACTTTTAGTCCCAGCTTTTATATTTTTACTTCTTTCTTCAGCAATTGATGCAGGTGTAGGTACAGGTTGAACTGTTTATCCTCCTTTATCTGACTCTAGATACCATAGTGGTATTTCAGTAGATCTAGCTATTTTTAGTCTTCATTTATCTGGTATCTCTTCAATTCTAGGTAGAATTAATTTTTTAACTACAATTATTTGTTCTCGTACTACAAAGAGAATTTCTTTAGACCGTTTACCTTTATTCTTATGAGCTGTTGCTGTTACAGCAATCTTATTAATTACTAGACTACCAGTGTTAGCTGGAGCTATTACTATGCT
>gi|999845926|gb|KT729973.1|_Brachionus_calyciflorus_isolate_69O4_cytochrome_oxidase_subunit_I_(COI)_gene_partial_cds_mitochondrial
TTGGTTCTTATTTAGGAGATGAGCATCTTTATAATGTTTTGGTAACAGCTCATGCCTTTGTAATAATCTTTTTCATAGTTATACCTGTCTCTATAGGAGGTTTTGGTAACTGATTAATTCCTCTTATGTTAGGTGTAGCAGATATAGCATTTCCTCGAATGAATAATTTATCCTTTTGACTTTTAGTCCCAGCTTTTATATTTTTACTTCTTTCTTCAGCAATTGATGCAGGTGTAGGTACAGGTTGAACTGTTTATCCTCCTTTATCTGACTCTAGATACCATAGTGGTATTTCAGTAGATCTAGCTATTTTTAGTCTTCATTTATCTGGTATCTCTTCAATTCTAGGTAGAATTAATTTTTTAACTACAATTATTTGTTCTCGTACTACAAAGAGAATTTCTTTAGACCGTTTACCTTTATTCTTATGAGCTGTTGCTGTTACAGCAATCTTATTAATTACTAGACTACCAGTGTTAGCTGGAGCTATTACTATGCT
>gi|999845928|gb|KT729974.1|_Brachionus_calyciflorus_isolate_69P3_cytochrome_oxidase_subunit_I_(COI)_gene_partial_cds_mitochondrial
TTGGTTCTTATTTAGGAGATGAGCATCTTTATAATGTTTTGGTAACAGCTCATGCCTTTGTAATAATCTTTTTCATAGTTATACCTGTCTCTATAGGAGGTTTTGGTAACTGATTAATTCCTCTTATGTTAGGTGTAGCAGATATAGCATTTCCTCGAATGAATAATTTATCCTTTTGACTTTTAGTCCCAGCTTTTATATTTTTACTTCTTTCTTCAGCAATTGATGCAGGTGTAGGTACAGGTTGAACTGTTTATCCTCCTTTATCTGACTCTAGATACCATAGTGGTATTTCAGTAGATCTAGCTATTTTTAGTCTTCATTTATCTGGTATCTCTTCAATTCTAGGTAGAATTAATTTTTTAACTACAATTATTTGTTCTCGTACTACAAAGAGAATTTCTTTAGACCGTTTACCTTTATTCTTATGAGCTGTTGCTGTTACAGCAATCTTATTAATTACTAGACTACCAGTGTTAGCTGGAGCTATTACTATGCT
>gi|999845930|gb|KT729975.1|_Brachionus_calyciflorus_isolate_69P4_cytochrome_oxidase_subunit_I_(COI)_gene_partial_cds_mitochondrial
TTGGTTCTTATTTAGGAGATGAGCATCTTTATAATGTTTTGGTAACAGCTCATGCCTTTGTAATAATCTTTTTCATAGTTATACCTGTCTCTATAGGAGGTTTTGGTAACTGATTAATTCCTCTTATGTTAGGTGTAGCAGATATAGCATTTCCTCGAATGAATAATTTATCCTTTTGACTTTTAGTCCCAGCTTTTATATTTTTACTTCTTTCTTCAGCAATTGATGCAGGTGTAGGTACAGGTTGAACTGTTTATCCTCCTTTATCTGACTCTAGATACCATAGTGGTATTTCAGTAGATCTAGCTATTTTTAGTCTTCATTTATCTGGTATCTCTTCAATTCTAGGTAGAATTAATTTTTTAACTACAATTATTTGTTCTCGTACTACAAAGAGAATTTCTTTAGACCGTTTACCTTTATTCTTATGAGCTGTTGCTGTTACAGCAATCTTATTAATTACTAGACTACCAGTGTTAGCTGGAGCTATTACTATGCT
>gi|999845932|gb|KT729976.1|_Brachionus_calyciflorus_isolate_69Q3_cytochrome_oxidase_subunit_I_(COI)_gene_partial_cds_mitochondrial
TTGGTTCTTATTTAGGAGATGAGCATCTTTATAATGTTTTGGTAACAGCTCATGCCTTTGTAATAATCTTTTTCATAGTTATACCTGTCTCTATAGGAGGTTTTGGTAACTGATTAATTCCTCTTATGTTAGGTGTAGCAGATATAGCATTTCCTCGAATGAATAATTTATCCTTTTGACTTTTAGTCCCAGCTTTTATATTTTTACTTCTTTCTTCAGCAATTGATGCAGGTGTAGGTACAGGTTGAACTGTTTATCCTCCTTTATCTGACTCTAGATACCATAGTGGTATTTCAGTAGATCTAGCTATTTTTAGTCTTCATTTATCTGGTATCTCTTCAATTCTAGGTAGAATTAATTTTTTAACTACAATTATTTGTTCTCGTACTACAAAGAGAATTTCTTTAGACCGTTTACCTTTATTCTTATGAGCTGTTGCTGTTACAGCAATCTTATTAATTACTAGACTACCAGTGTTAGCTGGAGCTATTACTATGCT
>gi|999845934|gb|KT729977.1|_Brachionus_calyciflorus_isolate_69Q5_cytochrome_oxidase_subunit_I_(COI)_gene_partial_cds_mitochondrial
TTGGTTCTTATTTAGGAGATGAGCATCTTTATAATGTTTTGGTAACAGCTCATGCCTTTGTAATAATCTTTTTCATAGTTATACCTGTCTCTATAGGAGGTTTTGGTAACTGATTAATTCCTCTTATGTTAGGTGTAGCAGATATAGCATTTCCTCGAATGAATAATTTATCCTTTTGACTTTTAGTCCCAGCTTTTATATTTTTACTTCTTTCTTCAGCAATTGATGCAGGTGTAGGTACAGGTTGAACTGTTTATCCTCCTTTATCTGACTCTAGATACCATAGTGGTATTTCAGTAGATCTAGCTATTTTTAGTCTTCATTTATCTGGTATCTCTTCAATTCTAGGTAGAATTAATTTTTTAACTACAATTATTTGTTCTCGTACTACAAAGAGAATTTCTTTAGACCGTTTACCTTTATTCTTATGAGCTGTTGCTGTTACAGCAATCTTATTAATTACTAGACTACCAGTGTTAGCTGGAGCTATTACTATGCT
>gi|999845936|gb|KT729978.1|_Brachionus_calyciflorus_isolate_69R1_cytochrome_oxidase_subunit_I_(COI)_gene_partial_cds_mitochondrial
TTGGTTCTTATTTAGGAGATGAGCATCTTTATAATGTTTTGGTAACAGCTCATGCCTTTGTAATAATCTTTTTCATAGTTATACCTGTCTCTATAGGAGGTTTTGGTAACTGATTAATTCCTCTTATGTTAGGTGTAGCAGATATAGCATTTCCTCGAATGAATAATTTATCCTTTTGACTTTTAGTCCCAGCTTTTATATTTTTACTTCTTTCTTCAGCAATTGATGCAGGTGTAGGTACAGGTTGAACTGTTTATCCTCCTTTATCTGACTCTAGATACCATAGTGGTATTTCAGTAGATCTAGCTATTTTTAGTCTTCATTTATCTGGTATCTCTTCAATTCTAGGTAGAATTAATTTTTTAACTACAATTATTTGTTCTCGTACTACAAAGAGAATTTCTTTAGACCGTTTACCTTTATTCTTATGAGCTGTTGCTGTTACAGCAATCTTATTAATTACTAGACTACCAGTGTTAGCTGGAGCTATTACTATGCT
>gi|999845938|gb|KT729979.1|_Brachionus_calyciflorus_isolate_69T3_cytochrome_oxidase_subunit_I_(COI)_gene_partial_cds_mitochondrial
TTGGTTCTTATTTAGGAGATGAGCATCTTTATAATGTTTTGGTAACAGCTCATGCCTTTGTAATAATCTTTTTCATAGTTATACCTGTCTCTATAGGAGGTTTTGGTAACTGATTAATTCCTCTTATGTTAGGTGTAGCAGATATAGCATTTCCTCGAATGAATAATTTATCCTTTTGACTTTTAGTCCCAGCTTTTATATTTTTACTTCTTTCTTCAGCAATTGATGCAGGTGTAGGTACAGGTTGAACTGTTTATCCTCCTTTATCTGACTCTAGATACCATAGTGGTATTTCAGTAGATCTAGCTATTTTTAGTCTTCATTTATCTGGTATCTCTTCAATTCTAGGTAGAATTAATTTTTTAACTACAATTATTTGTTCTCGTACTACAAAGAGAATTTCTTTAGACCGTTTACCTTTATTCTTATGAGCTGTTGCTGTTACAGCAATCTTATTAATTACTAGACTACCAGTGTTAGCTGGAGCTATTACTATGCT
>gi|999845940|gb|KT729980.1|_Brachionus_calyciflorus_isolate_69T4_cytochrome_oxidase_subunit_I_(COI)_gene_partial_cds_mitochondrial
TTGGTTCTTATTTAGGAGATGAGCATCTTTATAATGTTTTGGTAACAGCTCATGCCTTTGTAATAATCTTTTTCATAGTTATACCTGTCTCTATAGGAGGTTTTGGTAACTGATTAATTCCTCTTATGTTAGGTGTAGCAGATATAGCATTTCCTCGAATGAATAATTTATCCTTTTGACTTTTAGTCCCAGCTTTTATATTTTTACTTCTTTCTTCAGCAATTGATGCAGGTGTAGGTACAGGTTGAACTGTTTATCCTCCTTTATCTGACTCTAGATACCATAGTGGTATTTCAGTAGATCTAGCTATTTTTAGTCTTCATTTATCTGGTATCTCTTCAATTCTAGGTAGAATTAATTTTTTAACTACAATTATTTGTTCTCGTACTACAAAGAGAATTTCTTTAGACCGTTTACCTTTATTCTTATGAGCTGTTGCTGTTACAGCAATCTTATTAATTACTAGACTACCAGTGTTAGCTGGAGCTATTACTATGCT
>gi|999845942|gb|KT729981.1|_Brachionus_calyciflorus_isolate_69U1_cytochrome_oxidase_subunit_I_(COI)_gene_partial_cds_mitochondrial
TTGGTTCTTATTTAGGAGATGAGCATCTTTATAATGTTTTAGTAACAGCTCATGCCTTTGTAATAATTTTCTTTATAGTTATGCCTGTCTCTATAGGAGGTTTTGGTAACTGGTTAATTCCTCTTATGTTAGGAGTAGCAGATATGGCATTTCCTCGAATGAATAATTTATCTTTTTGACTTTTAGTTCCAGCTTTTATGTTTTTACTTCTTTCCTCAGCAATTGATGCAGGTGTTGGCACAGGTTGAACTGTTTATCCTCCTCTATCTGATTCCAGATACCATAGAGGTATTTCAGTAGATTTAGCTATTTTTAGGCTTCATTTATCTGGTATTTCTTCTATTTTAGGTAGAATTAATTTTTTAACTACAATTATCTGTTCTCGTACAACAAAGAGAATTTCTTTAGATCGTTTGCCTTTATTCTTATGAGCTGTTGCTGTAACAGCAATTTTATTAATTACTAGGCTTCCAGTATTAGCTGGTGCTATTACAATGCT
>gi|999845944|gb|KT729982.1|_Brachionus_calyciflorus_isolate_69V3_cytochrome_oxidase_subunit_I_(COI)_gene_partial_cds_mitochondrial
TTGGTTCTTATTTAGGAGATGAGCATCTTTATAATGTTTTGGTAACAGCTCATGCCTTTGTAATAATCTTTTTCATAGTTATACCTGTCTCTATAGGAGGTTTTGGTAACTGATTAATTCCTCTTATGTTAGGTGTAGCAGATATAGCATTTCCTCGAATGAATAATTTATCCTTTTGACTTTTAGTCCCAGCTTTTATATTTTTACTTCTTTCTTCAGCAATTGATGCAGGTGTAGGTACAGGTTGAACTGTTTATCCTCCTTTATCTGACTCTAGATACCATAGTGGTATTTCAGTAGATCTAGCTATTTTTAGTCTTCATTTATCTGGTATCTCTTCAATTCTAGGTAGAATTAATTTTTTAACTACAATTATTTGTTCTCGTACTACAAAGAGAATTTCTTTAGACCGTTTACCTTTATTCTTATGAGCTGTTGCTGTTACAGCAATCTTATTAATTACTAGACTACCAGTGTTAGCTGGAGCTATTACTATGCT
>gi|999845946|gb|KT729983.1|_Brachionus_calyciflorus_isolate_69V5_cytochrome_oxidase_subunit_I_(COI)_gene_partial_cds_mitochondrial
TTGGTTCTTATTTAGGAGATGAGCATCTTTATAATGTTTTGGTAACAGCTCATGCCTTTGTAATAATCTTTTTCATAGTTATACCTGTCTCTATAGGAGGTTTTGGTAACTGATTAATTCCTCTTATGTTAGGTGTAGCAGATATAGCATTTCCTCGAATGAATAATTTATCCTTTTGACTTTTAGTCCCAGCTTTTATATTTTTACTTCTTTCTTCAGCAATTGATGCAGGTGTAGGTACAGGTTGAACTGTTTATCCTCCTTTATCTGACTCTAGATACCATAGTGGTATTTCAGTAGATCTAGCTATTTTTAGTCTTCATTTATCTGGTATCTCTTCAATTCTAGGTAGAATTAATTTTTTAACTACAATTATTTGTTCTCGTACTACAAAGAGAATTTCTTTAGACCGTTTACCTTTATTCTTATGAGCTGTTGCTGTTACAGCAATCTTATTAATTACTAGACTACCAGTGTTAGCTGGAGCTATTACTATGCT
>gi|999845948|gb|KT729984.1|_Brachionus_calyciflorus_isolate_69W3_cytochrome_oxidase_subunit_I_(COI)_gene_partial_cds_mitochondrial
TTGGTTCTTATTTAGGAGATGAGCATCTTTATAATGTTTTGGTAACAGCTCATGCCTTTGTAATAATCTTTTTCATAGTTATACCTGTCTCTATAGGAGGTTTTGGTAACTGATTAATTCCTCTTATGTTAGGTGTAGCAGATATAGCATTTCCTCGAATGAATAATTTATCCTTTTGACTTTTAGTCCCAGCTTTTATATTTTTACTTCTTTCTTCAGCAATTGATGCAGGTGTAGGTACAGGTTGAACTGTTTATCCTCCTTTATCTGACTCTAGATACCATAGTGGTATTTCAGTAGATCTAGCTATTTTTAGTCTTCATTTATCTGGTATCTCTTCAATTCTAGGTAGAATTAATTTTTTAACTACAATTATTTGTTCTCGTACTACAAAGAGAATTTCTTTAGACCGTTTACCTTTATTCTTATGAGCTGTTGCTGTTACAGCAATCTTATTAATTACTAGACTACCAGTGTTAGCTGGAGCTATTACTATGCT
>gi|999845950|gb|KT729985.1|_Brachionus_calyciflorus_isolate_69W5_cytochrome_oxidase_subunit_I_(COI)_gene_partial_cds_mitochondrial
TTGGTTCTTATTTAGGAGATGAGCATCTTTATAATGTTTTGGTAACAGCTCATGCCTTTGTAATAATCTTTTTCATAGTTATACCTGTCTCTATAGGAGGTTTTGGTAACTGATTAATTCCTCTTATGTTAGGTGTAGCAGATATAGCATTTCCTCGAATGAATAATTTATCCTTTTGACTTTTAGTCCCAGCTTTTATATTTTTACTTCTTTCTTCAGCAATTGATGCAGGTGTAGGTACAGGTTGAACTGTTTATCCTCCTTTATCTGACTCTAGATACCATAGTGGTATTTCAGTAGATCTAGCTATTTTTAGTCTTCATTTATCTGGTATCTCTTCAATTCTAGGTAGAATTAATTTTTTAACTACAATTATTTGTTCTCGTACTACAAAGAGAATTTCTTTAGACCGTTTACCTTTATTCTTATGAGCTGTTGCTGTTACAGCAATCTTATTAATTACTAGACTACCAGTGTTAGCTGGAGCTATTACTATGCT
>gi|999845952|gb|KT729986.1|_Brachionus_calyciflorus_isolate_69X1_cytochrome_oxidase_subunit_I_(COI)_gene_partial_cds_mitochondrial
TTGGTTCTTATTTAGGAGATGAGCATCTTTATAATGTTTTGGTAACAGCTCATGCCTTTGTAATAATCTTTTTCATAGTTATACCTGTCTCTATAGGAGGTTTTGGTAACTGATTAATTCCTCTTATGTTAGGTGTAGCAGATATAGCATTTCCTCGAATGAATAATTTATCCTTTTGACTTTTAGTCCCAGCTTTTATATTTTTACTTCTTTCTTCAGCAATTGATGCAGGTGTAGGTACAGGTTGAACTGTTTATCCTCCTTTATCTGACTCTAGATACCATAGTGGTATTTCAGTAGATCTAGCTATTTTTAGTCTTCATTTATCTGGTATCTCTTCAATTCTAGGTAGAATTAATTTTTTAACTACAATTATTTGTTCTCGTACTACAAAGAGAATTTCTTTAGACCGTTTACCTTTATTCTTATGAGCTGTTGCTGTTACAGCAATCTTATTAATTACTAGACTACCAGTGTTAGCTGGAGCTATTACTATGCT
>gi|999845954|gb|KT729987.1|_Brachionus_calyciflorus_isolate_69Z1_cytochrome_oxidase_subunit_I_(COI)_gene_partial_cds_mitochondrial
TTGGTTCTTATTTAGGAGATGAGCATCTTTATAATGTTTTAGTAACAGCTCATGCCTTTGTAATAATTTTCTTTATAGTTATGCCTGTCTCTATAGGAGGTTTTGGTAACTGGTTAATTCCTCTTATGTTAGGAGTAGCAGATATGGCATTTCCTCGAATGAATAATTTATCTTTTTGACTTTTAGTTCCAGCTTTTATGTTTTTACTTCTTTCCTCAGCAATTGATGCAGGTGTTGGCACAGGTTGAACTGTTTATCCTCCTCTATCTGATTCCAGATACCATAGAGGTATTTCAGTAGATTTAGCTATTTTTAGGCTTCATTTATCTGGTATTTCTTCTATTTTAGGTAGAATTAATTTTTTAACTACAATTATCTGTTCTCGTACAACAAAGAGAATTTCTTTAGATCGTTTGCCTTTATTCTTATGAGCTGTTGCTGTAACAGCAATTTTATTAATTACTAGGCTTCCAGTATTAGCTGGTGCTATTACAATGCT
>gi|999845956|gb|KT729988.1|_Brachionus_calyciflorus_isolate_69AA3_cytochrome_oxidase_subunit_I_(COI)_gene_partial_cds_mitochondrial
TTGGTTCTTATTTAGGAGATGAGCATCTTTATAATGTTTTGGTAACAGCTCATGCCTTTGTAATAATCTTTTTCATAGTTATACCTGTCTCTATAGGAGGTTTTGGTAACTGATTAATTCCTCTTATGTTAGGTGTAGCAGATATAGCATTTCCTCGAATGAATAATTTATCCTTTTGACTTTTAGTCCCAGCTTTTATATTTTTACTTCTTTCTTCAGCAATTGATGCAGGTGTAGGTACAGGTTGAACTGTTTATCCTCCTTTATCTGACTCTAGATACCATAGTGGTATTTCAGTAGATCTAGCTATTTTTAGTCTTCATTTATCTGGTATCTCTTCAATTCTAGGTAGAATTAATTTTTTAACTACAATTATTTGTTCTCGTACTACAAAGAGAATTTCTTTAGACCGTTTACCTTTATTCTTATGAGCTGTTGCTGTTACAGCAATCTTATTAATTACTAGACTACCAGTGTTAGCTGGAGCTATTACTATGCT
>gi|999845958|gb|KT729989.1|_Brachionus_calyciflorus_isolate_69AA5_cytochrome_oxidase_subunit_I_(COI)_gene_partial_cds_mitochondrial
TTGGTTCTTATTTAGGAGATGAGCATCTTTATAATGTTTTGGTAACAGCTCATGCCTTTGTAATAATCTTTTTCATAGTTATACCTGTCTCTATAGGAGGTTTTGGTAACTGATTAATTCCTCTTATGTTAGGTGTAGCAGATATAGCATTTCCTCGAATGAATAATTTATCCTTTTGACTTTTAGTCCCAGCTTTTATATTTTTACTTCTTTCTTCAGCAATTGATGCAGGTGTAGGTACAGGTTGAACTGTTTATCCTCCTTTATCTGACTCTAGATACCATAGTGGTATTTCAGTAGATCTAGCTATTTTTAGTCTTCATTTATCTGGTATCTCTTCAATTCTAGGTAGAATTAATTTTTTAACTACAATTATTTGTTCTCGTACTACAAAGAGAATTTCTTTAGACCGTTTACCTTTATTCTTATGAGCTGTTGCTGTTACAGCAATCTTATTAATTACTAGACTACCAGTGTTAGCTGGAGCTATTACTATGCT
>gi|999845960|gb|KT729990.1|_Brachionus_calyciflorus_isolate_69AB3_cytochrome_oxidase_subunit_I_(COI)_gene_partial_cds_mitochondrial
TTGGTTCTTATTTAGGAGATGAGCATCTTTATAATGTTTTGGTAACAGCTCATGCCTTTGTAATAATCTTTTTCATAGTTATACCTGTCTCTATAGGAGGTTTTGGTAACTGATTAATTCCTCTTATGTTAGGTGTAGCAGATATAGCATTTCCTCGAATGAATAATTTATCCTTTTGACTTTTAGTCCCAGCTTTTATATTTTTACTTCTTTCTTCAGCAATTGATGCAGGTGTAGGTACAGGTTGAACTGTTTATCCTCCTTTATCTGACTCTAGATACCATAGTGGTATTTCAGTAGATCTAGCTATTTTTAGTCTTCATTTATCTGGTATCTCTTCAATTCTAGGTAGAATTAATTTTTTAACTACAATTATTTGTTCTCGTACTACAAAGAGAATTTCTTTAGACCGTTTACCTTTATTCTTATGAGCTGTTGCTGTTACAGCAATCTTATTAATTACTAGACTACCAGTGTTAGCTGGAGCTATTACTATGCT
>gi|999845962|gb|KT729991.1|_Brachionus_calyciflorus_isolate_69AB5_cytochrome_oxidase_subunit_I_(COI)_gene_partial_cds_mitochondrial
TTGGTTCTTATTTAGGAGATGAGCATCTTTATAATGTTTTGGTAACAGCTCATGCCTTTGTAATAATCTTTTTCATAGTTATACCTGTCTCTATAGGAGGTTTTGGTAACTGATTAATTCCTCTTATGTTAGGTGTAGCAGATATAGCATTTCCTCGAATGAATAATTTATCCTTTTGACTTTTAGTCCCAGCTTTTATATTTTTACTTCTTTCTTCAGCAATTGATGCAGGTGTAGGTACAGGTTGAACTGTTTATCCTCCTTTATCTGACTCTAGATACCATAGTGGTATTTCAGTAGATCTAGCTATTTTTAGTCTTCATTTATCTGGTATCTCTTCAATTCTAGGTAGAATTAATTTTTTAACTACAATTATTTGTTCTCGTACTACAAAGAGAATTTCTTTAGACCGTTTACCTTTATTCTTATGAGCTGTTGCTGTTACAGCAATCTTATTAATTACTAGACTACCAGTGTTAGCTGGAGCTATTACTATGCT
>gi|999845964|gb|KT729992.1|_Brachionus_calyciflorus_isolate_69AC3_cytochrome_oxidase_subunit_I_(COI)_gene_partial_cds_mitochondrial
TTGGTTCTTATTTAGGAGATGAGCATCTTTATAATGTTTTGGTAACAGCTCATGCCTTTGTAATAATCTTTTTCATAGTTATACCTGTCTCTATAGGAGGTTTTGGTAACTGATTAATTCCTCTTATGTTAGGTGTAGCAGATATAGCATTTCCTCGAATGAATAATTTATCCTTTTGACTTTTAGTCCCAGCTTTTATATTTTTACTTCTTTCTTCAGCAATTGATGCAGGTGTAGGTACAGGTTGAACTGTTTATCCTCCTTTATCTGACTCTAGATACCATAGTGGTATTTCAGTAGATCTAGCTATTTTTAGTCTTCATTTATCTGGTATCTCTTCAATTCTAGGTAGAATTAATTTTTTAACTACAATTATTTGTTCTCGTACTACAAAGAGAATTTCTTTAGACCGTTTACCTTTATTCTTATGAGCTGTTGCTGTTACAGCAATCTTATTAATTACTAGACTACCAGTGTTAGCTGGAGCTATTACTATGCT
>gi|999845966|gb|KT729993.1|_Brachionus_calyciflorus_isolate_69AC4_cytochrome_oxidase_subunit_I_(COI)_gene_partial_cds_mitochondrial
TTGGTTCTTATTTAGGAGATGAGCATCTTTATAATGTTTTGGTAACAGCTCATGCCTTTGTAATAATCTTTTTCATAGTTATACCTGTCTCTATAGGAGGTTTTGGTAACTGATTAATTCCTCTTATGTTAGGTGTAGCAGATATAGCATTTCCTCGAATGAATAATTTATCCTTTTGACTTTTAGTCCCAGCTTTTATATTTTTACTTCTTTCTTCAGCAATTGATGCAGGTGTAGGTACAGGTTGAACTGTTTATCCTCCTTTATCTGACTCTAGATACCATAGTGGTATTTCAGTAGATCTAGCTATTTTTAGTCTTCATTTATCTGGTATCTCTTCAATTCTAGGTAGAATTAATTTTTTAACTACAATTATTTGTTCTCGTACTACAAAGAGAATTTCTTTAGACCGTTTACCTTTATTCTTATGAGCTGTTGCTGTTACAGCAATCTTATTAATTACTAGACTACCAGTGTTAGCTGGAGCTATTACTATGCT
>gi|999845968|gb|KT729994.1|_Brachionus_calyciflorus_isolate_69AD2_cytochrome_oxidase_subunit_I_(COI)_gene_partial_cds_mitochondrial
TTGGTTCCTATTTAGGAGATGAGCATCTTTATAATGTTTTAGTAACAGCTCATGCCTTTGTAATGATTTTCTTCATAGTTATACCTGTCTCTATAGGAGGTTTTGGTAATTGATTGATTCCTCTTATGTTAGGTGTAGCAGATATGGCATTCCCTCGAATGAATAATTTATCTTTTTGACTCTTAGTTCCAGCCTTTATGTTTTTACTACTTTCTTCAGCAATTGATGCAGGTGTTGGTACAGGTTGAACCGTTTACCCTCCTTTATCTGACTCAAGATATCACAGAGGTATTTCAGTAGACTTAGCTATTTTTAGACTTCATTTATCTGGTATTTCTTCTATTTTAGGTAGAATCAACTTTCTAACTACAATTATTTGTTCTCGTACAACAAAGAGAATTTCTTTAGATCGTTTACCTTTATTCCTATGAGCTGTTGCTGTTACAGCAATTTTACTAATTACTAGACTTCCAGTACTAGCTGGTGCTATCACAATACT
>gi|999845970|gb|KT729995.1|_Brachionus_calyciflorus_isolate_69AE3_cytochrome_oxidase_subunit_I_(COI)_gene_partial_cds_mitochondrial
TTGGTTCTTATTTAGGAGATGAGCATCTTTATAATGTTTTGGTAACAGCTCATGCCTTTGTAATAATCTTTTTCATAGTTATACCTGTCTCTATAGGAGGTTTTGGTAACTGATTAATTCCTCTTATGTTAGGTGTAGCAGATATAGCATTTCCTCGAATGAATAATTTATCCTTTTGACTTTTAGTCCCAGCTTTTATATTTTTACTTCTTTCTTCAGCAATTGATGCAGGTGTAGGTACAGGTTGAACTGTTTATCCTCCTTTATCTGACTCTAGATACCATAGTGGTATTTCAGTAGATCTAGCTATTTTTAGTCTTCATTTATCTGGTATCTCTTCAATTCTAGGTAGAATTAATTTTTTAACTACAATTATTTGTTCTCGTACTACAAAGAGAATTTCTTTAGACCGTTTACCTTTATTCTTATGAGCTGTTGCTGTTACAGCAATCTTATTAATTACTAGACTACCAGTGTTAGCTGGAGCTATTACTATGCT
>gi|999845972|gb|KT729996.1|_Brachionus_calyciflorus_isolate_69AE5_cytochrome_oxidase_subunit_I_(COI)_gene_partial_cds_mitochondrial
TTGGTTCTTATTTAGGAGATGAGCATCTTTATAATGTTTTGGTAACAGCTCATGCCTTTGTAATAATCTTTTTCATAGTTATACCTGTCTCTATAGGAGGTTTTGGTAACTGATTAATTCCTCTTATGTTAGGTGTAGCAGATATAGCATTTCCTCGAATGAATAATTTATCCTTTTGACTTTTAGTCCCAGCTTTTATATTTTTACTTCTTTCTTCAGCAATTGATGCAGGTGTAGGTACAGGTTGAACTGTTTATCCTCCTTTATCTGACTCTAGATACCATAGTGGTATTTCAGTAGATCTAGCTATTTTTAGTCTTCATTTATCTGGTATCTCTTCAATTCTAGGTAGAATTAATTTTTTAACTACAATTATTTGTTCTCGTACTACAAAGAGAATTTCTTTAGACCGTTTACCTTTATTCTTATGAGCTGTTGCTGTTACAGCAATCTTATTAATTACTAGACTACCAGTGTTAGCTGGAGCTATTACTATGCT
>gi|999845974|gb|KT729997.1|_Brachionus_calyciflorus_isolate_69AF1_cytochrome_oxidase_subunit_I_(COI)_gene_partial_cds_mitochondrial
TTGGTTCTTATTTAGGAGATGAGCATCTTTATAATGTTTTGGTAACAGCTCATGCCTTTGTAATAATCTTTTTCATAGTTATACCTGTCTCTATAGGAGGTTTTGGTAACTGATTAATTCCTCTTATGTTAGGTGTAGCAGATATAGCATTTCCTCGAATGAATAATTTATCCTTTTGACTTTTAGTCCCAGCTTTTATATTTTTACTTCTTTCTTCAGCAATTGATGCAGGTGTAGGTACAGGTTGAACTGTTTATCCTCCTTTATCTGACTCTAGATACCATAGTGGTATTTCAGTAGATCTAGCTATTTTTAGTCTTCATTTATCTGGTATCTCTTCAATTCTAGGTAGAATTAATTTTTTAACTACAATTATTTGTTCTCGTACTACAAAGAGAATTTCTTTAGACCGTTTACCTTTATTCTTATGAGCTGTTGCTGTTACAGCAATCTTATTAATTACTAGACTACCAGTGTTAGCTGGAGCTATTACTATGCT
>gi|999845976|gb|KT729998.1|_Brachionus_calyciflorus_isolate_69AI3_cytochrome_oxidase_subunit_I_(COI)_gene_partial_cds_mitochondrial
TTGGTTCTTATTTAGGAGATGAGCATCTTTATAATGTTTTGGTAACAGCTCATGCCTTTGTAATAATCTTTTTCATAGTTATACCTGTCTCTATAGGAGGTTTTGGTAACTGATTAATTCCTCTTATGTTAGGTGTAGCAGATATAGCATTTCCTCGAATGAATAATTTATCCTTTTGACTTTTAGTCCCAGCTTTTATATTTTTACTTCTTTCTTCAGCAATTGATGCAGGTGTAGGTACAGGTTGAACTGTTTATCCTCCTTTATCTGACTCTAGATACCATAGTGGTATTTCAGTAGATCTAGCTATTTTTAGTCTTCATTTATCTGGTATCTCTTCAATTCTAGGTAGAATTAATTTTTTAACTACAATTATTTGTTCTCGTACTACAAAGAGAATTTCTTTAGACCGTTTACCTTTATTCTTATGAGCTGTTGCTGTTACAGCAATCTTATTAATTACTAGACTACCAGTGTTAGCTGGAGCTATTACTATGCT
>gi|999845978|gb|KT729999.1|_Brachionus_calyciflorus_isolate_69AI4_cytochrome_oxidase_subunit_I_(COI)_gene_partial_cds_mitochondrial
TTGGTTCTTATTTAGGAGATGAGCATCTTTATAATGTTTTGGTAACAGCTCATGCCTTTGTAATAATCTTTTTCATAGTTATACCTGTCTCTATAGGAGGTTTTGGTAACTGATTAATTCCTCTTATGTTAGGTGTAGCAGATATAGCATTTCCTCGAATGAATAATTTATCCTTTTGACTTTTAGTCCCAGCTTTTATATTTTTACTTCTTTCTTCAGCAATTGATGCAGGTGTAGGTACAGGTTGAACTGTTTATCCTCCTTTATCTGACTCTAGATACCATAGTGGTATTTCAGTAGATCTAGCTATTTTTAGTCTTCATTTATCTGGTATCTCTTCAATTCTAGGTAGAATTAATTTTTTAACTACAATTATTTGTTCTCGTACTACAAAGAGAATTTCTTTAGACCGTTTACCTTTATTCTTATGAGCTGTTGCTGTTACAGCAATCTTATTAATTACTAGACTACCAGTGTTAGCTGGAGCTATTACTATGCT
>gi|999845980|gb|KT730000.1|_Brachionus_calyciflorus_isolate_69AJ3_cytochrome_oxidase_subunit_I_(COI)_gene_partial_cds_mitochondrial
TTGGTTCTTATTTAGGAGATGAGCATCTTTATAATGTTTTGGTAACAGCTCATGCCTTTGTAATAATCTTTTTCATAGTTATACCTGTCTCTATAGGAGGTTTTGGTAACTGATTAATTCCTCTTATGTTAGGTGTAGCAGATATGGCATTTCCTCGAATGAATAATTTATCCTTTTGACTTTTAGTCCCAGCTTTTATATTTTTACTTCTTTCTTCAGCAATTGATGCAGGTGTAGGTACAGGTTGAACTGTTTATCCTCCTTTATCTGATTCTAGATACCATAGTGGTATTTCAGTAGATCTAGCTATTTTTAGTCTTCATTTATCTGGTATCTCTTCAATTCTAGGTAGAATTAATTTTTTAACTACAATTATTTGTTCTCGTACTACAAAGAGAATTTCTTTAGACCGTTTACCTTTATTCTTATGAGCTGTTGCTGTAACAGCAATCTTATTAATTACTAGACTACCAGTGTTAGCTGGAGCTATTACTATGCT
>gi|999845982|gb|KT730001.1|_Brachionus_calyciflorus_isolate_69AJ4_cytochrome_oxidase_subunit_I_(COI)_gene_partial_cds_mitochondrial
TTGGTTCTTATTTAGGAGATGAGCATCTTTATAATGTTTTGGTAACAGCTCATGCCTTTGTAATAATCTTTTTCATAGTTATACCTGTCTCTATAGGAGGTTTTGGTAACTGATTAATTCCTCTTATGTTAGGTGTAGCAGATATGGCATTTCCTCGAATGAATAATTTATCCTTTTGACTTTTAGTCCCAGCTTTTATATTTTTACTTCTTTCTTCAGCAATTGATGCAGGTGTAGGTACAGGTTGAACTGTTTATCCTCCTTTATCTGATTCTAGATACCATAGTGGTATTTCAGTAGATCTAGCTATTTTTAGTCTTCATTTATCTGGTATCTCTTCAATTCTAGGTAGAATTAATTTTTTAACTACAATTATTTGTTCTCGTACTACAAAGAGAATTTCTTTAGACCGTTTACCTTTATTCTTATGAGCTGTTGCTGTAACAGCAATCTTATTAATTACTAGACTACCAGTGTTAGCTGGAGCTATTACTATGCT
>gi|999845984|gb|KT730002.1|_Brachionus_calyciflorus_isolate_69AK3_cytochrome_oxidase_subunit_I_(COI)_gene_partial_cds_mitochondrial
TTGGTTCCTATTTAGGAGATGAGCATCTTTATAATGTTTTAGTAACAGCTCATGCCTTTGTAATGATTTTCTTCATAGTTATACCTGTCTCTATAGGAGGTTTTGGTAATTGATTGATTCCTCTTATGTTAGGTGTAGCAGATATGGCATTCCCTCGAATGAATAATTTATCTTTTTGACTCTTAGTTCCAGCCTTTATGTTTTTACTACTTTCTTCAGCAATTGATGCAGGTGTTGGTACAGGTTGAACCGTTTACCCTCCTTTATCTGACTCAAGATATCACAGAGGTATTTCAGTAGACTTAGCTATTTTTAGACTTCATTTATCTGGTATTTCTTCTATTTTAGGTAGAATCAACTTTCTAACTACAATTATTTGTTCTCGTACAACAAAGAGAATTTCTTTAGATCGTTTACCTTTATTCCTATGAGCTGTTGCTGTAACAGCAATTTTACTAATTACTAGACTTCCAGTACTAGCTGGTGCTATCACAATACT
>gi|999845986|gb|KT730003.1|_Brachionus_calyciflorus_isolate_69AK4_cytochrome_oxidase_subunit_I_(COI)_gene_partial_cds_mitochondrial
TTGGTTCCTATTTAGGAGATGAGCATCTTTATAATGTTTTAGTAACAGCTCATGCCTTTGTAATGATTTTCTTCATAGTTATACCTGTCTCTATAGGAGGTTTTGGTAATTGATTGATTCCTCTTATGTTAGGTGTAGCAGATATGGCATTCCCTCGAATGAATAATTTATCTTTTTGACTCTTAGTTCCAGCCTTTATGTTTTTACTACTTTCTTCAGCAATTGATGCAGGTGTTGGTACAGGTTGAACCGTTTACCCTCCTTTATCTGACTCAAGATATCACAGAGGTATTTCAGTAGACTTAGCTATTTTTAGACTTCATTTATCTGGTATTTCTTCTATTTTAGGTAGAATCAACTTTCTAACTACAATTATTTGTTCTCGTACAACAAAGAGAATTTCTTTAGATCGTTTACCTTTATTCCTATGAGCTGTTGCTGTAACAGCAATTTTACTAATTACTAGACTTCCAGTACTAGCTGGTGCTATCACAATACT
>gi|999845988|gb|KT730004.1|_Brachionus_calyciflorus_isolate_69AM3_cytochrome_oxidase_subunit_I_(COI)_gene_partial_cds_mitochondrial
TTGGTTCTTATTTAGGAGATGAGCATCTTTATAATGTTTTGGTAACAGCTCATGCCTTTGTAATAATCTTTTTCATAGTTATACCTGTCTCTATAGGAGGTTTTGGTAACTGATTAATTCCTCTTATGTTAGGTGTAGCAGATATAGCATTTCCTCGAATGAATAATTTATCCTTTTGACTTTTAGTCCCAGCTTTTATATTTTTACTTCTTTCTTCAGCAATTGATGCAGGTGTAGGTACAGGTTGAACTGTTTATCCTCCTTTATCTGACTCTAGATACCATAGTGGTATTTCAGTAGATCTAGCTATTTTTAGTCTTCATTTATCTGGTATCTCTTCAATTCTAGGTAGAATTAATTTTTTAACTACAATTATTTGTTCTCGTACTACAAAGAGAATTTCTTTAGACCGTTTACCTTTATTCTTATGAGCTGTTGCTGTTACAGCAATCTTATTAATTACTAGACTACCAGTGTTAGCTGGAGCTATTACTATGCT
>gi|999845990|gb|KT730005.1|_Brachionus_calyciflorus_isolate_69AM5_cytochrome_oxidase_subunit_I_(COI)_gene_partial_cds_mitochondrial
TTGGTTCTTATTTAGGAGATGAGCATCTTTATAATGTTTTGGTAACAGCTCATGCCTTTGTAATAATCTTTTTCATAGTTATACCTGTCTCTATAGGAGGTTTTGGTAACTGATTAATTCCTCTTATGTTAGGTGTAGCAGATATAGCATTTCCTCGAATGAATAATTTATCCTTTTGACTTTTAGTCCCAGCTTTTATATTTTTACTTCTTTCTTCAGCAATTGATGCAGGTGTAGGTACAGGTTGAACTGTTTATCCTCCTTTATCTGACTCTAGATACCATAGTGGTATTTCAGTAGATCTAGCTATTTTTAGTCTTCATTTATCTGGTATCTCTTCAATTCTAGGTAGAATTAATTTTTTAACTACAATTATTTGTTCTCGTACTACAAAGAGAATTTCTTTAGACCGTTTACCTTTATTCTTATGAGCTGTTGCTGTTACAGCAATCTTATTAATTACTAGACTACCAGTGTTAGCTGGAGCTATTACTATGCT
>gi|999845992|gb|KT730006.1|_Brachionus_calyciflorus_isolate_69AP3_cytochrome_oxidase_subunit_I_(COI)_gene_partial_cds_mitochondrial
TTGGTTCTTATTTAGGAGATGAGCATCTTTATAATGTTTTGGTAACAGCTCATGCCTTTGTAATAATCTTTTTCATAGTTATACCTGTCTCTATAGGAGGTTTTGGTAACTGATTAATTCCTCTTATGTTAGGTGTAGCAGATATGGCATTTCCTCGAATGAATAATTTATCCTTTTGACTTTTAGTCCCAGCTTTTATATTTTTACTTCTTTCTTCAGCAATTGATGCAGGTGTAGGTACAGGTTGAACTGTTTATCCTCCTTTATCTGATTCTAGATACCATAGTGGTATTTCAGTAGATCTAGCTATTTTTAGTCTTCATTTATCTGGTATCTCTTCAATTCTAGGTAGAATTAATTTTTTAACTACAATTATTTGTTCTCGTACTACAAAGAGAATTTCTTTAGACCGTTTACCTTTATTCTTATGAGCTGTTGCTGTAACAGCAATCTTATTAATTACTAGACTACCAGTGTTAGCTGGAGCTATTACTATGCT
>gi|999845994|gb|KT730007.1|_Brachionus_calyciflorus_isolate_69AP5_cytochrome_oxidase_subunit_I_(COI)_gene_partial_cds_mitochondrial
TTGGTTCTTATTTAGGAGATGAGCATCTTTATAATGTTTTGGTAACAGCTCATGCCTTTGTAATAATCTTTTTCATAGTTATACCTGTCTCTATAGGAGGTTTTGGTAACTGATTAATTCCTCTTATGTTAGGTGTAGCAGATATGGCATTTCCTCGAATGAATAATTTATCCTTTTGACTTTTAGTCCCAGCTTTTATATTTTTACTTCTTTCTTCAGCAATTGATGCAGGTGTAGGTACAGGTTGAACTGTTTATCCTCCTTTATCTGATTCTAGATACCATAGTGGTATTTCAGTAGATCTAGCTATTTTTAGTCTTCATTTATCTGGTATCTCTTCAATTCTAGGTAGAATTAATTTTTTAACTACAATTATTTGTTCTCGTACTACAAAGAGAATTTCTTTAGACCGTTTACCTTTATTCTTATGAGCTGTTGCTGTAACAGCAATCTTATTAATTACTAGACTACCAGTGTTAGCTGGAGCTATTACTATGCT
>gi|999845996|gb|KT730008.1|_Brachionus_calyciflorus_isolate_69AR3_cytochrome_oxidase_subunit_I_(COI)_gene_partial_cds_mitochondrial
TTGGTTCTTATTTAGGAGATGAGCATCTTTATAATGTTTTGGTAACAGCTCATGCCTTTGTAATAATCTTTTTCATAGTTATACCTGTCTCTATAGGAGGTTTTGGTAACTGATTAATTCCTCTTATGTTAGGTGTAGCAGATATAGCATTTCCTCGAATGAATAATTTATCCTTTTGACTTTTAGTCCCAGCTTTTATATTTTTACTTCTTTCTTCAGCAATTGATGCAGGTGTAGGTACAGGTTGAACTGTTTATCCTCCTTTATCTGACTCTAGATACCATAGTGGTATTTCAGTAGATCTAGCTATTTTTAGTCTTCATTTATCTGGTATCTCTTCAATTCTAGGTAGAATTAATTTTTTAACTACAATTATTTGTTCTCGTACTACAAAGAGAATTTCTTTAGACCGTTTACCTTTATTCTTATGAGCTGTTGCTGTTACAGCAATCTTATTAATTACTAGACTACCAGTGTTAGCTGGAGCTATTACTATGCT
>gi|999845998|gb|KT730009.1|_Brachionus_calyciflorus_isolate_69AR4_cytochrome_oxidase_subunit_I_(COI)_gene_partial_cds_mitochondrial
TTGGTTCTTATTTAGGAGATGAGCATCTTTATAATGTTTTGGTAACAGCTCATGCCTTTGTAATAATCTTTTTCATAGTTATACCTGTCTCTATAGGAGGTTTTGGTAACTGATTAATTCCTCTTATGTTAGGTGTAGCAGATATAGCATTTCCTCGAATGAATAATTTATCCTTTTGACTTTTAGTCCCAGCTTTTATATTTTTACTTCTTTCTTCAGCAATTGATGCAGGTGTAGGTACAGGTTGAACTGTTTATCCTCCTTTATCTGACTCTAGATACCATAGTGGTATTTCAGTAGATCTAGCTATTTTTAGTCTTCATTTATCTGGTATCTCTTCAATTCTAGGTAGAATTAATTTTTTAACTACAATTATTTGTTCTCGTACTACAAAGAGAATTTCTTTAGACCGTTTACCTTTATTCTTATGAGCTGTTGCTGTTACAGCAATCTTATTAATTACTAGACTACCAGTGTTAGCTGGAGCTATTACTATGCT
>gi|999846000|gb|KT730010.1|_Brachionus_calyciflorus_isolate_69AS3_cytochrome_oxidase_subunit_I_(COI)_gene_partial_cds_mitochondrial
TTGGTTCCTATTTAGGAGACGAGCATCTTTATAATGTTTTAGTTACAGCTCACGCTTTTGTAATAATTTTCTTTATAGTTATACCTGTTTCTATAGGAGGTTTTGGTAACTGACTAATTCCTCTAATACTAGGTGTAGCAGATATGGCTTTTCCTCGAATGAATAATTTATCATTTTGACTTTTAGTGCCAGCTTTTATGTTTTTACTTCTTTCCTCAGCTATTGATGCAGGTGTAGGTACAGGGTGAACTGTCTACCCTCCTCTATCTGACTCAAGGTACCATAGAGGTATTTCTGTTGATTTAGCTATTTTTAGACTTCATTTATCTGGTGTTTCTTCTATTCTAGGGAGAATTAATTTTTTAACAACTATTATTTGTTCCCGTACTACAAAAAGCATTTCTTTAGATCGTCTACCTTTATTCTTATGGGCTGTTGCTGTCACAGCAATTCTTCTTATTACTAGCCTTCCTGTGTTAGCAGGTGCTATTACTATATT
>gi|999846002|gb|KT730011.1|_Brachionus_calyciflorus_isolate_69AS4_cytochrome_oxidase_subunit_I_(COI)_gene_partial_cds_mitochondrial
TTGGTTCCTATTTAGGAGACGAGCATCTTTATAATGTTTTAGTTACAGCTCACGCTTTTGTAATAATTTTCTTTATAGTTATACCTGTTTCTATAGGAGGTTTTGGTAACTGACTAATTCCTCTAATACTAGGTGTAGCAGATATGGCTTTTCCTCGAATGAATAATTTATCATTTTGACTTTTAGTGCCAGCTTTTATGTTTTTACTTCTTTCCTCAGCTATTGATGCAGGTGTAGGTACAGGGTGAACTGTCTACCCTCCTCTATCTGACTCAAGGTACCATAGAGGTATTTCTGTTGATTTAGCTATTTTTAGACTTCATTTATCTGGTGTTTCTTCTATTCTAGGGAGAATTAATTTTTTAACAACTATTATTTGTTCCCGTACTACAAAAAGCATTTCTTTAGATCGTCTACCTTTATTCTTATGGGCTGTTGCTGTCACAGCAATTCTTCTTATTACTAGCCTTCCTGTGTTAGCAGGTGCTATTACTATATT
>gi|999846004|gb|KT730012.1|_Brachionus_calyciflorus_isolate_69AT3_cytochrome_oxidase_subunit_I_(COI)_gene_partial_cds_mitochondrial
TTGGTTCCTATTTAGGAGATGAGCATCTTTATAATGTTTTAGTAACAGCTCATGCCTTTGTAATGATTTTCTTCATAGTTATACCTGTCTCTATAGGAGGTTTTGGTAATTGATTGATTCCTCTTATGTTAGGTGTAGCAGATATGGCATTCCCTCGAATGAATAATTTATCTTTTTGACTCTTAGTTCCAGCCTTTATGTTTTTACTACTTTCTTCAGCAATTGATGCAGGTGTTGGTACAGGTTGAACCGTTTACCCTCCTTTATCTGACTCAAGATATCACAGAGGTATTTCAGTAGACTTAGCTATTTTTAGACTTCATTTATCTGGTATTTCTTCTATTTTAGGTAGAATCAACTTTCTAACTACAATTATTTGTTCTCGTACAACAAAGAGAATTTCTTTAGATCGTTTACCTTTATTCCTATGAGCTGTTGCTGTAACAGCAATTTTACTAATTACTAGACTTCCAGTACTAGCTGGTGCTATCACAATACT
>gi|999846006|gb|KT730013.1|_Brachionus_calyciflorus_isolate_69AT5_cytochrome_oxidase_subunit_I_(COI)_gene_partial_cds_mitochondrial
TTGGTTCCTATTTAGGAGATGAGCATCTTTATAATGTTTTAGTAACAGCTCATGCCTTTGTAATGATTTTCTTCATAGTTATACCTGTCTCTATAGGAGGTTTTGGTAATTGATTGATTCCTCTTATGTTAGGTGTAGCAGATATGGCATTCCCTCGAATGAATAATTTATCTTTTTGACTCTTAGTTCCAGCCTTTATGTTTTTACTACTTTCTTCAGCAATTGATGCAGGTGTTGGTACAGGTTGAACCGTTTACCCTCCTTTATCTGACTCAAGATATCACAGAGGTATTTCAGTAGACTTAGCTATTTTTAGACTTCATTTATCTGGTATTTCTTCTATTTTAGGTAGAATCAACTTTCTAACTACAATTATTTGTTCTCGTACAACAAAGAGAATTTCTTTAGATCGTTTACCTTTATTCCTATGAGCTGTTGCTGTAACAGCAATTTTACTAATTACTAGACTTCCAGTACTAGCTGGTGCTATCACAATACT
>gi|999846008|gb|KT730014.1|_Brachionus_calyciflorus_isolate_69AU3_cytochrome_oxidase_subunit_I_(COI)_gene_partial_cds_mitochondrial
TTGGTTCTTATTTAGGAGATGAGCATCTTTATAATGTTTTAGTAACAGCTCATGCCTTTGTAATGATTTTCTTCATAGTTATACCTGTCTCTATAGGAGGTTTTGGTAATTGATTGATTCCTCTTATGTTAGGTGTAGCAGATATGGCATTCCCTCGAATGAATAATTTATCTTTTTGACTCTTAGTTCCAGCCTTTATGTTTTTACTACTTTCTTCAGCAATTGATGCAGGCGTTGGTACAGGTTGAACCGTTTACCCTCCTTTATCTGACTCAAGATATCACAGAGGTATTTCAGTAGACTTAGCTATTTTTAGACTTCATTTATCTGGTATTTCTTCTATTTTAGGTAGAATCAACTTTCTAACTACAATTATTTGTTCTCGCACAACAAAGAGAATTTCTTTAGATCGTTTACCTTTATTCCTATGAGCTGTTGCTGTAACAGCAATTTTACTAATTACTAGACTTCCAGTACTAGCTGGTGCTATCACAATACT
>gi|999846010|gb|KT730015.1|_Brachionus_calyciflorus_isolate_69AV1_cytochrome_oxidase_subunit_I_(COI)_gene_partial_cds_mitochondrial
TTGGTTCTTATTTAGGAGATGAGCATCTTTATAATGTTTTGGTAACAGCTCATGCCTTTGTAATAATCTTTTTCATAGTTATACCTGTCTCTATAGGAGGTTTTGGTAACTGATTAATTCCTCTTATGTTAGGTGTAGCAGATATAGCATTTCCTCGAATGAATAATTTATCCTTTTGACTTTTAGTCCCAGCTTTTATATTTTTACTTCTTTCTTCAGCAATTGATGCAGGTGTAGGTACAGGTTGAACTGTTTATCCTCCTTTATCTGACTCTAGATACCATAGTGGTATTTCAGTAGATCTAGCTATTTTTAGTCTTCATTTATCTGGTATCTCTTCAATTCTAGGTAGAATTAATTTTTTAACTACAATTATTTGTTCTCGTACTACAAAGAGAATTTCTTTAGACCGTTTACCTTTATTCTTATGAGCTGTTGCTGTTACAGCAATCTTATTAATTACTAGACTACCAGTGTTAGCTGGAGCTATTACTATGCT
>gi|999846012|gb|KT730016.1|_Brachionus_calyciflorus_isolate_69AX5_cytochrome_oxidase_subunit_I_(COI)_gene_partial_cds_mitochondrial
TTGGTTCCTATTTAGGAGACGAGCATCTTTATAATGTTTTAGTTACAGCTCACGCTTTTGTAATAATTTTCTTTATAGTTATACCTGTTTCTATAGGAGGTTTTGGTAATTGACTAATTCCTCTAATACTAGGTGTAGCAGACATGGCTTTTCCTCGAATGAATAATTTATCATTTTGACTTTTAGTGCCAGCTTTTATGTTTTTACTTCTTTCCTCAGCTATTGATGCAGGTGTAGGTACAGGGTGAACTGTCTACCCTCCTCTATCTGACTCAAGGTACCATAGAGGTATTTCTGTTGATTTAGCTATCTTTAGACTTCATTTATCTGGTGTTTCTTCTATTCTAGGGAGAATTAATTTTTTAACAACTATTATTTGCTCCCGTACTACAAAAAGAATTTCTTTAGATCGTCTACCTTTATTCTTATGGGCTGTTGCTGTCACAGCAATTCTTCTTATTACTAGCCTTCCTGTGTTAGCAGGTGCTATTACTATATT
>gi|999846014|gb|KT730017.1|_Brachionus_calyciflorus_isolate_82_2.1_cytochrome_oxidase_subunit_I_(COI)_gene_partial_cds_mitochondrial
TTGGTTCCTATTTAGGAGACGAGCATCTTTATAATGTTTTAGTTACAGCTCACGCTTTTGTAATAATTTTCTTTATAGTTATACCTGTTTCTATAGGAGGTTTTGGTAATTGACTAATTCCTCTAATACTAGGTGTAGCAGACATGGCTTTTCCTCGAATGAATAATTTATCATTTTGACTTTTAGTGCCAGCTTTTATGTTTTTACTTCTTTCCTCAGCTATTGATGCAGGTGTAGGTACAGGGTGAACTGTCTACCCTCCTCTATCTGACTCAAGGTACCATAGAGGTATTTCTGTTGATTTAGCTATCTTTAGACTTCATTTATCTGGTGTTTCTTCTATTCTAGGGAGAATTAATTTTTTAACAACTATTATTTGCTCCCGTACTACAAAAAGAATTTCTTTAGATCGTCTACCTTTATTCTTATGGGCTGTTGCTGTCACAGCAATTCTTCTTATTACTAGCCTTCCTGTGTTAGCAGGTGCTATTACTATATT
>gi|999846016|gb|KT730018.1|_Brachionus_calyciflorus_isolate_82_4.1_cytochrome_oxidase_subunit_I_(COI)_gene_partial_cds_mitochondrial
TTGGTTCCTATTTAGGAGACGAGCATCTTTATAATGTTTTAGTTACAGCTCACGCTTTTGTAATAATTTTCTTTATAGTTATACCTGTTTCTATAGGAGGTTTTGGTAATTGACTAATTCCTCTAATACTAGGTGTAGCAGACATGGCTTTTCCTCGAATGAATAATTTATCATTTTGACTTTTAGTGCCAGCTTTTATGTTTTTACTTCTTTCCTCAGCTATTGATGCAGGTGTAGGTACAGGGTGAACTGTCTACCCTCCTCTATCTGACTCAAGGTACCATAGAGGTATTTCTGTTGATTTAGCTATCTTTAGACTTCATTTATCTGGTGTTTCTTCTATTCTAGGGAGAATTAATTTTTTAACAACTATTATTTGCTCCCGTACTACAAAAAGAATTTCTTTAGATCGTCTACCTTTATTCTTATGGGCTGTTGCTGTCACAGCAATTCTTCTTATTACTAGCCTTCCTGTGTTAGCAGGTGCTATTACTATATT
>gi|999846018|gb|KT730019.1|_Brachionus_calyciflorus_isolate_82_7.1_cytochrome_oxidase_subunit_I_(COI)_gene_partial_cds_mitochondrial
TTGGTTCCTATTTAGGAGACGAGCATCTTTATAATGTTTTAGTTACAGCTCACGCTTTTGTAATAATTTTCTTTATAGTTATACCTGTTTCTATAGGAGGTTTTGGTAATTGACTAATTCCTCTAATACTAGGTGTAGCAGACATGGCTTTTCCTCGAATGAATAATTTATCATTTTGACTTTTAGTGCCAGCTTTTATGTTTTTACTTCTTTCCTCAGCTATTGATGCAGGTGTAGGTACAGGGTGAACTGTCTACCCTCCTCTATCTGACTCAAGGTACCATAGAGGTATTTCTGTTGATTTAGCTATCTTTAGACTTCATTTATCTGGTGTTTCTTCTATTCTAGGGAGAATTAATTTTTTAACAACTATTATTTGCTCCCGTACTACAAAAAGAATTTCTTTAGATCGTCTACCTTTATTCTTATGGGCTGTTGCTGTCACAGCAATTCTTCTTATTACTAGCCTTCCTGTGTTAGCAGGTGCTATTACTATATT
>gi|999846020|gb|KT730020.1|_Brachionus_calyciflorus_isolate_82_9.1_cytochrome_oxidase_subunit_I_(COI)_gene_partial_cds_mitochondrial
TTGGTTCCTATTTAGGAGACGAGCATCTTTATAATGTTTTAGTTACAGCTCACGCTTTTGTAATAATTTTCTTTATAGTTATACCTGTTTCTATAGGAGGTTTTGGTAACTGACTAATTCCTCTAATACTAGGTGTAGCAGATATGGCTTTTCCTCGAATGAATAATTTATCATTTTGACTTTTAGTGCCAGCTTTTATGTTTTTACTTCTTTCCTCAGCTATTGATGCAGGTGTAGGTACAGGGTGAACTGTCTACCCTCCTCTATCTGACTCAAGGTACCATAGAGGTATTTCTGTTGATTTAGCTATTTTTAGACTTCATTTATCTGGTGTTTCTTCTATTCTAGGGAGAATTAATTTTTTAACAACTATTATTTGTTCCCGTACTACAAAAAGCATTTCTTTAGATCGTCTACCTTTATTCTTATGGGCTGTTGCTGTCACAGCAATTCTTCTTATTACTAGCCTTCCTGTGTTAGCAGGTGCTATTACTATATT
>gi|999846022|gb|KT730021.1|_Brachionus_calyciflorus_isolate_82_13.1_cytochrome_oxidase_subunit_I_(COI)_gene_partial_cds_mitochondrial
TTGGTTCCTATTTAGGAGACGAGCATCTTTATAATGTTTTAGTTACAGCTCACGCTTTTGTAATAATTTTCTTTATAGTTATACCTGTTTCTATAGGAGGTTTTGGTAACTGACTAATTCCTCTAATACTAGGTGTAGCAGATATGGCTTTTCCTCGAATGAATAATTTATCATTTTGACTTTTAGTGCCAGCTTTTATGTTTTTACTTCTTTCCTCAGCTATTGATGCAGGTGTAGGTACAGGGTGAACTGTCTACCCTCCTCTATCTGACTCAAGGTACCATAGAGGTATTTCTGTTGATTTAGCTATTTTTAGACTTCATTTATCTGGTGTTTCTTCTATTCTAGGGAGAATTAATTTTTTAACAACTATTATTTGTTCCCGTACTACAAAAAGCATTTCTTTAGATCGTCTACCTTTATTCTTATGGGCTGTTGCTGTCACAGCAATTCTTCTTATTACTAGCCTTCCTGTGTTAGCAGGTGCTATTACTATATT
>gi|999846024|gb|KT730022.1|_Brachionus_calyciflorus_isolate_82_14.1_cytochrome_oxidase_subunit_I_(COI)_gene_partial_cds_mitochondrial
TTGGTTCCTATTTAGGAGACGAGCATCTTTATAATGTTTTAGTTACAGCTCACGCTTTTGTAATAATTTTCTTTATAGTTATACCTGTTTCTATAGGAGGTTTTGGTAATTGACTAATTCCTCTAATACTAGGTGTAGCAGACATGGCTTTTCCTCGAATGAATAATTTATCATTTTGACTTTTAGTGCCAGCTTTTATGTTTTTACTTCTTTCCTCAGCTATTGATGCAGGTGTAGGTACAGGGTGAACTGTCTACCCTCCTCTATCTGACTCAAGGTACCATAGAGGTATTTCTGTTGATTTAGCTATCTTTAGACTTCATTTATCTGGTGTTTCTTCTATTCTAGGGAGAATTAATTTTTTAACAACTATTATTTGCTCCCGTACTACAAAAAGAATTTCTTTAGATCGTCTACCTTTATTCTTATGGGCTGTTGCTGTCACAGCAATTCTTCTTATTACTAGCCTTCCTGTGTTAGCAGGTGCTATTACTATATT
>gi|999846026|gb|KT730023.1|_Brachionus_calyciflorus_isolate_82_15.1_cytochrome_oxidase_subunit_I_(COI)_gene_partial_cds_mitochondrial
TTGGTTCCTATTTAGGAGACGAGCATCTTTATAATGTTTTAGTTACAGCTCACGCTTTTGTAATAATTTTCTTTATAGTTATACCTGTTTCTATAGGAGGTTTTGGTAATTGACTAATTCCTCTAATACTAGGTGTAGCAGACATGGCTTTTCCTCGAATGAATAATTTATCATTTTGACTTTTAGTGCCAGCTTTTATGTTTTTACTTCTTTCCTCAGCTATTGATGCAGGTGTAGGTACAGGGTGAACTGTCTACCCTCCTCTATCTGACTCAAGGTACCATAGAGGTATTTCTGTTGATTTAGCTATCTTTAGACTTCATTTATCTGGTGTTTCTTCTATTCTAGGGAGAATTAATTTTTTAACAACTATTATTTGCTCCCGTACTACAAAAAGAATTTCTTTAGATCGTCTACCTTTATTCTTATGGGCTGTTGCTGTCACAGCAATTCTTCTTATTACTAGCCTTCCTGTGTTAGCAGGTGCTATTACTATATT
>gi|999846028|gb|KT730024.1|_Brachionus_calyciflorus_isolate_83_1.1_cytochrome_oxidase_subunit_I_(COI)_gene_partial_cds_mitochondrial
TTGGTTCCTATTTAGGAGACGAGCATCTTTATAATGTTTTAGTTACAGCTCACGCTTTTGTAATAATTTTCTTTATAGTTATACCTGTTTCTATAGGAGGTTTTGGTAATTGACTAATTCCTCTAATACTAGGTGTAGCAGACATGGCTTTTCCTCGAATGAATAATTTATCATTTTGACTTTTAGTGCCAGCTTTTATGTTTTTACTTCTTTCCTCAGCTATTGATGCAGGTGTAGGTACAGGGTGAACTGTCTACCCTCCTCTATCTGACTCAAGGTACCATAGAGGTATTTCTGTTGATTTAGCTATCTTTAGACTTCATTTATCTGGTGTTTCTTCTATTCTAGGGAGAATTAATTTTTTAACAACTATTATTTGCTCCCGTACTACAAAAAGAATTTCTTTAGATCGTCTACCTTTATTCTTATGGGCTGTTGCTGTCACAGCAATTCTTCTTATTACTAGCCTTCCTGTGTTAGCAGGTGCTATTACTATATT
>gi|999846030|gb|KT730025.1|_Brachionus_calyciflorus_isolate_83_3.1_cytochrome_oxidase_subunit_I_(COI)_gene_partial_cds_mitochondrial
TTGGTTCCTATTTAGGAGACGAGCATCTTTATAATGTTTTAGTTACAGCTCACGCTTTTGTAATAATTTTCTTTATAGTTATACCTGTTTCTATAGGAGGTTTTGGTAATTGACTAATTCCTCTAATACTAGGTGTAGCAGACATGGCTTTTCCTCGAATGAATAATTTATCATTTTGACTTTTAGTGCCAGCTTTTATGTTTTTACTTCTTTCCTCAGCTATTGATGCAGGTGTAGGTACAGGGTGAACTGTCTACCCTCCTCTATCTGACTCAAGGTACCATAGAGGTATTTCTGTTGATTTAGCTATCTTTAGACTTCATTTATCTGGTGTTTCTTCTATTCTAGGGAGAATTAATTTTTTAACAACTATTATTTGCTCCCGTACTACAAAAAGAATTTCTTTAGATCGTCTACCTTTATTCTTATGGGCTGTTGCTGTCACAGCAATTCTTCTTATTACTAGCCTTCCTGTGTTAGCAGGTGCTATTACTATATT
>gi|999846032|gb|KT730026.1|_Brachionus_calyciflorus_isolate_83_4.1_cytochrome_oxidase_subunit_I_(COI)_gene_partial_cds_mitochondrial
TTGGTTCCTATTTAGGAGACGAGCATCTTTATAATGTTTTAGTTACAGCTCACGCTTTTGTAATAATTTTCTTTATAGTTATACCTGTTTCTATAGGAGGTTTTGGTAATTGACTAATTCCTCTAATACTAGGTGTAGCAGACATGGCTTTTCCTCGAATGAATAATTTATCATTTTGACTTTTAGTGCCAGCTTTTATGTTTTTACTTCTTTCCTCAGCTATTGATGCAGGTGTAGGTACAGGGTGAACTGTCTACCCTCCTCTATCTGACTCAAGGTACCATAGAGGTATTTCTGTTGATTTAGCTATCTTTAGACTTCATTTATCTGGTGTTTCTTCTATTCTAGGGAGAATTAATTTTTTAACAACTATTATTTGCTCCCGTACTACAAAAAGAATTTCTTTAGATCGTCTACCTTTATTCTTATGGGCTGTTGCTGTCACAGCAATTCTTCTTATTACTAGCCTTCCTGTGTTAGCAGGTGCTATTACTATATT
>gi|999846034|gb|KT730027.1|_Brachionus_calyciflorus_isolate_83_5.1_cytochrome_oxidase_subunit_I_(COI)_gene_partial_cds_mitochondrial
TTGGTTCCTATTTAGGAGACGAGCATCTTTATAATGTTTTAGTTACAGCTCACGCTTTTGTAATAATTTTCTTTATAGTTATACCTGTTTCTATAGGAGGTTTTGGTAATTGACTAATTCCTCTAATACTAGGTGTAGCAGACATGGCTTTTCCTCGAATGAATAATTTATCATTTTGACTTTTAGTGCCAGCTTTTATGTTTTTACTTCTTTCCTCAGCTATTGATGCAGGTGTAGGTACAGGGTGAACTGTCTACCCTCCTCTATCTGACTCAAGGTACCATAGAGGTATTTCTGTTGATTTAGCTATCTTTAGACTTCATTTATCTGGTGTTTCTTCTATTCTAGGGAGAATTAATTTTTTAACAACTATTATTTGCTCCCGTACTACAAAAAGAATTTCTTTAGATCGTCTACCTTTATTCTTATGGGCTGTTGCTGTCACAGCAATTCTTCTTATTACTAGCCTTCCTGTGTTAGCAGGTGCTATTACTATATT
>gi|999846036|gb|KT730028.1|_Brachionus_calyciflorus_isolate_83_8.1_cytochrome_oxidase_subunit_I_(COI)_gene_partial_cds_mitochondrial
TTGGTTCCTATTTAGGAGACGAGCATCTTTATAATGTTTTAGTTACAGCTCACGCTTTTGTAATAATTTTCTTTATAGTTATACCTGTTTCTATAGGAGGTTTTGGTAATTGACTAATTCCTCTAATACTAGGTGTAGCAGACATGGCTTTTCCTCGAATGAATAATTTATCATTTTGACTTTTAGTGCCAGCTTTTATGTTTTTACTTCTTTCCTCAGCTATTGATGCAGGTGTAGGTACAGGGTGAACTGTCTACCCTCCTCTATCTGACTCAAGGTACCATAGAGGTATTTCTGTTGATTTAGCTATCTTTAGACTTCATTTATCTGGTGTTTCTTCTATTCTAGGGAGAATTAATTTTTTAACAACTATTATTTGCTCCCGTACTACAAAAAGAATTTCTTTAGATCGTCTACCTTTATTCTTATGGGCTGTTGCTGTCACAGCAATTCTTCTTATTACTAGCCTTCCTGTGTTAGCAGGTGCTATTACTATATT
>gi|999846038|gb|KT730029.1|_Brachionus_calyciflorus_isolate_83_9.1_cytochrome_oxidase_subunit_I_(COI)_gene_partial_cds_mitochondrial
TTGGTTCCTATTTAGGAGACGAGCATCTTTATAATGTTTTAGTTACAGCTCACGCTTTTGTAATAATTTTCTTTATAGTTATACCTGTTTCTATAGGAGGTTTTGGTAATTGACTAATTCCTCTAATACTAGGTGTAGCAGACATGGCTTTTCCTCGAATGAATAATTTATCATTTTGACTTTTAGTGCCAGCTTTTATGTTTTTACTTCTTTCCTCAGCTATTGATGCAGGTGTAGGTACAGGGTGAACTGTCTACCCTCCTCTATCTGACTCAAGGTACCATAGAGGTATTTCTGTTGATTTAGCTATCTTTAGACTTCATTTATCTGGTGTTTCTTCTATTCTAGGGAGAATTAATTTTTTAACAACTATTATTTGCTCCCGTACTACAAAAAGAATTTCTTTAGATCGTCTACCTTTATTCTTATGGGCTGTTGCTGTCACAGCAATTCTTCTTATTACTAGCCTTCCTGTGTTAGCAGGTGCTATTACTATATT
>gi|999846040|gb|KT730030.1|_Brachionus_calyciflorus_isolate_83_10.1_cytochrome_oxidase_subunit_I_(COI)_gene_partial_cds_mitochondrial
TTGGTTCCTATTTAGGAGACGAGCATCTTTATAATGTTTTAGTTACAGCTCACGCTTTTGTAATAATTTTCTTTATAGTTATACCTGTTTCTATAGGAGGTTTTGGTAATTGACTAATTCCTCTAATACTAGGTGTAGCAGACATGGCTTTTCCTCGAATGAATAATTTATCATTTTGACTTTTAGTGCCAGCTTTTATGTTTTTACTTCTTTCCTCAGCTATTGATGCAGGTGTAGGTACAGGGTGAACTGTCTACCCTCCTCTATCTGACTCAAGGTACCATAGAGGTATTTCTGTTGATTTAGCTATCTTTAGACTTCATTTATCTGGTGTTTCTTCTATTCTAGGGAGAATTAATTTTTTAACAACTATTATTTGCTCCCGTACTACAAAAAGAATTTCTTTAGATCGTCTACCTTTATTCTTATGGGCTGTTGCTGTCACAGCAATTCTTCTTATTACTAGCCTTCCTGTGTTAGCAGGTGCTATTACTATATT
>gi|999846042|gb|KT730031.1|_Brachionus_calyciflorus_isolate_83_12.1_cytochrome_oxidase_subunit_I_(COI)_gene_partial_cds_mitochondrial
TTGGTTCCTATTTAGGAGACGAGCATCTTTATAATGTTTTAGTTACAGCTCACGCTTTTGTAATAATTTTCTTTATAGTTATACCTGTTTCTATAGGAGGTTTTGGTAATTGACTAATTCCTCTAATACTAGGTGTAGCAGACATGGCTTTTCCTCGAATGAATAATTTATCATTTTGACTTTTAGTGCCAGCTTTTATGTTTTTACTTCTTTCCTCAGCTATTGATGCAGGTGTAGGTACAGGGTGAACTGTCTACCCTCCTCTATCTGACTCAAGGTACCATAGAGGTATTTCTGTTGATTTAGCTATCTTTAGACTTCATTTATCTGGTGTTTCTTCTATTCTAGGGAGAATTAATTTTTTAACAACTATTATTTGCTCCCGTACTACAAAAAGAATTTCTTTAGATCGTCTACCTTTATTCTTATGGGCTGTTGCTGTCACAGCAATTCTTCTTATTACTAGCCTTCCTGTGTTAGCAGGTGCTATTACTATATT
>gi|999846044|gb|KT730032.1|_Brachionus_calyciflorus_isolate_83_15.1_cytochrome_oxidase_subunit_I_(COI)_gene_partial_cds_mitochondrial
TTGGTTCCTATTTAGGAGACGAGCATCTTTATAATGTTTTAGTTACAGCTCACGCTTTTGTAATAATTTTCTTTATAGTTATACCTGTTTCTATAGGAGGTTTTGGTAATTGACTAATTCCTCTAATACTAGGTGTAGCAGACATGGCTTTTCCTCGAATGAATAATTTATCATTTTGACTTTTAGTGCCAGCTTTTATGTTTTTACTTCTTTCCTCAGCTATTGATGCAGGTGTAGGTACAGGGTGAACTGTCTACCCTCCTCTATCTGACTCAAGGTACCATAGAGGTATTTCTGTTGATTTAGCTATCTTTAGACTTCATTTATCTGGTGTTTCTTCTATTCTAGGGAGAATTAATTTTTTAACAACTATTATTTGCTCCCGTACTACAAAAAGAATTTCTTTAGATCGTCTACCTTTATTCTTATGGGCTGTTGCTGTCACAGCAATTCTTCTTATTACTAGCCTTCCTGTGTTAGCAGGTGCTATTACTATATT
>gi|999846046|gb|KT730033.1|_Brachionus_calyciflorus_isolate_83_16.1_cytochrome_oxidase_subunit_I_(COI)_gene_partial_cds_mitochondrial
TTGGTTCTTATTTAGGAGATGAGCATCTTTATAATGTTTTGGTAACAGCTCATGCCTTTGTAATAATCTTTTTCATAGTTATACCTGTCTCTATAGGAGGTTTTGGTAACTGATTAATTCCTCTTATGTTAGGTGTAGCAGATATAGCATTTCCTCGAATGAATAATTTATCCTTTTGACTTTTAGTCCCAGCTTTTATATTTTTACTTCTTTCTTCAGCAATTGATGCAGGTGTAGGTACAGGTTGAACTGTTTATCCTCCTTTATCTGACTCTAGATACCATAGTGGTATTTCAGTAGATCTAGCTATTTTTAGTCTTCATTTATCTGGTATCTCTTCAATTCTAGGTAGAATTAATTTTTTAACTACAATTATTTGTTCTCGTACTACAAAGAGAATTTCTTTAGACCGTTTACCTTTATTCTTATGAGCTGTTGCTGTAACAGCAATCTTATTAATTACTAGACTACCAGTGTTAGCTGGAGCTATTACTATGCT
>gi|999846048|gb|KT730034.1|_Brachionus_calyciflorus_isolate_83_20.1_cytochrome_oxidase_subunit_I_(COI)_gene_partial_cds_mitochondrial
TTGGTTCCTATTTAGGAGACGAGCATCTTTATAATGTTTTAGTTACAGCTCACGCTTTTGTAATAATTTTCTTTATAGTTATACCTGTTTCTATAGGAGGTTTTGGTAATTGACTAATTCCTCTAATACTAGGTGTAGCAGACATGGCTTTTCCTCGAATGAATAATTTATCATTTTGACTTTTAGTGCCAGCTTTTATGTTTTTACTTCTTTCCTCAGCTATTGATGCAGGTGTAGGTACAGGGTGAACTGTCTACCCTCCTCTATCTGACTCAAGGTACCATAGAGGTATTTCTGTTGATTTAGCTATCTTTAGACTTCATTTATCTGGTGTTTCTTCTATTCTAGGGAGAATTAATTTTTTAACAACTATTATTTGCTCCCGTACTACAAAAAGAATTTCTTTAGATCGTCTACCTTTATTCTTATGGGCTGTTGCTGTCACAGCAATTCTTCTTATTACTAGCCTTCCTGTGTTAGCAGGTGCTATTACTATATT
>gi|999846050|gb|KT730035.1|_Brachionus_calyciflorus_isolate_83_23.1_cytochrome_oxidase_subunit_I_(COI)_gene_partial_cds_mitochondrial
TTGGTTCCTATTTAGGAGACGAGCATCTTTATAATGTTTTAGTTACAGCTCACGCTTTTGTAATAATTTTCTTTATAGTTATACCTGTTTCTATAGGAGGTTTTGGTAATTGACTAATTCCTCTAATACTAGGTGTAGCAGACATGGCTTTTCCTCGAATGAATAATTTATCATTTTGACTTTTAGTGCCAGCTTTTATGTTTTTACTTCTTTCCTCAGCTATTGATGCAGGTGTAGGTACAGGGTGAACTGTCTACCCTCCTCTATCTGACTCAAGGTACCATAGAGGTATTTCTGTTGATTTAGCTATCTTTAGACTTCATTTATCTGGTGTTTCTTCTATTCTAGGGAGAATTAATTTTTTAACAACTATTATTTGCTCCCGTACTACAAAAAGAATTTCTTTAGATCGTCTACCTTTATTCTTATGGGCTGTTGCTGTCACAGCAATTCTTCTTATTACTAGCCTTCCTGTGTTAGCAGGTGCTATTACTATATT
>gi|999846052|gb|KT730036.1|_Brachionus_calyciflorus_isolate_83_26.1_cytochrome_oxidase_subunit_I_(COI)_gene_partial_cds_mitochondrial
TTGGTTCCTATTTAGGAGACGAGCATCTTTATAATGTTTTAGTTACAGCTCACGCTTTTGTAATAATTTTCTTTATAGTTATACCTGTTTCTATAGGAGGTTTTGGTAATTGACTAATTCCTCTAATACTAGGTGTAGCAGACATGGCTTTTCCTCGAATGAATAATTTATCATTTTGACTTTTAGTGCCAGCTTTTATGTTTTTACTTCTTTCCTCAGCTATTGATGCAGGTGTAGGTACAGGGTGAACTGTCTACCCTCCTCTATCTGACTCAAGGTACCATAGAGGTATTTCTGTTGATTTAGCTATCTTTAGACTTCATTTATCTGGTGTTTCTTCTATTCTAGGGAGAATTAATTTTTTAACAACTATTATTTGCTCCCGTACTACAAAAAGAATTTCTTTAGATCGTCTACCTTTATTCTTATGGGCTGTTGCTGTCACAGCAATTCTTCTTATTACTAGCCTTCCTGTGTTAGCAGGTGCTATTACTATATT
>gi|999846054|gb|KT730037.1|_Brachionus_calyciflorus_isolate_83_30.1_cytochrome_oxidase_subunit_I_(COI)_gene_partial_cds_mitochondrial
TTGGTTCCTATTTAGGAGACGAGCATCTTTATAATGTTTTAGTTACAGCTCACGCTTTTGTAATAATTTTCTTTATAGTTATACCTGTTTCTATAGGAGGTTTTGGTAATTGACTAATTCCTCTAATACTAGGTGTAGCAGACATGGCTTTTCCTCGAATGAATAATTTATCATTTTGACTTTTAGTGCCAGCTTTTATGTTTTTACTTCTTTCCTCAGCTATTGATGCAGGTGTAGGTACAGGGTGAACTGTCTACCCTCCTCTATCTGACTCAAGGTACCATAGAGGTATTTCTGTTGATTTAGCTATCTTTAGACTTCATTTATCTGGTGTTTCTTCTATTCTAGGGAGAATTAATTTTTTAACAACTATTATTTGCTCCCGTACTACAAAAAGAATTTCTTTAGATCGTCTACCTTTATTCTTATGGGCTGTTGCTGTCACAGCAATTCTTCTTATTACTAGCCTTCCTGTGTTAGCAGGTGCTATTACTATATT
>gi|999846056|gb|KT730038.1|_Brachionus_calyciflorus_isolate_108_13.1_cytochrome_oxidase_subunit_I_(COI)_gene_partial_cds_mitochondrial
TTGGTTCCTATTTAGGAGATGAGCATCTTTATAATGTTTTAGTAACAGCTCATGCCTTTGTAATGATTTTCTTCATAGTTATACCTGTCTCTATAGGAGGTTTTGGTAATTGATTGATTCCTCTTATGTTAGGTGTAGCAGATATGGCATTCCCTCGAATGAATAATTTATCTTTTTGACTCTTAGTTCCAGCCTTTATGTTTTTACTACTTTCTTCAGCAATTGATGCAGGTGTTGGTACAGGTTGAACCGTTTACCCTCCTTTATCTGACTCAAGATATCACAGAGGTATTTCAGTAGACTTAGCTATTTTTAGACTTCATTTATCTGGTATTTCTTCTATTTTAGGTAGAATCAACTTTCTAACTACAATTATTTGTTCTCGTACAACAAAGAGAATTTCTTTAGATCGTTTACCTTTATTCCTATGAGCTGTTGCTGTAACAGCAATTTTACTAATTACTAGACTTCCAGTACTAGCTGGTGCTATCACAATACT
>gi|999846058|gb|KT730039.1|_Brachionus_calyciflorus_isolate_108_14.1_cytochrome_oxidase_subunit_I_(COI)_gene_partial_cds_mitochondrial
TTGGTTCCTATTTAGGAGATGAGCATCTTTATAATGTTTTAGTAACAGCTCATGCCTTTGTAATGATTTTCTTCATAGTTATACCTGTCTCTATAGGAGGTTTTGGTAATTGATTGATTCCTCTTATGTTAGGTGTAGCAGATATGGCATTCCCTCGAATGAATAATTTATCTTTTTGACTCTTAGTTCCAGCCTTTATGTTTTTACTACTTTCTTCAGCAATTGATGCAGGTGTTGGTACAGGTTGAACCGTTTACCCTCCTTTATCTGACTCAAGATATCACAGAGGTATTTCAGTAGACTTAGCTATTTTTAGACTTCATTTATCTGGTATTTCTTCTATTTTAGGTAGAATCAACTTTCTAACTACAATTATTTGTTCTCGTACAACAAAGAGAATTTCTTTAGATCGTTTACCTTTATTCCTATGAGCTGTTGCTGTAACAGCAATTTTACTAATTACTAGACTTCCAGTACTAGCTGGTGCTATCACAATACT
>gi|999846060|gb|KT730040.1|_Brachionus_calyciflorus_isolate_118_2.1_cytochrome_oxidase_subunit_I_(COI)_gene_partial_cds_mitochondrial
TTGGTTCTTATTTAGGAGATGAGCATCTTTATAATGTTTTGGTAACAGCTCATGCCTTTGTAATAATCTTTTTCATAGTTATACCTGTCTCTATAGGAGGTTTTGGTAACTGATTAATTCCTCTTATGTTAGGTGTAGCAGATATAGCATTTCCTCGAATGAATAATTTATCCTTTTGACTTTTAGTCCCAGCTTTTATATTTTTACTTCTTTCTTCAGCAATTGATGCAGGTGTAGGTACAGGTTGAACTGTTTATCCTCCTTTATCTGACTCTAGATACCATAGTGGTATTTCAGTAGATCTAGCTATTTTTAGTCTTCATTTATCTGGTATCTCTTCAATTCTAGGTAGAATTAATTTTTTAACTACAATTATTTGTTCTCGTACTACAACGAGAATTTCTTTAGACCGTTTACCTTTATTCTTATGAGCTGTTGCTGTAACAGCAATCTTATTAATTACTAGACTACCAGTGTTAGCTGGAGCTATTACTATGCT
>gi|999846062|gb|KT730041.1|_Brachionus_calyciflorus_isolate_141_5.1_cytochrome_oxidase_subunit_I_(COI)_gene_partial_cds_mitochondrial
TTGGTTCTTATTTAGGAGATGAGCATCTTTATAATGTTTTGGTAACAGCTCATGCCTTTGTAATAATCTTTTTCATAGTTATACCTGTCTCTATAGGAGGTTTTGGTAACTGATTAATTCCTCTTATGTTAGGTGTAGCAGATATAGCATTTCCTCGAATGAATAATTTATCCTTTTGACTTTTAGTCCCAGCTTTTATATTTTTACTTCTTTCTTCAGCAATTGATGCAGGTGTAGGTACAGGTTGAACTGTTTATCCTCCTTTATCTGACTCTAGATACCATAGTGGTATTTCAGTAGATCTAGCTATTTTTAGTCTTCATTTATCTGGTATCTCTTCAATTCTAGGTAGAATTAATTTTTTAACTACAATTATTTGTTCTCGTACTACAAAGAGAATTTCTTTAGACCGTTTACCTTTATTCTTATGAGCTGTTGCTGTAACAGCAATCTTATTAATTACTAGACTACCAGTGTTAGCTGGAGCTATTACTATGCT
>gi|999846064|gb|KT730042.1|_Brachionus_calyciflorus_isolate_141_5.2_cytochrome_oxidase_subunit_I_(COI)_gene_partial_cds_mitochondrial
TTGGTTCTTATTTAGGAGATGAGCATCTTTATAATGTTTTGGTAACAGCTCATGCCTTTGTAATAATCTTTTTCATAGTTATACCTGTCTCTATAGGAGGTTTTGGTAACTGATTAATTCCTCTTATGTTAGGTGTAGCAGATATAGCATTTCCTCGAATGAATAATTTATCCTTTTGACTTTTAGTCCCAGCTTTTATATTTTTACTTCTTTCTTCAGCAATTGATGCAGGTGTAGGTACAGGTTGAACTGTTTATCCTCCTTTATCTGACTCTAGATACCATAGTGGTATTTCAGTAGATCTAGCTATTTTTAGTCTTCATTTATCTGGTATCTCTTCAATTCTAGGTAGAATTAATTTTTTAACTACAATTATTTGTTCTCGTACTACAAAGAGAATTTCTTTAGACCGTTTACCTTTATTCTTATGAGCTGTTGCTGTAACAGCAATCTTATTAATTACTAGACTACCAGTGTTAGCTGGAGCTATTACTATGCT
>gi|999846066|gb|KT730043.1|_Brachionus_calyciflorus_isolate_141_6.1_cytochrome_oxidase_subunit_I_(COI)_gene_partial_cds_mitochondrial
TTGGTTCTTATTTAGGAGATGAGCATCTTTATAATGTTTTGGTAACAGCTCATGCCTTTGTAATAATCTTTTTCATAGTTATACCTGTCTCTATAGGAGGTTTTGGTAACTGATTAATTCCTCTTATGTTAGGTGTAGCAGATATAGCATTTCCTCGAATGAATAATTTATCCTTTTGACTTTTAGTCCCAGCTTTTATATTTTTACTTCTTTCTTCAGCAATTGATGCAGGTGTAGGTACAGGTTGAACTGTTTATCCTCCTTTATCTGACTCTAGATACCATAGTGGTATTTCAGTAGATCTAGCTATTTTTAGTCTTCATTTATCTGGTATCTCTTCAATTCTAGGTAGAATTAATTTTTTAACTACAATTATTTGTTCTCGTACTACAAAGAGAATTTCTTTAGACCGTTTACCTTTATTCTTATGAGCTGTTGCTGTAACAGCAATCTTATTAATTACTAGACTACCAGTGTTAGCTGGAGCTATTACTATGCT
>gi|674804134|gb|KJ862219.1|_Brachionus_calyciflorus_clone_BNA1_cytochrome_c_oxidase_subunit_I_(COI)_gene_partial_cds_mitochondrial
TTGGTTCCTATTTAGGAGATGAACATCTTTATAATGTCTTAGTTACCGCCCACGCTTTTGTAATAATTTTCTTTATAGTTATACCTGTTTCTATAGGAGGTTTTGGTAATTGATTAATTCCTTTAATATTAGGTGTAGCAGATATGGCTTTTCCTCGAATGAATAATTTGTCTTTTTGACTTTTAGTCCCAGCTTTTATGTTTTTACTACTTTCTTCAGCTATTGATGCAGGTGTAGGTACAGGATGAACTGTTTACCCTCCTTTATCTGATTCTAGTTATCATAGAGGTATTTCTGTTGATTTGGCTATCTTTAGACTTCATTTATCTGGTGTTTCTTCTATTTTAGGTAGAATTAACTTTTTAACAACTATTATTTGTTCTCGTACTACAAAAAGAATTTCTTTAGACCGTTTACCTTTATTCTTATGAGCTGTTGCTGTAACAGCAATTCTTCTTATTACTAGGCTTCCTGTTTTAGCAGGGGCTATTACTATGTT
>gi|674804136|gb|KJ862220.1|_Brachionus_calyciflorus_clone_BNA2_cytochrome_c_oxidase_subunit_I_(COI)_gene_partial_cds_mitochondrial
TTGGTTCCTATTTAGGAGATGAACATCTTTATAATGTCTTAGTTACCGCCCACGCTTTTGTAATAATTTTCTTTATAGTTATACCTGTTTCTATAGGAGGTTTTGGTAATTGATTAATTCCTTTAATATTAGGTGTAGCAGATATGGCTTTTCCTCGAATGAATAATTTGTCTTTTTGACTTTTAGTCCCAGCTTTTATGTTTTTACTACTTTCTTCAGCTATTGATGCAGGTGTAGGTACAGGATGAACTGTTTACCCTCCTTTATCTGATTCTAGTTATCATAGAGGTATTTCTGTTGATTTGGCTATCTTTAGACTTCATTTATCTGGTGTTTCTTCTATTTTAGGTAGAATTAACTTTTTAACAACTATTATTTGTTCTCGTACTACAAAAAGAATTTCTTTAGACCGTTTACCTTTATTCTTATGAGCTGTTGCTGTAACAGCAATTCTTCTTATTACTAGGCTTCCTGTTTTAGCAGGGGCTATTACTATGTT
>gi|674804138|gb|KJ862221.1|_Brachionus_calyciflorus_clone_BNA4_cytochrome_c_oxidase_subunit_I_(COI)_gene_partial_cds_mitochondrial
TTGGTTCCTATTTAGGAGATGAACATCTTTATAATGTCTTAGTTACCGCCCACGCTTTTGTAATAATTTTCTTTATAGTTATACCTGTTTCTATAGGAGGTTTTGGTAATTGATTAATTCCTTTAATATTAGGTGTAGCAGATATGGCTTTTCCTCGAATGAATAATTTGTCTTTTTGACTTTTAGTCCCAGCTTTTATGTTTTTACTACTTTCTTCAGCTATTGATGCAGGTGTAGGTACAGGATGAACTGTTTACCCTCCTTTATCTGATTCTAGTTATCATAGAGGTATTTCTGTTGATTTGGCTATCTTTAGACTTCATTTATCTGGTGTTTCTTCTATTTTAGGTAGAATTAACTTTTTAACAACTATTATTTGTTCTCGTACTACAAAAAGAATTTCTTTAGACCGTTTACCTTTATTCTTATGAGCTGTTGCTGTAACAGCAATTCTTCTTATTACTAGGCTTCCTGTTTTAGCAGGGGCTATTACTATGTT
>gi|674804140|gb|KJ862222.1|_Brachionus_calyciflorus_clone_BNA5_cytochrome_c_oxidase_subunit_I_(COI)_gene_partial_cds_mitochondrial
TTGGTTCTTACTTAGGTGATGAGCATCTTTATAATGTACTTGTCACCGCTCATGCTTTTGTGATAATTTTTTTCATAGTTATGCCTGTGTCTATGGGTGGTTTTGGTAATTGACTTATTCCTTTAATGTTAGGAGTTGCTGATATGGCTTTCCCTCGAATGAATAATCTTTCTTTTTGGTTATTAGTCCCAGCTTTTACTCTTTTATTGCTATCTTCAGTGCTCGACGCGGGTGTGGGGACAGGTTGAACTGTGTACCCTCCTTTGTCTGACTCTAAGTACCATAGGGGTATTTCTGTAGATTTAGCTATTTTTAGTCTTCATCTTTCTGGTATTTCTTCTATTCTAGGAAGAATTAATTTCTTAACTACTATCATTTGTTCTCGTACTACTAAGAGTGTTTCTTTAGACCGTCTTCCTTTAATACTGTGAGCTATTGCTGTTACAGCTGTGCTTTTAATTACAAGTCTTCCTGTGTTAGCAGGTGCTATTACTATGCT
>gi|674804142|gb|KJ862223.1|_Brachionus_calyciflorus_clone_BNA6_cytochrome_c_oxidase_subunit_I_(COI)_gene_partial_cds_mitochondrial
TTGGTTCTTACTTAGGTGATGAGCATCTTTATAATGTACTTGTCACCGCTCATGCTTTTGTGATAATTTTTTTCATAGTTATGCCTGTGTCTATGGGTGGTTTTGGTAATTGACTTATTCCTTTAATGTTAGGAGTTGCTGATATGGCTTTCCCTCGAATGAATAATCTTTCTTTTTGGTTATTAGTCCCAGCTTTTACTCTTTTATTGCTATCTTCAGTGCTCGACGCGGGTGTGGGGACAGGTTGAACTGTGTACCCTCCTTTGTCTGACTCTAAGTACCATAGGGGTATTTCTGTAGATTTAGCTATTTTTAGTCTTCATCTTTCTGGTATTTCTTCTATTCTAGGAAGAATTAATTTCTTAACTACTATCATTTGTTCTCGTACTACTAAGAGTGTTTCTTTAGACCGTCTTCCTTTAATACTGTGAGCTATTGCTGTTACAGCTGTGCTTTTAATTACAAGTCTTCCTGTGTTAGCAGGTGCTATTACTATGCT
>gi|674804144|gb|KJ862224.1|_Brachionus_calyciflorus_clone_BNA11_cytochrome_c_oxidase_subunit_I_(COI)_gene_partial_cds_mitochondrial
TTGGTTCTTACTTAGGTGATGAGCATCTTTATAATGTACTTGTCACCGCTCATGCTTTTGTGATAATTTTTTTCATAGTTATGCCTGTGTCTATGGGTGGTTTTGGTAATTGACTTATTCCTTTAATGTTAGGAGTTGCTGATATGGCTTTCCCTCGAATGAATAATCTTTCTTTTTGGTTATTAGTCCCAGCTTTTACTCTTTTATTGCTATCTTCAGTGCTCGACGCGGGTGTGGGGACAGGTTGAACTGTGTACCCTCCTTTGTCTGACTCTAAGTACCATAGGGGTATTTCTGTAGATTTAGCTATTTTTAGTCTTCATCTTTCTGGTATTTCTTCTATTCTAGGAAGAATTAATTTCTTAACTACTATCATTTGTTCTCGTACTACTAAGAGTGTTTCTTTAGACCGTCTTCCTTTAATACTGTGAGCTATTGCTGTTACAGCTGTGCTTTTAATTACAAGTCTTCCTGTGTTAGCAGGTGCTATTACTATGCT
>gi|674804146|gb|KJ862225.1|_Brachionus_calyciflorus_clone_BNA13_cytochrome_c_oxidase_subunit_I_(COI)_gene_partial_cds_mitochondrial
TTGGTTCCTATTTAGGAGATGAACATCTTTATAATGTCTTAGTTACCGCCCACGCTTTTGTAATAATTTTCTTTATAGTTATACCTGTTTCTATAGGAGGTTTTGGTAATTGATTAATTCCTTTAATATTAGGTGTAGCAGATATGGCTTTTCCTCGAATGAATAATTTGTCTTTTTGACTTTTAGTCCCAGCTTTTATGTTTTTACTACTTTCTTCAGCTATTGATGCAGGTGTAGGTACAGGATGAACTGTTTACCCTCCTTTATCTGATTCTAGTTATCATAGAGGTATTTCTGTTGATTTGGCTATCTTTAGACTTCATTTATCTGGTGTTTCTTCTATTTTAGGTAGAATTAACTTTTTAACAACTATTATTTGTTCTCGTACTACAAAAAGAATTTCTTTAGACCGTTTACCTTTATTCTTATGAGCTGTTGCTGTAACAGCAATTCTTCTTATTACTAGGCTTCCTGTTTTAGCAGGGGCTATTACTATGTT
>gi|674804148|gb|KJ862226.1|_Brachionus_calyciflorus_clone_BNA16_cytochrome_c_oxidase_subunit_I_(COI)_gene_partial_cds_mitochondrial
TTGGTTCCTATTTAGGAGATGAACATCTTTATAATGTCTTAGTTACCGCCCACGCTTTTGTAATAATTTTCTTTATAGTTATACCTGTTTCTATAGGAGGTTTTGGTAATTGATTAATTCCTTTAATATTAGGTGTAGCAGATATGGCTTTTCCTCGAATGAATAATTTGTCTTTTTGACTTTTAGTCCCAGCTTTTATGTTTTTACTACTTTCTTCAGCTATTGATGCAGGTGTAGGTACAGGATGAACTGTTTACCCTCCTTTATCTGATTCTAGTTATCATAGAGGTATTTCTGTTGATTTGGCTATCTTTAGACTTCATTTATCTGGTGTTTCTTCTATTTTAGGTAGAATTAACTTTTTAACAACTATTATTTGTTCTCGTACTACAAAAAGAATTTCTTTAGACCGTTTACCTTTATTCTTATGAGCTGTTGCTGTAACAGCAATTCTTCTTATTACTAGGCTTCCTGTTTTAGCAGGGGCTATTACTATGTT
>gi|674804150|gb|KJ862227.1|_Brachionus_calyciflorus_clone_BNB1_cytochrome_c_oxidase_subunit_I_(COI)_gene_partial_cds_mitochondrial
TTGGTTCCTATTTAGGAGATGAACATCTTTATAATGTCTTAGTTACCGCCCACGCTTTTGTAATAATTTTCTTTATAGTTATACCTGTTTCTATAGGAGGTTTTGGTAATTGATTAATTCCTTTAATATTAGGTGTAGCAGATATGGCTTTTCCTCGAATGAATAATTTGTCTTTTTGACTTTTAGTCCCAGCTTTTATGTTTTTACTACTTTCTTCAGCTATTGATGCAGGTGTAGGTACAGGATGAACTGTTTACCCTCCTTTATCTGATTCTAGTTATCATAGAGGTATTTCTGTTGATTTGGCTATCTTTAGACTTCATTTATCTGGTGTTTCTTCTATTTTAGGTAGAATTAACTTTTTAACAACTATTATTTGTTCTCGTACTACAAAAAGAATTTCTTTAGACCGTTTACCTTTATTCTTATGAGCTGTTGCTGTAACAGCAATTCTTCTTATTACTAGGCTTCCTGTTTTAGCAGGGGCTATTACTATGTT
>gi|674804152|gb|KJ862228.1|_Brachionus_calyciflorus_clone_BNB2_cytochrome_c_oxidase_subunit_I_(COI)_gene_partial_cds_mitochondrial
TTGGTTCTTATTTAGGAGATGAGCATCTTTATAATGTTTTAGTAACAGCTCATGCCTTCGTAATGATTTTCTTCATAGTTATACCTGTCTCTATAGGAGGTTTTGGTAACTGATTAATTCCTCTTATGTTAGGTGTAGCAGATATAGCATTCCCTCGAATGAATAATTTATCTTTTTGACTTTTAGTTCCAGCTTTTATGTTTTTATTACTTTCTTCAGCAATTGATGCAGGTGTTGGTACAGGTTGAACCGTTTACCCTCCTTTATCTGATTCAAGATATCACAGAGGTATTTCAGTAGACTTAGCTATTTTTAGACTTCATTTATCTGGTATTTCTTCCATTTTAGGTAGAATTAATTTTTTAACTACAATTATTTGTTCTCGTACTACAAAGAGAATTTCTTTAGATCGTTTACCTTTATTTCTATGAGCTGTTGCTGTGACAGCAATTTTATTGATCACTAGCCTTCCAGTACTAGCTGGTGCTATCACAATACT
>gi|674804154|gb|KJ862229.1|_Brachionus_calyciflorus_clone_BNB3_cytochrome_c_oxidase_subunit_I_(COI)_gene_partial_cds_mitochondrial
TTGGTTCTTATTTAGGAGATGAGCATCTTTATAATGTTTTAGTAACAGCTCATGCCTTCGTAATGATTTTCTTCATAGTTATACCTGTCTCTATAGGAGGTTTTGGTAACTGATTAATTCCTCTTATGTTAGGTGTAGCAGATATAGCATTCCCTCGAATGAATAATTTATCTTTTTGACTTTTAGTTCCAGCTTTTATGTTTTTATTACTTTCTTCAGCAATTGATGCAGGTGTTGGTACAGGTTGAACCGTTTACCCTCCTTTATCTGATTCAAGATATCACAGAGGTATTTCAGTAGACTTAGCTATTTTTAGACTTCATTTATCTGGTATTTCTTCCATTTTAGGTAGAATTAATTTTTTAACTACAATTATTTGTTCTCGTACTACAAAGAGAATTTCTTTAGATCGTTTACCTTTATTTCTATGAGCTGTTGCTGTGACAGCAATTTTATTGATCACTAGCCTTCCAGTACTAGCTGGTGCTATCACAATACT
>gi|674804156|gb|KJ862230.1|_Brachionus_calyciflorus_clone_BNC2_cytochrome_c_oxidase_subunit_I_(COI)_gene_partial_cds_mitochondrial
TTGGTTCTTATTTAGGAGATGAGCATCTTTATAATGTTTTGGTAACAGCTCATGCCTTTGTAATAATCTTTTTCATAGTTATGCCTGTCTCTATAGGAGGTTTTGGTAACTGATTAATTCCTCTTATGTTAGGTGTAGCAGATATAGCATTTCCTCGAATGAATAATTTATCCTTTTGACTTTTAGTCCCAGCTTTTATGTTTTTACTTCTTTCTTCAGCAATTGATGCAGGTGTAGGTACAGGTTGAACTGTTTATCCTCCTTTATCTGACTCTAGATACCATAGTGGTATTTCAGTAGATCTAGCTATTTTTAGTCTTCATTTATCTGGGATCTCTTCAATTTTAGGTAGAATTAATTTTTTAACTACAATCATTTGTTCTCGTACTACAAAGACAATTTCTTTAGACCGTTTACCTTTATTCTTATGAGCTGTTGCTGTAACAGCAATTTTATTAATCACTAGACTACCAGTGTTAGCTGGAGCTATTACTATGCT
>gi|674804158|gb|KJ862231.1|_Brachionus_calyciflorus_clone_BNC3_cytochrome_c_oxidase_subunit_I_(COI)_gene_partial_cds_mitochondrial
TTGGTTCTTATTTAGGAGATGAGCATCTTTATAATGTTTTGGTAACAGCTCATGCCTTTGTAATAATCTTTTTCATAGTTATGCCTGTCTCTATAGGAGGTTTTGGTAACTGATTAATTCCTCTTATGTTAGGTGTAGCAGATATAGCATTTCCTCGAATGAATAATTTATCCTTTTGACTTTTAGTCCCAGCTTTTATGTTTTTACTTCTTTCTTCAGCAATTGATGCAGGTGTAGGTACAGGTTGAACTGTTTATCCTCCTTTATCTGACTCTAGATACCATAGTGGTATTTCAGTAGATCTAGCTATTTTTAGTCTTCATTTATCTGGGATCTCTTCAATTTTAGGTAGAATTAATTTTTTAACTACAATCATTTGTTCTCGTACTACAAAGACAATTTCTTTAGACCGTTTACCTTTATTCTTATGAGCTGTTGCTGTAACAGCAATTTTATTAATCACTAGACTACCAGTGTTAGCTGGAGCTATTACTATGCT
>gi|674804160|gb|KJ862232.1|_Brachionus_calyciflorus_clone_BNC4_cytochrome_c_oxidase_subunit_I_(COI)_gene_partial_cds_mitochondrial
TTGGTTCTTATTTAGGAGATGAGCATCTTTATAATGTTTTGGTAACAGCTCATGCCTTTGTAATAATCTTTTTCATAGTTATACCTGTCTCTATAGGAGGTTTTGGTAACTGACTAATTCCTCTTATGTTAGGTGTAGCAGATATAGCATTTCCTCGAATGAATAATTTATCCTTTTGACTTTTAGTCCCAGCTTTTATATTTTTACTTCTTTCTTCAGCAATTGATGCAGGTGTAGGTACAGGTTGAACTGTTTATCCTCCTTTATCTGACTCTAGATACCATAGTGGTATTTCAGTAGATCTAGCTATTTTTAGTCTTCATTTATCTGGTATCTCTTCAATTCTAGGTAGAATTAATTTTTTAACTACAATTATTTGTTCTCGTACTACAAAGAGAATTTCTTTAGATCGTTTACCTTTATTCTTATGAGCTGTTGCTGTTACAGCAATCTTATTAATTACTAGACTACCAGTGTTAGCTGGAGCTATTACTATGCT
>gi|674804162|gb|KJ862233.1|_Brachionus_calyciflorus_clone_BNC5_cytochrome_c_oxidase_subunit_I_(COI)_gene_partial_cds_mitochondrial
TTGGTTCTTATTTAGGAGATGAGCATCTTTATAATGTTTTGGTAACAGCTCATGCCTTTGTAATAATCTTTTTCATAGTTATACCTGTCTCTATAGGAGGTTTTGGTAACTGACTAATTCCTCTTATGTTAGGTGTAGCAGATATAGCATTTCCTCGAATGAATAATTTATCCTTTTGACTTTTAGTCCCAGCTTTTATATTTTTACTTCTTTCTTCAGCAATTGATGCAGGTGTAGGTACAGGTTGAACTGTTTATCCTCCTTTATCTGACTCTAGATACCATAGTGGTATTTCAGTAGATCTAGCTATTTTTAGTCTTCATTTATCTGGTATCTCTTCAATTCTAGGTAGAATTAATTTTTTAACTACAATTATTTGTTCTCGTACTACAAAGAGAATTTCTTTAGATCGTTTACCTTTATTCTTATGAGCTGTTGCTGTTACAGCAATCTTATTAATTACTAGACTACCAGTGTTAGCTGGAGCTATTACTATGCT
>gi|674804164|gb|KJ862234.1|_Brachionus_calyciflorus_clone_BNC6_cytochrome_c_oxidase_subunit_I_(COI)_gene_partial_cds_mitochondrial
TTGGTTCTTATTTAGGAGATGAGCATCTTTATAATGTTTTGGTAACAGCTCATGCCTTTGTAATAATCTTTTTCATAGTTATGCCTGTCTCTATAGGAGGTTTTGGTAACTGATTAATTCCTCTTATGTTAGGTGTAGCAGATATAGCATTTCCTCGAATGAATAATTTATCCTTTTGACTTTTAGTCCCAGCTTTTATGTTTTTACTTCTTTCTTCAGCAATTGATGCAGGTGTAGGTACAGGTTGAACTGTTTATCCTCCTTTATCTGACTCTAGATACCATAGTGGTATTTCAGTAGATCTAGCTATTTTTAGTCTTCATTTATCTGGGATCTCTTCAATTTTAGGTAGAATTAATTTTTTAACTACAATCATTTGTTCTCGTACTACAAAGACAATTTCTTTAGATCGTTTACCTTTATTCTTATGAGCTGTTGCTGTAACAGCAATTTTATTAATCACTAGACTACCAGTGTTAGCTGGAGCTATTACTATGCT
>gi|674804166|gb|KJ862235.1|_Brachionus_calyciflorus_clone_BNC8_cytochrome_c_oxidase_subunit_I_(COI)_gene_partial_cds_mitochondrial
TTGGTTCTTATTTAGGAGATGAGCATCTTTATAATGTTTTGGTAACAGCTCATGCCTTTGTAATAATCTTTTTCATAGTTATACCTGTCTCTATAGGAGGTTTTGGTAACTGACTAATTCCTCTTATGTTAGGTGTAGCAGATATAGCATTTCCTCGAATGAATAATTTATCCTTTTGACTTTTAGTCCCAGCTTTTATATTTTTACTTCTTTCTTCAGCAATTGATGCAGGTGTAGGTACAGGTTGAACTGTTTATCCTCCTTTATCTGACTCTAGATACCATAGTGGTATTTCAGTAGATCTAGCTATTTTTAGTCTTCATTTATCTGGTATCTCTTCAATTCTAGGTAGAATTAATTTTTTAACTACAATTATTTGTTCTCGTACTACAAAGAGAATTTCTTTAGATCGTTTACCTTTATTCTTATGAGCTGTTGCTGTTACAGCAATCTTATTAATTACTAGACTACCAGTGTTAGCTGGAGCTATTACTATGCT
>gi|674804168|gb|KJ862236.1|_Brachionus_calyciflorus_clone_BND5_cytochrome_c_oxidase_subunit_I_(COI)_gene_partial_cds_mitochondrial
TTGGTTCCTATTTAGGAGATGAACATCTTTATAATGTCTTAGTTACCGCCCACGCTTTTGTAATAATTTTCTTTATAGTTATACCTGTTTCTATAGGAGGTTTTGGTAATTGATTAATTCCTTTAATATTAGGTGTAGCAGATATGGCTTTTCCTCGAATGAATAATTTGTCTTTTTGACTTTTAGTCCCAGCTTTTATGTTTTTACTACTTTCTTCAGCTATTGATGCAGGTGTAGGTACAGGATGAACTGTTTACCCTCCTTTATCTGATTCTAGTTATCATAGAGGTATTTCTGTTGATTTGGCTATCTTTAGACTTCATTTATCTGGTGTTTCTTCTATTTTAGGTAGAATTAACTTTTTAACAACTATTATTTGTTCTCGTACTACAAAAAGAATTTCTTTAGACCGTTTACCTTTATTCTTATGAGCTGTTGCTGTAACAGCAATTCTTCTTATTACTAGGCTTCCTGTTTTAGCAGGGGCTATTACTATGTT
>gi|674804170|gb|KJ862237.1|_Brachionus_calyciflorus_clone_BND9_cytochrome_c_oxidase_subunit_I_(COI)_gene_partial_cds_mitochondrial
TTGGTTCCTATTTAGGAGATGAACATCTTTATAATGTCTTAGTTACCGCCCACGCTTTTGTAATAATTTTCTTTATAGTTATACCTGTTTCTATAGGAGGTTTTGGTAATTGATTAATTCCTTTAATATTAGGTGTAGCAGATATGGCTTTTCCTCGAATGAATAATTTGTCTTTTTGACTTTTAGTCCCAGCTTTTATGTTTTTACTACTTTCTTCAGCTATTGATGCAGGTGTAGGTACAGGATGAACTGTTTACCCTCCTTTATCTGATTCTAGTTATCATAGAGGTATTTCTGTTGATTTGGCTATCTTTAGACTTCATTTATCTGGTGTTTCTTCTATTTTAGGTAGAATTAACTTTTTAACAACTATTATTTGTTCTCGTACTACAAAAAGAATTTCTTTAGACCGTTTACCTTTATTCTTATGAGCTGTTGCTGTAACAGCAATTCTTCTTATTACTAGGCTTCCTGTTTTAGCAGGGGCTATTACTATGTT
>gi|674804172|gb|KJ862238.1|_Brachionus_calyciflorus_clone_BND14_cytochrome_c_oxidase_subunit_I_(COI)_gene_partial_cds_mitochondrial
TTGGTTCCTATTTAGGAGATGAACATCTTTATAATGTCTTAGTTACCGCCCACGCTTTTGTAATAATTTTCTTTATAGTTATACCTGTTTCTATAGGAGGTTTTGGTAATTGATTAATTCCTTTAATATTAGGTGTAGCAGATATGGCTTTTCCTCGAATGAATAATTTGTCTTTTTGACTTTTAGTCCCAGCTTTTATGTTTTTACTACTTTCTTCAGCTATTGATGCAGGTGTAGGTACAGGATGAACTGTTTACCCTCCTTTATCTGATTCTAGTTATCATAGAGGTATTTCTGTTGATTTGGCTATCTTTAGACTTCATTTATCTGGTGTTTCTTCTATTTTAGGTAGAATTAACTTTTTAACAACTATTATTTGTTCTCGTACTACAAAAAGAATTTCTTTAGACCGTTTACCTTTATTCTTATGAGCTGTTGCTGTAACAGCAATTCTTCTTATTACTAGGCTTCCTGTTTTAGCAGGGGCTATTACTATGTT
>gi|674804174|gb|KJ862239.1|_Brachionus_calyciflorus_clone_BND15_cytochrome_c_oxidase_subunit_I_(COI)_gene_partial_cds_mitochondrial
TTGGTTCCTATTTAGGAGATGAACATCTTTATAATGTCTTAGTTACCGCCCACGCTTTTGTAATAATTTTCTTTATAGTTATACCTGTTTCTATAGGAGGTTTTGGTAATTGATTAATTCCTTTAATATTAGGTGTAGCAGATATGGCTTTTCCTCGAATGAATAATTTGTCTTTTTGACTTTTAGTCCCAGCTTTTATGTTTTTACTACTTTCTTCAGCTATTGATGCAGGTGTAGGTACAGGATGAACTGTTTACCCTCCTTTATCTGATTCTAGTTATCATAGAGGTATTTCTGTTGATTTGGCTATCTTTAGACTTCATTTATCTGGTGTTTCTTCTATTTTAGGTAGAATTAACTTTTTAACAACTATTATTTGTTCTCGTACTACAAAAAGAATTTCTTTAGACCGTTTACCTTTATTCTTATGAGCTGTTGCTGTAACAGCAATTCTTCTTATTACTAGGCTTCCTGTTTTAGCAGGGGCTATTACTATGTT
>gi|674804176|gb|KJ862240.1|_Brachionus_calyciflorus_clone_BND26_cytochrome_c_oxidase_subunit_I_(COI)_gene_partial_cds_mitochondrial
TTGGTTCCTATTTAGGAGATGAACATCTTTATAATGTCTTAGTTACCGCCCACGCTTTTGTAATAATTTTCTTTATAGTTATACCTGTTTCTATAGGAGGTTTTGGTAATTGATTAATTCCTTTAATATTAGGTGTAGCAGATATGGCTTTTCCTCGAATGAATAATTTGTCTTTTTGACTTTTAGTCCCAGCTTTTATGTTTTTACTACTTTCTTCAGCTATTGATGCAGGTGTAGGTACAGGATGAACTGTTTACCCTCCTTTATCTGATTCTAGTTATCATAGAGGTATTTCTGTTGATTTGGCTATCTTTAGACTTCATTTATCTGGTGTTTCTTCTATTTTAGGTAGAATTAACTTTTTAACAACTATTATTTGTTCTCGTACTACAAAAAGAATTTCTTTAGACCGTTTACCTTTATTCTTATGAGCTGTTGCTGTAACAGCAATTCTTCTTATTACTAGGCTTCCTGTTTTAGCAGGGGCTATTACTATGTT
>gi|674804178|gb|KJ862241.1|_Brachionus_calyciflorus_clone_BND32_cytochrome_c_oxidase_subunit_I_(COI)_gene_partial_cds_mitochondrial
TTGGTTCCTATTTAGGAGATGAACATCTTTATAATGTCTTAGTTACCGCCCACGCTTTTGTAATAATTTTCTTTATAGTTATACCTGTTTCTATAGGAGGTTTTGGTAATTGATTAATTCCTTTAATATTAGGTGTAGCAGATATGGCTTTTCCTCGAATGAATAATTTGTCTTTTTGACTTTTAGTCCCAGCTTTTATGTTTTTACTACTTTCTTCAGCTATTGATGCAGGTGTAGGTACAGGATGAACTGTTTACCCTCCTTTATCTGATTCTAGTTATCATAGAGGTATTTCTGTTGATTTGGCTATCTTTAGACTTCATTTATCTGGTGTTTCTTCTATTTTAGGTAGAATTAACTTTTTAACAACTATTATTTGTTCTCGTACTACAAAAAGAATTTCTTTAGACCGTTTACCTTTATTCTTATGAGCTGTTGCTGTAACAGCAATTCTTCTTATTACTAGGCTTCCTGTTTTAGCAGGGGCTATTACTATGTT
>gi|674804180|gb|KJ862242.1|_Brachionus_calyciflorus_clone_BND33_cytochrome_c_oxidase_subunit_I_(COI)_gene_partial_cds_mitochondrial
TTGGTTCCTATTTAGGAGATGAACATCTTTATAATGTCTTAGTTACCGCCCACGCTTTTGTAATAATTTTCTTTATAGTTATACCTGTTTCTATAGGAGGTTTTGGTAATTGATTAATTCCTTTAATATTAGGTGTAGCAGATATGGCTTTTCCTCGAATGAATAATTTGTCTTTTTGACTTTTAGTCCCAGCTTTTATGTTTTTACTACTTTCTTCAGCTATTGATGCAGGTGTAGGTACAGGATGAACTGTTTACCCTCCTTTATCTGATTCTAGTTATCATAGAGGTATTTCTGTTGATTTGGCTATCTTTAGACTTCATTTATCTGGTGTTTCTTCTATTTTAGGTAGAATTAACTTTTTAACAACTATTATTTGTTCTCGTACTACAAAAAGAATTTCTTTAGACCGTTTACCTTTATTCTTATGAGCTGTTGCTGTAACAGCAATTCTTCTTATTACTAGGCTTCCTGTTTTAGCAGGGGCTATTACTATGTT
>gi|674804182|gb|KJ862243.1|_Brachionus_calyciflorus_clone_BND38_cytochrome_c_oxidase_subunit_I_(COI)_gene_partial_cds_mitochondrial
TTGGTTCCTATTTAGGAGATGAACATCTTTATAATGTCTTAGTTACCGCCCACGCTTTTGTAATAATTTTCTTTATAGTTATACCTGTTTCTATAGGAGGTTTTGGTAATTGATTAATTCCTTTAATATTAGGTGTAGCAGATATGGCTTTTCCTCGAATGAATAATTTGTCTTTTTGACTTTTAGTCCCAGCTTTTATGTTTTTACTACTTTCTTCAGCTATTGATGCAGGTGTAGGTACAGGATGAACTGTTTACCCTCCTTTATCTGATTCTAGTTATCATAGAGGTATTTCTGTTGATTTGGCTATCTTTAGACTTCATTTATCTGGTGTTTCTTCTATTTTAGGTAGAATTAACTTTTTAACAACTATTATTTGTTCTCGTACTACAAAAAGAATTTCTTTAGACCGTTTACCTTTATTCTTATGAGCTGTTGCTGTAACAGCAATTCTTCTTATTACTAGGCTTCCTGTTTTAGCAGGGGCTATTACTATGTT
>gi|674804184|gb|KJ862244.1|_Brachionus_calyciflorus_clone_BND42_cytochrome_c_oxidase_subunit_I_(COI)_gene_partial_cds_mitochondrial
TTGGTTCCTATTTAGGAGATGAACATCTTTATAATGTCTTAGTTACCGCCCACGCTTTTGTAATAATTTTCTTTATAGTTATACCTGTTTCTATAGGAGGTTTTGGTAATTGATTAATTCCTTTAATATTAGGTGTAGCAGATATGGCTTTTCCTCGAATGAATAATTTGTCTTTTTGACTTTTAGTCCCAGCTTTTATGTTTTTACTACTTTCTTCAGCTATTGATGCAGGTGTAGGTACAGGATGAACTGTTTACCCTCCTTTATCTGATTCTAGTTATCATAGAGGTATTTCTGTTGATTTGGCTATCTTTAGACTTCATTTATCTGGTGTTTCTTCTATTTTAGGTAGAATTAACTTTTTAACAACTATTATTTGTTCTCGTACTACAAAAAGAATTTCTTTAGACCGTTTACCTTTATTCTTATGAGCTGTTGCTGTAACAGCAATTCTTCTTATTACTAGGCTTCCTGTTTTAGCAGGGGCTATTACTATGTT
>gi|674804186|gb|KJ862245.1|_Brachionus_calyciflorus_clone_BND52_cytochrome_c_oxidase_subunit_I_(COI)_gene_partial_cds_mitochondrial
TTGGTTCCTATTTAGGAGATGAACATCTTTATAATGTCTTAGTTACCGCCCACGCTTTTGTAATAATTTTCTTTATAGTTATACCTGTTTCTATAGGAGGTTTTGGTAATTGATTAATTCCTTTAATATTAGGTGTAGCAGATATGGCTTTTCCTCGAATGAATAATTTGTCTTTTTGACTTTTAGTCCCAGCTTTTATGTTTTTACTACTTTCTTCAGCTATTGATGCAGGTGTAGGTACAGGATGAACTGTTTACCCTCCTTTATCTGATTCTAGTTATCATAGAGGTATTTCTGTTGATTTGGCTATCTTTAGACTTCATTTATCTGGTGTTTCTTCTATTTTAGGTAGAATTAACTTTTTAACAACTATTATTTGTTCTCGTACTACAAAAAGAATTTCTTTAGACCGTTTACCTTTATTCTTATGAGCTGTTGCTGTAACAGCAATTCTTCTTATTACTAGGCTTCCTGTTTTAGCAGGGGCTATTACTATGTT
>gi|674804188|gb|KJ862246.1|_Brachionus_calyciflorus_clone_BND60_cytochrome_c_oxidase_subunit_I_(COI)_gene_partial_cds_mitochondrial
TTGGTTCTTACTTAGGTGATGAGCATCTTTATAATGTACTTGTCACCGCTCATGCTTTTGTGATAAWTTTTTTCATAGTTATGCCTGTGTCTATGGGTGGTTTTGGTAATTGACTTATTCCTTTAATGTTAGGAGTTGCTGATATGGCTTTCCCTCGAATGAATAATCTTTCTTTTTGGTTATTAGTCCCAGCTTTTACTCTTTTATTGCTATCTTCAGTGCTCGACGCGGGTGTGGGGACAGGTTGAACTGTGTACCCTCCTTTGTCTGACTCTAAGTACCATAGGGGTATTTCTGTAGATTTAGCTATTTTTAGTCTTCATCTTTCTGGTATTTCTTCTATTCTAGGAAGAATTAATTTCTTAACTACTATCATTTGTTCTCGTACTACTAAGAGTGTTTCTTTAGACCGTCTTCCTTTAATACTGTGAGCTATTGCTGTTACAGCTGTGCTTTTAATTACAAGTCTTCCTGTGTTAGCAGGTGCTATTACTATGCT
>gi|674804190|gb|KJ862247.1|_Brachionus_calyciflorus_clone_BND69_cytochrome_c_oxidase_subunit_I_(COI)_gene_partial_cds_mitochondrial
TTGGTTCTTACTTAGGTGATGAGCATCTTTATAATGTACTTGTCACCGCTCATGCTTTTGTGATAATTTTTTTCATAGTTATGCCTGTGTCTATGGGTGGTTTTGGTAATTGACTTATTCCTTTAATGTTAGGAGTTGCTGATATGGCTTTCCCTCGAATGAATAATCTTTCTTTTTGGTTATTAGTCCCAGCTTTTACTCTTTTATTGCTATCTTCAGTGCTCGACGCGGGTGTGGGGACAGGTTGAACTGTGTACCCTCCTTTGTCTGACTCTAAGTACCATAGGGGTATTTCTGTAGATTTAGCTATTTTTAGTCTTCATCTTTCTGGTATTTCTTCTATTCTAGGAAGAATTAATTTCTTAACTACTATCATTTGTTCTCGTACTACTAAGAGTGTTTCTTTAGACCGTCTTCCTTTAATACTGTGAGCTATTGCTGTTACAGCTGTGCTTTTAATTACAAGTCTTCCTGTGTTAGCAGGTGCTATTACTATGCT
>gi|557950098|gb|KC495123.1|_Brachionus_calyciflorus_isolate_YA11_cytochrome_oxidase_subunit_I_(COI)_gene_partial_cds_mitochondrial
TTGGTTCTTATTTAGGAGATGAGCATCTTTACAATGTTTTAGTAACAGCTCATGCCTTCGTAATGATTTTCTTCATAGTTATACCTGTCTCTATAGGAGGTTTTGGTAACTGATTAATCCCTCTTATGTTAGGTGTAGCAGATATAGCATTCCCTCGAATGAATAATTTATCTTTTTGACTTTTAGTTCCAGCTTTTATGTTTTTACTACTCTCTTCAGCAATTGATGCAGGTGTTGGTACAGGTTGAACCGTTTATCCTCCTTTATCTGATTCAAGATACCACAGAGGTATTTCAGTAGACTTAGCTATTTTTAGACTTCATTTATCCGGTATTTCTTCTATTTTAGGTAGAATTAATTTTTTAACTACAATTATTTGTTCTCGTACAACAAAGAGAATTTCTTTAGATCGTTTACCTTTATTTCTATGAGCTGTTGCTGTCACAGCAATTTTATTAATCACTAGCCTTCCAGTACTAGCTGGTGCTATTACAATACT
>gi|557950100|gb|KC495124.1|_Brachionus_calyciflorus_isolate_YA22_cytochrome_oxidase_subunit_I_(COI)_gene_partial_cds_mitochondrial
TTGGTTCCTATTTAGGAGATGAACATCTTTATAATGTCTTAGTTACTGCCCATGCTTTTGTAATAATTTTCTTTATAGTTATACCTGTCTCTATAGGGGGCTTTGGTAATTGATTAATTCCTTTAATACTAGGTGTAGCAGATATGGCTTTTCCTCGAATGAATAATTTATCTTTTTGACTTTTAGTCCCAGCTTTTATGTTTTTATTACTTTCTTCAGCTATTGATGCAGGTGTAGGTACAGGATGAACTGTTTACCCTCCTTTATCTGATTCTAGTTATCATAGAGGTATCTCTGTTGATTTAGCTATCTTTAGACTTCATTTATCTGGTGTTTCTTCTATTTTAGGTAGAATTAACTTTTTAACAACTATTATTTGTTCTCGTACTACAAAAAGAATTTCTTTAGACCGTTTACCTTTGTTCTTATGAGCTGTTGCTGTAACAGCAATTCTTCTTATTACTAGGCTTCCTGTTTTAGCAGGAGCTATCACTATGTT
>gi|557950102|gb|KC495125.1|_Brachionus_calyciflorus_isolate_YA26_cytochrome_oxidase_subunit_I_(COI)_gene_partial_cds_mitochondrial
TTGGTTCTTATTTAGGAGATGAGCATCTTTACAATGTTTTAGTAACAGCTCATGCCTTCGTAATGATTTTCTTCATAGTTATACCTGTCTCTATAGGAGGTTTTGGTAACTGATTAATCCCTCTTATGTTAGGTGTAGCAGATATAGCATTCCCTCGAATGAATAATTTATCTTTTTGACTTTTAGTTCCAGCTTTTATGTTTTTACTACTTTCTTCAGCAATTGATGCAGGTGTTGGTACAGGTTGAACCGTTTATCCTCCTTTATCTGATTCAAGATACCACAGAGGTATTTCAGTAGACTTAGCTATTTTTAGACTTCATTTATCCGGTATTTCTTCTATTTTAGGTAGAATTAATTTTTTAACTACAATTATTTGTTCTCGTACAACAAAGAGAATTTCTTTAGATCGTTTACCTTTATTTCTATGAGCTGTTGCTGTCACAGCAATTTTATTAATCACTAGCCTTCCAGTACTAGCTGGTGCTATTACAATACT
>gi|557950104|gb|KC495126.1|_Brachionus_calyciflorus_isolate_YA38_cytochrome_oxidase_subunit_I_(COI)_gene_partial_cds_mitochondrial
TTGGTTCCTATTTGGGAGATGAACATCTTTATAATGTCTTAGTTACTGCCCATGCTTTTGTAATAATTTTCTTTATAGTTATACCTGTCTCTATAGGGGGCTTTGGTAATTGATTAATTCCTTTAATACTAGGTGTAGCAGATATGGCTTTTCCTCGAATGAATAATTTATCTTTTTGACTTTTAGTCCCAGCTTTTATGTTTTTATTACTTTCTTCAGCTATTGATGCAGGTGTAGGTACAGGATGAACTGTTTACCCTCCTTTATCTGATTCTAGTTATCATAGAGGTATCTCTGTTGATTTAGCTATCTTTAGACTTCATTTATCTGGTGTTTCTTCTATTTTAGGTAGAATTAACTTTTTAACAACTATCATTTGTTCTCGTACTACAAAAAGAATTTCTTTAGACCGTTTACCTTTGTTCTTATGAGCTGTTGCTGTTACAGCAATTCTTCTTATTACTAGGCTTCCTGTTTTAGCAGGAGCTATCACTATGTT
>gi|557950106|gb|KC495127.1|_Brachionus_calyciflorus_isolate_YA29_cytochrome_oxidase_subunit_I_(COI)_gene_partial_cds_mitochondrial
TTGGTTCTTATTTAGGAGATGAGCATCTTTACAATGTTTTAGTAACAGCTCATGCCTTCGTAATGATTTTCTTCATAGTTATACCTGTCTCTATAGGAGGTTTTGGTAACTGATTAATTCCTCTTATGTTAGGTGTAGCAGATATAGCATTCCCTCGAATGAATAATTTATCTTTTTGACTTTTAGTTCCAGCTTTTATGTTTTTACTACTTTCTTCAGCAATTGATGCAGGTGTTGGTACAGGTTGAACCGTTTATCCTCCTTTATCTGATTCAAGATACCACAGAGGTATTTCAGTAGACTTAGCTATTTTTAGACTTCATTTATCCGGTATTTCTTCTATTTTAGGTAGAATTAATTTTTTAACTACAATTATTTGTTCTCGTACAACAAAGAGAATTTCTTTAGATCGTTTACCTTTATTTCTATGAGCTGTTGCTGTCACAGCAATTTTATTAATTACTAGCCTTCCAGTACTAGCTGGTGCTATTACAATACT
>gi|557950108|gb|KC495128.1|_Brachionus_calyciflorus_isolate_YA10_cytochrome_oxidase_subunit_I_(COI)_gene_partial_cds_mitochondrial
TTGGTTCCTATTTAGGAGATGAACATCTTTATAATGTCTTAGTTACTGCCCATGCTTTTGTAATAATTTTCTTTATAGTTATACCTGTCTCTATAGGGGGCTTTGGTAATTGATTAATTCCTTTAATACTAGGTGTAGCAGATATGGCTTTTCCTCGAATGAATAATTTATCTTTTTGACTTTTAGTCCCAGCTTTTATGTTTTTATTACTTTCTTCAGCTATTGATGCAGGTGTAGGTACAGGATGAACTGTTTACCCTCCTTTATCTGATTCTAGTTATCATAGAGGTATCTCTGTTGATTTAGCTATCTTTAGACTTCATTTATCTGGTGTTTCTTCTATTTTAGGTAGAATTAACTTTTTAACAACTATTATTTGTTCTCGTACTACAAAAAGAATTTCTTTAGACCGTTTACCTTTGTTCTTATGAGCTGTTGCTGTAACAGCAATTCTTCTTATTACTAGGCTTCCTGTTTTAGCAGGAGCTATCACTATGTT
>gi|557950110|gb|KC495129.1|_Brachionus_calyciflorus_isolate_YA28_cytochrome_oxidase_subunit_I_(COI)_gene_partial_cds_mitochondrial
TTGGTTCTTATTTAGGAGATGAGCATCTTTACAATGTTTTAGTAACAGCTCATGCCTTCGTAATGATTTTCTTCATAGTTATACCTGTCTCTATAGGAGGTTTTGGTAACTGATTAATCCCTCTTATGTTAGGTGTAGCAGATATAGCATTCCCTCGAATGAATAATTTATCTTTTTGACTTTTAGTTCCAGCTTTTATGTTTTTACTACTTTCTTCAGCAATTGATGCAGGTGTTGGTACAGGTTGAACCGTTTATCCTCCTTTATCTGATTCAAGATACCACAGAGGTATTTCAGTAGACTTAGCTATTTTTAGACTTCATTTATCCGGTATTTCTTCTATTTTAGGTAGAATTAATTTTTTAACTACAATTATTTGTTCTCGTGCAACAAAGAGAATTTCTTTAGATCGTTTACCTTTATTTCTATGAGCTGTTGCTGTCACAGCAATTTTATTAATCACTAGCCTTCCAGTACTAGCTGGTGCTATTACAATACT
>gi|557950112|gb|KC495130.1|_Brachionus_calyciflorus_isolate_YA7_cytochrome_oxidase_subunit_I_(COI)_gene_partial_cds_mitochondrial
TTGGTTCCTATTTAGGAGATGAACATCTTTATAATGTCTTAGTTACTGCCCATGCTTTTGTAATAATTTTCTTTATAGTTATACCTGTCTCTATAGGGGGCTTTGGTAATTGATTAATTCCTTTAATACTAGGTGTAGCAGATATGGCTTTTCCTCGAATGAATAATTTATCTTTTTGACTTTTAGTCCCAGCTTTTATGTTTTTATTACTTTCTTCAGCTATTGATGCAGGTGTAGGTACAGGATGAACTGTTTACCCTCCTTTATCTGATTCTAGTTATCATAGAGGTATCTCTGTTGATTTAGCTATCTTTAGACTTCATTTATCTGGTGTTTCTTCTATTTTAGGTAGAATTAACTTTTTAACAACTATTATTTGTTCTCGTACTACAAAAGGAATTTCTTTAGACCGTTTACCTTTGTTCTTATGAGCTGTTGCTGTAACAGCAATTCTTCTTATTACTAGGCTTCCTGTTTTAGCAGGAGCTATCACTATGTT
>gi|557950114|gb|KC495131.1|_Brachionus_calyciflorus_isolate_YA37_cytochrome_oxidase_subunit_I_(COI)_gene_partial_cds_mitochondrial
TTGGTTCCTATTTAGGAGATGAACATCTTTATAATGTCTTAGTTACTGCCCATGCTTTTGTAATAATTTTCTTTATAGTTATACCTGTCTCTATAGGGGGCTTTGGTAATTGATTAATTCCTTTAATACTAGGTGTAGCAGATATGGCTTTTCCTCGAATGAATAATTTATCTTTTTGACTTTTAGTCCCAGCTTTTATGTTTTTATTACTTTCTTCAGCTATTGATGCAGGTGTAGGTACAGGATGAACTGCTTACCCTCCTTTATCTGATTCTAGTTATCATAGAGGTATCTCTGTTGATTTAGCTATCTTTAGACTTCATTTATCTGGTGTTTCTTCTATTTTAGGTAGAATTAACTTTTTAACAACTATCATTTGTTCTCGTACTACAAAAAGAATTTCTTTAGACCGTTTGCCTTTGTTCTTATGAGCTGTTGCTGTAACAGCAATTCTTCTTATTACTAGGCTTCCTGTTTTAGCAGGAGCTATCACTATGTT
>gi|557950116|gb|KC495132.1|_Brachionus_calyciflorus_isolate_YA19_cytochrome_oxidase_subunit_I_(COI)_gene_partial_cds_mitochondrial
TTGGTTCTTATTTAGGAGATGAGCATCTTTACAATGTTTTAGTAACAGCTCATGCCTTCGTAATGATTTTCTTCATAGTTATACCTGTCTCTATAGGAGGTTTTGGTAACTGATTAATCCCTCTTATGTTAGGTGTAGCAGATATAGCATTCCCTCGAATGAATAATTTATCTTTTTGACTTTTAGTTCCAGCTTTTATGTTTTTACTACTTTCTTCAGCAATTGATGCAGGTGTTGGTACAGGTTGAACCGTTTATCCTCCTTTATCTGATTCAAGATACCACAGAGGTATTTCAGTAGACTTAGCTATTTTTAGACTTCATTTATCCGGTATTTCTTCTATTTTAGGTAGAATTAATTTTTTAACTACAATTATTTGTTCTCGTACAACAAAGAGAATTTCTTTAGATCGTTTACCTTTATTTCTATGAGCTGTTGCTGTCACAGCAATTTTATTAATCACTAGCCTTCCAGTACTAGCTGGTGCTATTACAATACT
>gi|557950118|gb|KC495133.1|_Brachionus_calyciflorus_isolate_YA13_cytochrome_oxidase_subunit_I_(COI)_gene_partial_cds_mitochondrial
TTGGTTCTTATTTAGGAGATGAGCATCTTTACAATGTTTTAGTAACAGCTCATGCCTTCGTAATGATTTTCTTCATAGTTATACCTGTCTCTATAGGAGGTTTTGGTAACTGATTAATTCCTCTTATGTTAGGTGTAGCAGATATAGCATTCCCTCGAATGAATAATTTATCTTTTTGACTTTTAGTTCCAGCTTTTATGTTTTTACTACTTTCTTCAGCAATTGATGCAGGTGTTGGTACAGGTTGAACCGTTTATCCTCCTTTATCTGATTCAAGATACCACAGAGGTATTTCAGTAGACTTAGCTATTTTTAGACTTCATTTGTCCGGTATTTCTTCTATTTTAGGTAGAATTAATTTTTTAACTACAATTATTTGTTCTCGTACAACAAAGAGAATTTCTTTAGATCGTTTACCTTTATTTCTATGAGCTGTTGCTGTCACAGCAATTTTATTAATTACTAGCCTTCCAGTACTAGCTGGTGCTATTACAATACT
>gi|557950120|gb|KC495134.1|_Brachionus_calyciflorus_isolate_YA6_cytochrome_oxidase_subunit_I_(COI)_gene_partial_cds_mitochondrial
TTGGTTCTTATTTAGGAGATGAGCATCTTTACAATGTTTTAGTAACAGCTCATGCCTTCGTAATGATTTTCTTCATAGTTATACCTGTCTCTATAGGAGGTTTTGGTAACTGATTAATCCCTCTTATGTTAGGTGTAGCAGATATAGCATTCCCTCGAATGAATAATTTATCTTTTTGACTTTTAGTTCCAGCTTTTATGTTTTTACTACTTTCTTCAGCAATTGATGCAGGTGTTGGTACAGGTTGAACCGTTTATCCTCCTTTATCTGATTCAAGATACCACAGAGGTATTTCAGTAGACTTAGCTATTTTTAGACTTCATTTATCCGGTATTTCTTCTATTTTAGGTAGAATTAATTTTTTAACTACAATTATTTGTTCTCGTACAACAAAGAGAATTTCTTTAGATCGTTTACCTTTATTTCTATGAGCTGTTGCTGTCACAGCAATTTTATTAATCACTAGCCTTCCAGTACTAGCTGGTGCTATTACAATACT
>gi|557950122|gb|KC495135.1|_Brachionus_calyciflorus_isolate_YA31_cytochrome_oxidase_subunit_I_(COI)_gene_partial_cds_mitochondrial
TTGGTTCTTATTTAGGAGATGAGCATCTTTACAATGTTTTAGTAACAGCTCATGCCTTCGTAATGATTTTCTTCATAGTTATACCTGTCTCTATAGGAGGTTTTGGTAACTGATTAATCCCTCTTATGTTAGGTGTAGCAGATATAGCATTCCCTCGAATGAATAATTTATCTTTTTGACTTTTAGTTCCAGCTTTTATGTTTTTACTACTTTCTTCAGCAATTGATGCAGGTGTTGGTACAGGTTGAACCGTTTATCCTCCTTTATCTGATTCAAGATACCACAGAGGTATTTCAGTAGACTTAGCTATTTTTAGACTTCATTTATCCGGTATTTCTTCTATTTTAGGTAGAATTAATTTTTTAACTACAATTATTTGTTCTCGTACAACAAAGAGAATTTCTTTAGATCGTTTACCTTTATTTCTATGAGCTGTTGCTGTCACAGCAATTTTATTAATCACTAGCCTTCCAGTACTAGCTGGTGCTATTACAATACT
>gi|557950124|gb|KC495136.1|_Brachionus_calyciflorus_isolate_YA36_cytochrome_oxidase_subunit_I_(COI)_gene_partial_cds_mitochondrial
TTGGTTCCTATTTAGGAGATGAACATCTTTATAATGTCTTAGTTACTGCCCATGCTTTTGTAATAATTTTCTTTATAGTTATACCTGTCTCTATAGGGGGCTTTGGTAATTGATTAATTCCTTTAATACTAGGTGTAGCAGATATGGCTTTTCCTCGAATGAATAATTTATCTTTTTGACTTTTAGTCCCAGCTTTTATGTTTTTATTACTTTCTTCAGCTATTGATGCAGGTGTAGGTACAGGATGAACTGTTTACCCTCCTTTATCTGATTCTAGTTATCATAGAGGTATCTCTGTTGATTTAGCTATCTTTAGACTTCGTTTATCTGGTGTTTCTTCTATTTTAGGTAGAATTAACTTTTTAACAACTATCATTTGTTCTCGTACTACAAAAAGAATTTCTTTAGACCGTTTACCTTTGTTCTTATGAGCTGTTGCTGTAACAGCAATTCTTCTTATTACTAGGCTTCCTGTTTTAGCAGGAGCTATCACTATGTT
>gi|557950126|gb|KC495137.1|_Brachionus_calyciflorus_isolate_YA27_cytochrome_oxidase_subunit_I_(COI)_gene_partial_cds_mitochondrial
TTGGTTCTTATTTAGGAGATGAGCGTCTTTACAATGTTTTAGTAACAGCTCATGCCTTCGTAATGATTTTCTTCATAGTTATACCTGTCTCTATAGGAGGTTTTGGTAACTGATTAATCCCTCTTATGTTAGGTGTAGCAGATATAGCATTCCCTCGAATGAATAATTTATCTTTTTGACTTTTAGTTCCAGCTTTTATGTTTTTACTACTCTCTTCAGCAATTGATGCAGGTGTTGGTACAGGTTGAACCGTTTATCCTCCTTTATCTGATTCAAGATACCACAGAGGTATTTCAGTAGACTTAGCTATTTTTAGACTTCATTTATCCGGTATTTCTTCTATTTTAGGTAGAATTAATTTTTTAACTACAATTATTTGTTCTCGTACAACAAAGAGAATTTCTTTAGATCGTTTACCTTTATTTCTATGAGCTGTTGCTGTCACAGCAATTTTATTAATCACTAGCCTTCCAGTACTAGCGGGTGCTATTACAATACT
>gi|557950128|gb|KC495138.1|_Brachionus_calyciflorus_isolate_YA12_cytochrome_oxidase_subunit_I_(COI)_gene_partial_cds_mitochondrial
TTGGTTCTTATTTAGGAGATGAGCATCTTTACAATGTTTTAGTAACAGCTCATGCCTTCGTAATGATTTTCTTCATAGTTATACCTGTCTCTATAGGAGGTTTTGGTAACTGATTAATCCCTCTTATGTTAGGTGTAGCAGATATAGCATTCCCTCGAATGAATAATTTATCTTTTTGACTTTTAGTTCCAGCTTTTATGTTTTTACTACTTTCTTCAGCAATTGATGCAGGTGTTGGTACAGGTTGAACCGTTTATCCTCCTTTATCTGATTCAAGATACCACAGAGGTATTTCAGTAGACTTAGCTATTTTTAGACTTCATTTATCCGGTATTTCTTCTATTTTAGGTAGAATTAATTTTTTAACTACAATTATTTGTTCTCGTACAACAAAGAGAATTTCTTTAGATCGTTTACCTTTATTTCTATGAGCTGTTGCTGTCACAGCAATTTTATTAATCACTAGCCTTCCAGTACTAGCTGGTGCTATTACAATACT
>gi|557950130|gb|KC495139.1|_Brachionus_calyciflorus_isolate_YA33_cytochrome_oxidase_subunit_I_(COI)_gene_partial_cds_mitochondrial
TTGGTTCTTATTTAGGAGATGAGCATCTTTACAATGTTTTAGTAACAGCTCATGCCTTCGTAATGATTTTCTTCATAGTTATACCTGTCTCTATAGGAGGTTTTGGTAACTGATTAATCCCTCTTATGTTAGGTGTAGCAGATATAGCATTCCCTCGAATGAATAATTTATCTTTTTGACTTTTAGTTCCAGCTTTTATGTTTTTACTACTTTCTTCAGCAATTGATGCAGGTGTTGGTACAGGTTGAACCGTTTATCCTCCTTTATCTGATTCAAGATTCCACAGAGGTATTTCAGTAGACTTAGCTATTTTTAGACTTCATTTATCCGGTATTTCTTCTATTTTAGGTAGAATTAATTTTTTAACTACAATTATTTGTTCTCGTACAACAAAGAGAATTTCTTTAGATCGTTTACCTTTATTTCTATGAGCTGTTGCTGTCACAGCAATTTTATTAATCACTAGCCTTCCAGTACTAGCTGGTGCTATTACAATACT
>gi|557950132|gb|KC495140.1|_Brachionus_calyciflorus_isolate_YA14_cytochrome_oxidase_subunit_I_(COI)_gene_partial_cds_mitochondrial
TTGGTTCTTATTTAGGAGATGAGCATCTTTACAATGTTTTAGTAACAGCTCATGCCTTCGTAATGATTTTCTTCATAGTTATACCTGTCTCTATAGGAGGTTTTGGTAACTGATTAATCCCTCTTATGTTAGGTGTAGCAGATATAGCATTCCCTCGAATGAATAATTTATCTTTTTGACTTTTAGTTCCAGCTTTTATGTTTTTACTACTTTCTTCAGCAATTGATGCAGGTGTTGGTACAGGTTGAACCGTTTATCCTCCTTTATCTGATTCAAGATACCACAGAGGTATTTCAGTAGACTTAGCTATTTTTAGACTTCATTTATCCGGTATTTCTTCTATTTTAGGTAGAATTAATTTTTTAACTACAATTATTTGTTCTCGTACAACAAAGAGAATTTCTTTAGATCGTTTACCTTTATTTCTATGAGCTGTTGCTGTCACAGCAATTTTATTAATCACTAGCCTTCCAGTACTAGCTGGTGCTATTACAATACT
>gi|557950134|gb|KC495141.1|_Brachionus_calyciflorus_isolate_YA35_cytochrome_oxidase_subunit_I_(COI)_gene_partial_cds_mitochondrial
TTGGTTCCTATTTAGGAGATGAACATCTTTATAATGTCTTAGTTACTGCCCATGCTTTTGTAATAATTTTCTTTATAGTTATACCTGTCTCTATAGGGGGCTTTGGTAATTGATTAATTCCTTTAATACTAGGTGTAGCAGATATGGCTTTTCCTCGAATGAATAATTTATCTTTTTGACTTTTAGTCCCAGCTTTTATGTTTTTATTACTTTCTTCAGCTATTGATGCAGGTGTAGGTACAGGATGAACTGTTTACCCTCCTTTATCTGATTCTAGTTATCATAGAGGTATCTCTGTTGATTTAGCTATCTTTAGACTTCATTTATCTGGTGTTTCTTCTATTTTAGGTAGAATTAACTTTTTAACAACTATCATTTGTTCTCGTACTACAAAAAGAATTTCTTTAGACCGTTTACCTTTGTTCTTATGAGCTGTTGCTGTAACAGCAATTCTTCTTATTACTAGGCTTCCTGTTTTAGCAGGAGCTATCACTATGTT
>gi|557950136|gb|KC495142.1|_Brachionus_calyciflorus_isolate_YA21_cytochrome_oxidase_subunit_I_(COI)_gene_partial_cds_mitochondrial
TTGGTTCTTATTTAGGAGATGAGCATCTTTACAATGTTTTAGTAACAGCTCATGCCTTCGTAATGATTTTCTTCATAGTTATACCTGTCTCTATAGGAGGTTTTGGTAACTGATTAATCCCTCTTATGTTAGGTGTAGCAGATATAGCATTCCCTCGAATGAATAATTTATCTTTTTGACTTTTAGTTCCAGCTTTTATGTTTTTACTACTTTCTTCAGCAATTGATGCAGGTGTTGGTACAGGTTGAACCGTTTATCCTCCTTTATCTGATTCAAGATACCACAGAGGTATTTCAGTAGACTTAGCTATTTTTAGACTTCATTTATCCGGTATTTCTTCTATTTTAGGTAGAATTAATTTTTTAACTACAATTATTTGTTCTCGTACAACAAAGAGAATTTCTTTAGATCGTTTACCTTTATTTCTATGAGCTGTTGCTGTCACAGCAATTTTATTAATCACTAGCCTTCCAGTACTAGCTGGTGCTATTACAATACT
>gi|557950138|gb|KC495143.1|_Brachionus_calyciflorus_isolate_YA34_cytochrome_oxidase_subunit_I_(COI)_gene_partial_cds_mitochondrial
TTGGTTCTTATTTAGGAGATGAGCATCTTTACAATGTTTTAGTAACAGCTCATGCCTTCGTAATGATTTTCTTCATAGTTATACCTGTCTCTATAGGAGGTTTTGGTAACTGATTAATCCCTCTTATGTTAGGTGTAGCAGATATAGCATTCCCTCGAATGAATAATTTATCTTTTTGACTTTTAGTTCCAGCTTTTATGTTTTTACTACTTTCCTCAGCAATTGATGCAGGTGTTGGTACAGGTTGAACCGTTTATCCTCCTTTATCTGATTCAAGATACCACAGAGGTATTTCAGTAGACTTAGCTATTTTTAGACTTCATTTATCCGGTATTTCTTCTATTTTAGGTAGAATTAATTTTTTAACTACAATTATTTGTTCTCGTACAACAAAGAGAATTTCTTTAGATCGTTTACCTTTATTTCTATGAGCTGTTGCTGTCACAGCAATTTTATTAATCACTAGCCTTCCAGTACTAGCTGGTGCTATTACAATACT
>gi|557950140|gb|KC495144.1|_Brachionus_calyciflorus_isolate_YA20_cytochrome_oxidase_subunit_I_(COI)_gene_partial_cds_mitochondrial
TTGGTTCCTATTTAGGAGATGAACATCTTTATAATGTCTTAGTTACTGCCCATGCTTTTGTAATAATTTTCTTTATAGTTATACCTGTCTCTATAGGGGGCTTTGGTAATTGATTAATTCCTTTAATACTAGGTGTAGCAGATATGGCTTTTCCTCGAATGAATAATTTATCTTTTTGACTTTTAGTCCCAGCTTTTATGTTTTTATTACTTTCTTCAGCTATTGATGCAGGTGTAGGTACAGGATGAACTGTTTACCCTCCTTTATCTGATTCTAGTTATCATAGAGGTATCTCTGTTGATTTAGCTATCTTTAGACTTCATTTATCTGGTGTTTCTTCTATTTTAGGTAGAATTAACTTTTTAACAACTATTATTTGTTCTCGTACTACAAAAAGAATTTCTTTAGACCGTTTACCTTTGTTCTTATGAGCTGTTGCTGTAACAGCAATTCTTCTTATTACTAGGCTTCCTGTTTTAGCAGGAGCTATCACTATGTT
>gi|557950142|gb|KC495145.1|_Brachionus_calyciflorus_isolate_LB18_cytochrome_oxidase_subunit_I_(COI)_gene_partial_cds_mitochondrial
TTGGTTCTTATTTAGGAGATGAGCATCTTTACAATGTTTTAGTAACAGCTCATGCCTTCGTAATGATTTTCTTCATAGTTATACCTGTCTCTATAGGAGGTTTTGGTAACTGATTAATTCCTCTTATGTTAGGTGTAGCAGATATAGCATTCCCTCGAATGAATAATTTATCTTTTTGACTTTTAGTTCCAGCTTTTATGTTTTTACTACTTTCTTCAGCAATTGATGCAGGTGTTGGTACAGGTTGAACCGTTTATCCTCCTTTATCTGATTCAAGATACCACAGAGGTATTTCAGTAGACTTAGCTATTTTTAGACTTCATTTATCCGGTATTTCTTCTATTTTAGGTAGAATTAATTTTTTAACTACAATTATTTGTTCTCGTACAACAAAGAGAATTTCTTTAGATCGTTTACCTTTATTTCTATGAGCTGTTGCTGTCACAGCAATTTTATTAATTACTAGCCTTCCAGTACTAGCTGGTGCTATTACAATACT
>gi|557950144|gb|KC495146.1|_Brachionus_calyciflorus_isolate_LB6_cytochrome_oxidase_subunit_I_(COI)_gene_partial_cds_mitochondrial
TTGGTTCCTATTTGGGAGATGAACATCTTTATAATGTCTTAGTTACTGCCCATGCTTTTGTAATAATTTTCTTTATAGTTATACCTGTCTCTATAGGGGGCTTTGGTAATTGATTAATTCCTTTAATACTAGGTGTAGCAGATATGGCTTTTCCTCGAATGAATAATTTATCTTTTTGACTTTTAGTCCCAGCTTTTATGTTTTTACTACTTTCTTCAGCTATTGATGCAGGTGTAGGTACAGGATGAACTGTTTACCCTCCTTTATCTGATTCTAGTTATCATAGAGGTATCTCTGTTGATTTAGCTATCTTTAGACTTCATTTATCTGGTGTTTCTTCTATTTTAGGTAGAATTAACTTTTTAACAACTATTATTTGTTCTCGTACTACAAAAAGAATTTCTTTAGACCGTTTACCTTTGTTCTTATGAGCAGTTGCTGTAACAGCAATTCTTCATATCACTAGGCTTCCTGTTTTAGCAGGAGCTATCACTATGTT
>gi|557950146|gb|KC495147.1|_Brachionus_calyciflorus_isolate_LB16_cytochrome_oxidase_subunit_I_(COI)_gene_partial_cds_mitochondrial
TTGGTTCTTATTTAGGAGATGAGCATCTTTACAATGTTTTAGTAACAGCTCATGCCTTCGTAATGATTTTCTTCATAGTTATACCTGTCTCTATAGGAGGTTTTGGTAACTGATTAATTCCTCTTATGTTAGGTGTAGCAGATATAGCATTCCCTCGAATGAATAATTTATCTTTTTGACTTTTAGTTCCAGCTTTTATGTTTTTACTACTTTCTTCAGCAATTGATGCAGGTGTTGGTACAGGTTGAACCGTTTATCCTCCTTTATCTGATTCAAGATACCACAGAGGTATTTCAGTAGACTTAGCTATTTTTAGACTTCATTTATCCGGTATTTCTTCTATTTTAGGTAGAATTAATTTTTTAACTACAATTATTTGTTCTCGTACAACAAAGAGAATTTCTTTAGATCGTTTACCTTTATTTCTATGAGCTGTTGCTGTCACAGCAATTTTATTAATTACTAGCCTTCCAGTACTAGCTGGTGCTATTACAATACT
>gi|557950148|gb|KC495148.1|_Brachionus_calyciflorus_isolate_LB5_cytochrome_oxidase_subunit_I_(COI)_gene_partial_cds_mitochondrial
TTGGTTCTTATTTAGGAGATGAGCATCTTTACAATGTTTTAGTAACAGCTCATGCCTTCGTAATGATTTTCTTCATAGTTATACCTGTCTCTATAGGAGGTTTTGGTAACTGATTAATCCCTCTTATGTTAGGTGTAGCAGATATAGCATTCCCTCGAATGAATAATTTATCTTTTTGACTTTTAGTTCCAGCTTTTATGTTTTTACTACTTTCTTCAGCAATTGATGCAGGTGTTGGTACAGGTTGAACCGTTTATCCTCCTTTATCTGATTCAAGATACCACAGAGGTATTTCAGTAGACTTAGCTATTTTTAGACTTCATTTATCCGGTATTTCTTCTATTTTAGGTAGAATTAATTTTTTAACTACAATTATTTGTTCTCGTACAACAAAGAGAATTTCTTTAGATCGTTTACCTTTATTTCTATGAGCTGTTGCTGTCACAGCAATTTTATTAATCACTAGCCTTCCAGTACTAGCTGGTGCTATTACAATACT
>gi|557950150|gb|KC495149.1|_Brachionus_calyciflorus_isolate_LB15_cytochrome_oxidase_subunit_I_(COI)_gene_partial_cds_mitochondrial
TTGGTTCTTATTTAGGAGATGAGCATCTTTACAATGTTTTAGTAACAGCTCATGCCTTCGTAATGATTTTCTTCATAGTTATACCTGTCTCTATAGGAGGTTTTGGTAACTGATTAATCCCTCTTATGTTAGGTGTAGCAGATATAGCATTCCCTCGAATGAATAATTTATCTTTTTGACTTTTAGTTCCAGCTTTTATGTTTTTACTACTTTCTTCAGCAATTGATGCAGGTGTTGGTACAGGTTGAACCGTTTATCCTCCTTTATCTGATTCAAGATACCACAGAGGTATTTCAGTAGACTTAGCTATTTTTAGACTTCATTTATCCGGTATTTCTTCTATTTTAGGTAGAATTAATTTTTTAACTACAATTATTTGTTCTCGTACAACAAAGAGAATTTCTTTAGATCGTTTACCTTTATTTCTATGAGCTGTTGCTGTCACAGCAATTTTATTAATCACTAGCCTTCCAGTACTAGCTGGTGCTATTACAATACT
>gi|557950152|gb|KC495150.1|_Brachionus_calyciflorus_isolate_LB41_cytochrome_oxidase_subunit_I_(COI)_gene_partial_cds_mitochondrial
TTGGTTCTTATTTAGGAGATGAGCATCTTTACAATGTTTTAGTAACAGCTCATGCCTTCGTAATGATTTTCTTCATAGTTATACCTGTCTCTATAGGAGGTTTTGGTAACTGATTAATCCCTCTTATGTTAGGTGTAGCAGATATAGCATTCCCTCGAATGAATAATTTATCTTTTTGACTTTTAGTTCCAGCTTTTATGTTTTTACTACTTTCTTCAGCAATTGATGCAGGTGTTGGTACAGGTTGAACCGTTTATCCTCCTTTATCTGATTCAAGATACCACAGAGGTATTTCAGTAGACTTAGCTATTTTTAGACTTCATTTATCCGGTATTTCTTCTATTTTAGGTAGAATTAATTTTTTAACTACAATTATTTGTTCTCGTACAACAAAGAGAATTTCTTTAGATCGTTTACCTTTATTTCTATGAGCTGTTGCTGTCACAGCAATTTTATTAATCACTAGCCTTCCAGTACTAGCTGGTGCTATTACAATACT
>gi|557950154|gb|KC495151.1|_Brachionus_calyciflorus_isolate_LB42_cytochrome_oxidase_subunit_I_(COI)_gene_partial_cds_mitochondrial
TTGGTTCTTATTTAGGAGATGAGCATCTTTACAATGTTTTAGTAACAGCTCATGCCTTCGTAATGATTTTCTTCATAGTTATACCTGTCTCTATAGGAGGTTTTGGTAACTGATTAATCCCTCTTATGTTAGGTGTAGCAGATATAGCATTCCCTCGAATGAATAATTTATCTTTTTGACTTTTAGTTCCAGCTTTTATGTTTTTACTACTTTCTTCAGCAATTGATGCAGGTGTTGGTACAGGTTGAACCGTTTATCCTCCTTTATCTGATTCAAGATACCACAGAGGTATTTCAGTAGACTTAGCTATTTTTAGGCTTCATTTATCCGGTATTTCTTCTATTTTAGGTAGAATTAATTTTTTAACTACAATTATTGGTTCTCGTACAACAAAGAGAATTTCTTTAGATCGTTTACCTTTATTTCTATGAGCTGTTGCTGTCACAGCAATTTTATTAATCACTAGCCTTCCAGTACTAGCTGGTGCTATTACAATACT
>gi|557950156|gb|KC495152.1|_Brachionus_calyciflorus_isolate_LB35_cytochrome_oxidase_subunit_I_(COI)_gene_partial_cds_mitochondrial
TTGGTTCTTATTTAGGAGATGAGCATCTTTACAATGTTTTAGTAACAGCTCATGCCTTCGTAATGATTTTCTTCATAGTTATACCTGTCTCTATAGGAGGTTTTGGTAACTGATTAATCCCTCTTATGTTAGGTGTAGCAGATATAGCATTCCCTCGAATGAATAATTTATCTTTTTGACTTTTAGTTCCAGCTTTTATGTTTTTACTACTTTCTTCAGCAATTGATGCAGGTGTTGGTACAGGTTGAACCGTTTATCCTCCTTTATCTGATTCAAGATACCACAGAGGTATTTCAGTAGACTTAGCTATTTTTAGACTTCATTTATCCGGTATTTCTTCTATTTTAGGTAGAATTAATTTTTTAACTACAATTATTTGTTCTCGTACAACAAAGAGAATTTCTTTAGATCGTTTACCTTTATTTCTATGAGCTGTTGCTGTCACAGCAATTTTATTAATCACTAGCCTTCCAGTACTAGCTGGTGCTATTACAATACT
>gi|557950158|gb|KC495153.1|_Brachionus_calyciflorus_isolate_LB23_cytochrome_oxidase_subunit_I_(COI)_gene_partial_cds_mitochondrial
TTGGTTCCTATTTAGGAGATGAACATCTTTATAACGTCTTAGTTACTGCCCATGCTTTTGTAATAATTTTCTTTATAGTTATACCTGTCTCTATAGGGGGCTTTGGTAATTGATTAATTCCTTTAATACTAGGTGTAGCAGATATGGCTTTTCCTCGAATGAATAATTTATCTTTTTGACTTTTAGTCCCAGCTTTTATGTTTTTATTACTTTCTTCAGCTATTGATGCAGGTGTAGGTACAGGATGAACTGTTTACCCTCCTTTATCTGATTCTAGTTATCATAGAGGTATCTCTGTTGATTTAGCTATCTTTAGACTTCATTTATCTGGTGTTTCTTCTATTTTAGGTAGAATTAACTTTTTAACAACTATCATTTGTTCTCGTACTACAAAAAGAATTTCTTTAGACCGTTTACCTTTGTTCTTATGAGCTGTTGCTGTAACAGCAATTCTTCTTATTACTAGGCTTCCTGTTTTAGCAGGAGCTATCACTATGTT
>gi|557950160|gb|KC495154.1|_Brachionus_calyciflorus_isolate_LB21_cytochrome_oxidase_subunit_I_(COI)_gene_partial_cds_mitochondrial
TTGGTTCTTATTTAGGAGATGAGCATCTTTACAATGTTTTAGTAACAGCTCATGCCTTCGTAATGATTTTCTTCATAGTTATACCTGTCTCTATAGGAGGTTTTGGTAACTGATTAATTCCTCTTATGTTAGGTGTAGCAGATATAGCATTCCCTCGAATGAATAATTTATCTTTTTGACTTTTAGTTCCAGCTTTTATGTTTTTACTACTTTCTTCAGCAATTGATGCAGGTGTTGGTACAGGTTGAACCGTTTATCCTCCTTTATCTGATTCAAGATACCACAGAGGTATTTCAGTAGACTTAGCTATTTTTAGACTTCATTTATCCGGTATTTCTTCTATTTTAGGTAGAATTAATTTTTTAACTACAATTATTTGTTCTCGTACAACAAAGAGAATTTCTTTAGATCGTTTACCTTTATTTCTATGAGCTGTTGCTGTCACAGCAATTTTATTAATTACTAGCCTTCCAGTACTAGCTGGTGCTATTACAATACT
>gi|557950162|gb|KC495155.1|_Brachionus_calyciflorus_isolate_LB24_cytochrome_oxidase_subunit_I_(COI)_gene_partial_cds_mitochondrial
TTGGTTCTTATTTAGGAGATGAGCATCTTTACAATGTTTTAGTAACAGCTCATGCCTTCGTAATGATTTTCTTCATAGTTATACCTGTCTCTATAGGAGGTTTTGGTAACTGATTAATCCCTCTTATGTTAGGTGTAGCAGATATAGCATTCCCTCGAATGAATAATTTATCTTTTTGACTTTTAGTTCCAGCTTTTATGTTTTTACTACTTTCTTCAGCAATTGATGCAGGTGTTGGTACAGGTTGAACCGTTTATCCTCCTTTATCTGATTCAAGATACCACAGAGGTATTTCAGTAGGCTTAGCTATTTTTAGACTTCATTTATCCGGTATTTCTTCTATTTTAGGTAGAATTAATTTTTTAACTACAATTATTTGTTCTCGTACAACAAAGAGAATTTCTTTAGATCGTTTACCTTTATTTCTATGAGCTGTTGCTGTCACAGCAATTTTATTAATCACTAGCCTTCCAGTACTAGCTGGTGCTATTACAATACT
>gi|557950164|gb|KC495156.1|_Brachionus_calyciflorus_isolate_LB9_cytochrome_oxidase_subunit_I_(COI)_gene_partial_cds_mitochondrial
TTGGCTCCTATTTAGGAGATGAACATCTTTATAATGTCTTAGTTACTGCCCATGCTTTTGTAATAATTTTCTTTATAGTTATACCTGTCTCTATAGGGGGCTTTGGTAATTGATTAATTCCTTTAATACTAGGTGTAGCAGATATGGCTTTTCCTCGAATGAATAATTTATCTTTTTGACTTTTAGTCCCAGCTTTTATGTTTTTATTACTTTCTTCAGCTATTGATGCAGGTGTAGGTACAGGATGAACTGTTTACCCTCCTTTATCTGATTCTAGTTATCATAGAGGTATCTCTGTTGATTTAGCTATCTTTAGACTTCATTTATCTGGTGTTTCTTCTATTTTAGGTAGAATTAACTTTTTAACAACTATCATTTGTTCTCGTACTACAAAAAGAATTTCTTTAGACCGTTTACCTTTGTTCTTATGAGCTGTTGCTGTAACAGCAATTCTTCTTATTACTAGGCTTCCTGTTTTAGCAGGAGCTATCACTATGTT
>gi|557950166|gb|KC495157.1|_Brachionus_calyciflorus_isolate_LB8_cytochrome_oxidase_subunit_I_(COI)_gene_partial_cds_mitochondrial
TTGGTTCTTATTTAGGAGATGAGCATCTTTACAATGTTTCAGTAACAGCTCATGCCTTCGTAATGATTTTCTTCATAGTTATACCTGTCTCTATAGGAGGTTTTGGTAACTGATTAATCCCTCTTATGTTAGGTGTAGCAGATATAGCATTCCCTCGAATGAATAATTTATCTTTTTGACTTTTAGTTCCAGCTTTTATGTTTTTACTACTTTCTTCAGCAATTGATGCAGGTGTTGGTACAGGTTGAACCGTTTATCCTCCTTTATCTGATTCAAGATACCACAGAGGTATTTCAGTAGACTTAGCTATTTTTAGACTTCATTTATCCGGTATTTCTTCTATTTTAGGTAGAATTAATTTTTTAACTACAATTATTTGTTCTCGTACAACAAAGAGAATTTCTTTAGATCGTTTACCTTTATTTCTATGAGCTGTTGCTGTCACAGCAATTTTATTAATCACTAGCCTTCCAGTACTAGCTGGTGCTATTACAATACT
>gi|557950168|gb|KC495158.1|_Brachionus_calyciflorus_isolate_LB1_cytochrome_oxidase_subunit_I_(COI)_gene_partial_cds_mitochondrial
TTGGTTCCTATTTAGGAGATGAACATCTTTATAATGTCTTAGTTACTGCCCATGCTTTTGTAATAATTTTCTTTATAGTTATACCTGTCTCTATAGGGGGCTTTGGTAATTGATTAATTCCTTTAATACTAGGTGTAGCAGATATGGCTTTTCCTCGAATGAATAATTTATCTTTTTGACTTTTAGTCCCAGCTTTTATGTTTTTATTACTTTCTTCAGCTATTGATGCAGGTGTAGGTACAGGATGAACTGTTTACCCTCCTTTATCTGATTCTAGCTATCATAGAGGTACCTCTGTTGATTTAGCTATCTTTAGACTTCATTTATCTGGTGTTTCTTCTATTTTAGGTAGAATTAACTTTTTAACAACTATCATTTGTTCTCGTACTACAAAAAGAATTTCTTTAGACCGTTTACCTTTGTTCTTATGAGCTGTTGCTGTAACAGCAATTCTTCTTATTACTAGGCTTCCTGTTTTAGCAGGAGCTATCACTATGTT
>gi|557950170|gb|KC495159.1|_Brachionus_calyciflorus_isolate_LB37_cytochrome_oxidase_subunit_I_(COI)_gene_partial_cds_mitochondrial
TTGGTTCCTATTTAGGAGATGAACATCTTTATAATGTCTTAGTTACTGCCCATGCTTTTGTAATAATTTTCTTTATAGTTATACCTGTCTCTATAGGGGGCTTTGGTAATTGATTAATTCCTTTAATACTAGGTGTAGCAGATATGGCTTTTCCTCGAATGAATAATTTATCTTTTTGACTTTTAGTCCCAGCTTTTATGTTTTTATTACTTTCTTCAGCTATTGATGCAGGTGTAGGTACAGGATGAACTGTTTACCCTCCTTTATCTGATTCTAGTTATCATAGAGGTATCTCTGTTGATTTAGCTATCTTTAGACTTCATTTATCTGGTGTTTCTTCTATTTTAGGTAGAATTAACTTTTTAACAACTATTATTTGTTCTCGTACTACAAAAAGAATTTCTTTAGACCGTTTACCTTTGTTCTTATGAGCTGTTGCTGTAACAGCAATTCTTCTTATCACTAGGCTTCCTGTTTTAGCAGGAGCTATCACTATGTT
>gi|557950172|gb|KC495160.1|_Brachionus_calyciflorus_isolate_LB44_cytochrome_oxidase_subunit_I_(COI)_gene_partial_cds_mitochondrial
TTGGTTCTTATTTAGGAGATGAGCATCTTTACAATGTTTTAGTAACAGCTCATGCCTTCGTAATGATTTTCTTCATAGTTATACCTGTCTCTATAGGAGGTTTTGGTAACTGATTAATTCCTCTTATGTTAGGTGTAGCAGATATAGCATTCCCTCGAATGAATAATTTATCTTTTTGACTTTTAGTTCCAGCTTTTATGTTTTTACTACTTTCTTCAGCAATTGATGCAGGTGTTGGTACAGGTTGAACCGTTTATCCTCCTTTATCTGATTCAAGATACCACAGAGGTATTTCAGTAGACTTAGCTATTTTTAGACTTCATTTATCCGGTATTTCTTCTATTTTAGGTAGAATTAATTTTTTAACTACAATTATTTGTTCTCGTACAACAAAGAGAATTTCTTTAGATCGTTTACCTTTATTTCTATGAGCTGTTGCTGTCACAGCAATTTTATTAATTACTAGCCTTCCAGTACTAGCTGGTGCTATTACAATACT
>gi|557950174|gb|KC495161.1|_Brachionus_calyciflorus_isolate_LC1_cytochrome_oxidase_subunit_I_(COI)_gene_partial_cds_mitochondrial
TTGGTTCTTATTTAGGAGATGAGCATCTTTACAATGTTTTAGTAACAGCTCATGCCTTCGTAATGATTTTCTTCATAGTTATACCTGTCTCTATAGGAGGTTTTGGTAACTGATTAATCCCTCTTATGTTAGGTGTAGCAGATATAGCATTCCCTCGAATGAATAATTTATCTTTTTGACTTTTAGTTCCAGCTTTTATGTTTTTACTACTTTCTTCAGCAATTGATGCAGGTGTTGGTACAGGTTGAACCGTTTATCCTCCTTTATCTGATTCAAGATACCACAGAGGTATTTCAGTAGACTTAGCTATTTTTAGACTTCATTTATCCGGTATTTCTTCTATTTTAGGTAGAATTAATTTTTTAACTACAATTATTTGTTCTCGTACAACAAAGAGAATTTCTTTAGATCGTTTACCTTTATTTCTATGAGCTGTTGCTGTCACAGCAATTTTATTAATCACTAGCCTTCCAGTACTAGCTGGTGCTATTACAATACT
>gi|557950176|gb|KC495162.1|_Brachionus_calyciflorus_isolate_LC2_cytochrome_oxidase_subunit_I_(COI)_gene_partial_cds_mitochondrial
TTGGTTCTTATTTAGGAGATGAGCATCTTTACAATGTTTTAGTAACAGCTCATGCCTTCGTAATGATTTTCTTCATAGTTATACCTGTCTCTATAGGAGGTTTTGGTAACTGATTAATCCCTCTTATGTTAGGTGTAGCAGATATAGCATTCCCTCGAATGAATAATTTATCTTTTTGACTTTTAGTTCCAGCTTTTATGTTTTTACTACTTTCTTCAGCAATTGATGCAGGTGTTGGTACAGGTTGAACCGTTTATCCTCCTTTATCTGATTCAAGATACCACAGAGGTATTTCAGTAGACTTAGCTATTTTTAGACTTCATTTATCCGGTATTTCTTCTATTTTAGGTAGAATTAATTTTTTAACTACAATTATTTGTTCTCGTACAACAAAGAGAATTTCTTTAGATCGTTTACCTTTATTTCTATGAGCTGTTGCTGTCACAGCAATTTTATTAATCACTAGCCTTCCAGTACTAGCTGGTGCTATTACAATACT
>gi|557950178|gb|KC495163.1|_Brachionus_calyciflorus_isolate_LC3_cytochrome_oxidase_subunit_I_(COI)_gene_partial_cds_mitochondrial
TTGGTTCCTATTTAGGAGATGAACGTCTTTATAATGTCTTAGTTACTGCCCATGCTTTTGTAATAATTTTCTTTATAGTTATACCTGTCTCTATAGGGGGCTTTGGTAATTGATTAATTCCTTTAATACTAGGTGTAGCAGATATGGCTTTTCCTCGAATGAATAATTTATCTTTTTGACTTTTAGTCCCAGCTTTTATGTTTTTATTACTTTCTTCAGCTATTGATGCAGGTGTAGGTACAGGATGAACTGTTTACCCTCCTTTATCTGATTCTAGTTATCATAGAGGTATCTCTGTTGATTTAGCTATCTTTAGACTTCATTTATCTGGTGTTTCTTCTATTTTAGGTAGAATTAACTTTTTAACAACTATCATTTGTTCTCGTACTACAAAAAGAATTTCTTTAGACCGTTTACCTTTGTTCTTATGAGCTGTTGCTGTAACAGCAATTCTTCTTATTACTAGGCTTCCTGTTTTAGCAGGAGCTATCACTATGTT
>gi|557950180|gb|KC495164.1|_Brachionus_calyciflorus_isolate_LC11_cytochrome_oxidase_subunit_I_(COI)_gene_partial_cds_mitochondrial
TTGGTTCTTATTTAGGAGATGAGCATCTTTACAATGTTTTAGTAACAGCTCATGCCTTCGTAATGATTTTCTTCATAGTTATACCTGTCTCTATAGGAGGTTTTGGTAACTGATTAATCCCTCTTATGTTAGGTGTAGCAGATATAGCATTCCCTCGAATGAATAATTTATCTTTTTGACTTTTAGTTCCAGCTTTTATGTTTTTACTACTTTCTTCAGCAATTGATGCAGGTGTTGGTACAGGTTGAACCGTTTATCCTCCTTTATCTGATTCAAGATACCACAGAGGTATTTCAGTAGACTTAGCTATTTTTAGACTTCATTTATCCGGTATTTCTTCTATTTTAGGTAGAATTAATTTTTTAACTACAATTATTTGTTCTCGTACAACAAAGAGAATTTCTTTAGATCGTTTACCTTTATTTCTATGAGCTGTTGCTGTCACAGCAATTTTATTAATCACTAGCCTTCCAGTACTAGCTGGTGCTATTACAATACT
>gi|557950182|gb|KC495165.1|_Brachionus_calyciflorus_isolate_LD16_cytochrome_oxidase_subunit_I_(COI)_gene_partial_cds_mitochondrial
TTGGTTCTTATTTAGGAGATGAGCATCTTTACAATGTTTTAGTAACAGCTCATGCCTTCGTAATGATTTTCTTCATAGTTATACCTGTCTCTATAGGAGGTTTTGGTAACTGATTAATCCCTCTTATGTTAGGTGTAGCAGATATAGCATTCCCTCGAATGAATAATTTATCTTTTTGACTTTTAGTTCCAGCTTTTATGTTTTTACTACTTTCTTCAGCAATTGATGCAGGTGTTGGTACAGGTTGAACCGTTTATCCTCCTTTATCTGATTCAAGATACCACAGAGGTATTTCAGTAGACTTGGCTATTTTTAGACTTCATTTATCCGGTATTTCTTCTATTTTAGGTAGAATTAATTTTTTAACTACAATTATTTGTTCTCGTACAACAAAGAGAATTTCTTTAGATCGTTTACCTTTATTTCTATGAGCTGTTGCTGTCACAGCAATTTTATTAATCACTAGCCTTCCAGTACTAGCTGGTGCTATTACAATACT
>gi|557950184|gb|KC495166.1|_Brachionus_calyciflorus_isolate_LD17_cytochrome_oxidase_subunit_I_(COI)_gene_partial_cds_mitochondrial
TTGGTTCTTATTTAGGAGATGAGCATCTTTACAATGTTTTAGTAACAGCTCATGCCTTCGTAATGATTTTCTTCATAGTTATACCTGTCTCTATAGGAGGTTTTGGTAACTGATTAATCCCTCTTATGTTAGGTGTAGCAGATATAGCATTCCCTCGAATGAATAATTTATCTTTTTGACTTTTAGTTCCAGCTTTTATGTTTTTACTACTTTCTTCAGCAATTGATGCAGGTGTTGGTACAGGTTGAACCGTTTATCCTCCTTTATCTGATTCAAGATACCACAGAGGTATTTCAGTAGACTTAGCTATTTTTAGACTTCATTTATCCGGTATTTCTTCTATTTTAGGTAGAATTAATTTTTTAACTACAATTATTTGTTCTCGTACAACAAAGAGAATTTCTTTAGATCGTTTACCTTTATTTCTATGAGCTGTTGCTGTCACAGCAATTTTATTAATCACTAGCCTTCCAGTACTAGCTGGTGCTATTACAATACT
>gi|557950186|gb|KC495167.1|_Brachionus_calyciflorus_isolate_LD20_cytochrome_oxidase_subunit_I_(COI)_gene_partial_cds_mitochondrial
TTGGTTCTTATTTAGGAGATGAGCATCTTTACAATGTTTTAGTAACAGCTCATGCCTTCGTAATGATTTTCTTCATAGTTATACCTGTCTCTATAGGAGGTTTTGGTAACTGATTAATCCCTCTTATGTTAGGTGTAGCAGATATAGCATTCCCTCGAATGAATAATTTATCTTTTTGACTTTTAGTTCCAGCTTTTATGTTTTTACTACTTTCTTCAGCAATTGATGCAGGTGTTGGTACAGGTTGAACCGTTTATCCTCCTTTATCTGATTCAAGATACCACAGAGGTATTTCAGTAGACTTAGCTATTTTTAGACTTCATTTATCCGGTATTTCTTCTATTTTAGGTAGAATTAATTTTTTAACTACAATTATTTGTTCTCGTACAACAAAGAGAATTTCTTTAGATCGTTTACCTTTATTTCTATGAGCTGTTGCTGTCACAGCAATTTTATTAATCACTAGCCTTCCAGTACTAGCTGGTGCTATTACAATACT
>gi|557950188|gb|KC495168.1|_Brachionus_calyciflorus_isolate_LD22_cytochrome_oxidase_subunit_I_(COI)_gene_partial_cds_mitochondrial
TTGGTTCTTATTTAGGAGATGAGCATCTTTACAATGTTTTAGTAACAGCTCATGCCTTCGTAATGATTTTCTTCATAGTTATACCTGTCTCTATAGGAGGTTTTGGTAACTGATTAATCCCTCTTATGTTAGGTGTAGCAGATATAGCATTCCCTCGAATGAATAATTTATCTTTCTGACTTTTAGTTCCAGCTTTTATGTTTTTACTACTCTCTTCAGCAATTGATGCAGGTGTTGGTACAGGTTGAACCGTTTATCCTCCTTTATCTGATTCAAGATACCACAGAGGTATTTCAGTAGACTTAGCTATTTTTAGACTTCATTTATCCGGTATTTCTTCTATTTTAGGTAGAATTAATTTTTTAACTACAATTATTTGTTCTCGTACAACAAAGAGAATTTCTTTAGATCGTTTACCTTTATTTCTATGAGCTGTTGCTGTCACAGCAATTTTATTAATCACTAGCCTTCCAGTACTAGCTGGTGCTATTACAATACT
>gi|557950190|gb|KC495169.1|_Brachionus_calyciflorus_isolate_LD26_cytochrome_oxidase_subunit_I_(COI)_gene_partial_cds_mitochondrial
TTGGTTCTTATTTAGGAGATGAGCATCTTTACAATGTTTTAGTAACAGCTCATGCCTTCGTAATGATTTTCTTCATAGTTATACCTGTCTCTATAGGAGGTTTTGGTAACTGATTAATCCCTCTTATGTTAGGTGTAGCAGATATAGCATTCCCTCGAATGAATAATTTATCTTTTTGACTTTTAGTTCCAGCTTTTATGTTTTTACTACTTTCTTCAGCAATTGATGCAGGTGTTGGTACAGGTTGAACCGTTTATCCTCCTTTATCTGATTCAAGATACCACAGAGGTATTTCAGTAGACTTAGCTATTTTTAGACTTCATTTATCCGGTATTTCTTCTATTTCAGGTAGAATTAATTTTTTAACTACAATTATTTGTTCTCGTACAACAAAGAGAATTTCTTTAGATCGTTTACCTTTATTTCTATGAGCTGTTGCTGTCACAGCAATTTTATTAATCACTAGCCTTCCAGTACTAGCTGGTGCTATTACAATACT
>gi|557950192|gb|KC495170.1|_Brachionus_calyciflorus_isolate_LD33_cytochrome_oxidase_subunit_I_(COI)_gene_partial_cds_mitochondrial
TTGGTTCTTATTTAGGAGATGAGCATCTTTACAATGTTTTAGTAACAGCTCATGCCTTCGTAATGATTTTCTTCATAGTTATACCTGTCTCTATAGGAGGTTTTGGTAACTGATTAATCCCTCTTATGTTAGGTGTAGCAGATATAGCATTCCCTCGAATGAATAATTTATCTTTTTGACTTTTAGTTCCAGCTTTTATGTTTTTGCTACTTTCTTCAGCAATTGATGCAGGTGTTGGTACAGGTTGAACCGTTTATCCTCCTTTATCTGATTCAAGATACCACAGAGGTATTTCAGTAGACTTAGCTATTTTTAGACTTCATTTATCCGGTATTTCTCCTATTTTAGGTAGAATTAATTTTTTAACTACAATTATTTGTTCTCGTACAACAAAGAGAATTTCTTTAGATCGTTTACCTTTATTTCTATGAGCTGTTGCTGTCACAGCAATTTTATTAATCACTAGCCTTCCAGTACTAGCTGGTGCTATTACAATACT
>gi|557950194|gb|KC495171.1|_Brachionus_calyciflorus_isolate_LD34_cytochrome_oxidase_subunit_I_(COI)_gene_partial_cds_mitochondrial
TTGGTTCTTATTTAGGAGATGAGCATCTTTACAATGTTTTAGTAACAGCTCATGCCTTCGTAATGATTTTCTTCATAGTTATACCTGTCTCTATAGGAGGTTTTGGTAACTGATTAATCCCTCTTATGTTAGGTGTAGCAGATATAGCATTCCCTCGAATGAATAATTTATCTTTTTGACTTTTAGTTCCAGCTTTTATGTTTTTACTACTCTCTTCAGCAATTGATGCAGGTGTTGGTACAGGTTGAACCGTTTATCCTCCTTTATCTGATTCAAGATACCACAGAGGTATTTCAGTAGACTTAGCTATTTTTAGACTTCATTTATCCGGTATTTCTTCTATTTTAGGTAGAATTAATTTTTTAACTACAATTATTTGTTCTCGTACAACAAAGAGAATTTCTTTAGATCGTTTACCTTTATTTCTATGAGCTGTTGCTGTCACAGCAATTTTATTAATCACTAGCCTTCCAGTACTAGCTGGTGCTATTACAATACT
>gi|557950196|gb|KC495172.1|_Brachionus_calyciflorus_isolate_LD4_cytochrome_oxidase_subunit_I_(COI)_gene_partial_cds_mitochondrial
TTGGTTCTTATTTAGGAGATGAGCATCTTTACAATGTTTTAGTAACAGCTCATGCCTTCGTAATGATTTTCTTCATAGTTATACCTGTCTCTATAGGAGGTTTTGGTAACTGATTAATCCCTCTTATGTTAGGTGTAGCAGATATAGCATTCCCTCGAATGAATAATTTATCTTTTTGACTTTTAGTTCCAGCTTTTATGTTTTTACTACTTTCTTCAGCAATTGATGCAGGTGTTGGTACAGGTTGAACCGTTTATCCTCCTTTATCTGATTCAAGATACCACAGAGGTATTTCAGTAGACTTAGCTATTTTTAGACTTCATTTATCCGGTATTTCTTCTATTTTAGGTAGAATTAATTTTTTAACTACAATTATTTGTTCTCGTACAACAAAGAGAATTTCTTTAGATCGTTTACCTTTATTTCTATGAGCTGTTGCTGTCACAGCAATTTTATTAATCACTAGCCTTCCAGTACTAGCTGGTGCTATTACAATACT
>gi|557950198|gb|KC495173.1|_Brachionus_calyciflorus_isolate_LD9_cytochrome_oxidase_subunit_I_(COI)_gene_partial_cds_mitochondrial
TTGGTTCTTATTTAGGAGATGAGCATCTTTACAATGTTTTAGTAACAGCTCATGCCTTCGTAATGATTTTCTTCATAGTTATACCTGTCTCTATAGGAGGTTTTGGTAACTGATTAATCCCTCTTATGTTAGGTGTAGCAGATATAGCATTCCCTCGAATGAATAATTTATCTTTTTGACTTTTAGTTCCAGCTTTTATGTTTTTACTACTTTCTTCAGCAATTGATGCAGGTGTTGGTACAGGTTGAACCGTTTATCCTCCTTTATCTGATTCAAGATACCACAGAGGTATTTCAGTAGACTTAGCTATTTTTAGACTTCATTTATCCGGTATTTCTTCTATTTTAGGTAGAATTAATTTTTTAACTACAATTATTTGTTCTCGTACAACAAAGAGAATTTCTTTAGATCGTTTACCTTTATTTCTATGAGCTGTTGCTGTCACAGCAATTTTATTAATCACTAGCCTTCCAGTACTAGCTGGTGCTATTACAATACT
>gi|557950200|gb|KC495174.1|_Brachionus_calyciflorus_isolate_LD14_cytochrome_oxidase_subunit_I_(COI)_gene_partial_cds_mitochondrial
TTGGTTCTTATTTAGGAGATGAGCATCTTTACAATGTTTTAGTAACAGCTCATGCCTTCGTAATGATTTTCTTCATAGTTATACCTGTCTCTATAGGAGGTTTTGGTAACTGATTAATCCCTCTTATGTTAGGTGTAGCAGATATAGCATTCCCTCGAATGAATAATTTATCTTTTTGACTTTTAGTTCCAGCTTTTATGTTTTTACTACTTTCTTCAGCAATTGATGCAGGTGTTGGTACAGGTTGAACCGTTTATCCTCCTTTATCTGATTCAAGATACCACAGAGGTATTTCAGTAGACTTAGCTATTTTTAGACTTCATTTATCCGGTATTTCTTCTATTTTAGGTAGAATTAATTTTTTAACTACAATTATTTGATCTCGTACAACAAAGAGAATTTCTTTAGATCGTTTACCTTTATTTCTATGAGCTGTTGCTGTCACAGCAATTTTATTAATCACTAGCCTTCCAGTACTAGCTGGTGCTATTACAATACT
>gi|557950202|gb|KC495175.1|_Brachionus_calyciflorus_isolate_LD38_cytochrome_oxidase_subunit_I_(COI)_gene_partial_cds_mitochondrial
TTGGTTCTTATTTAGGAGATGAGCATCTTTACAATGTTTTAGTAACAGCTCATGCCTTCGTAATGATTTTCTTCATAGTTATACCTGTCTCTATAGGAGGTTTTGGTAACTGATTAATCCCTCTTATGTTAGGTGTAGCAGATATAGCATTCCCTCGAATGAATAATTTATCTTTTTGACTTTTAGTTCCAGCTTTTATGTTTTTACTACTTTCTTCAGCAATTGATGCAGGTGTTGGTACAGGTTGAACCGTTTATCCTCCTTTATCTGATTCAAGATACCACAGAGGTATTTCAGTAGACTTAGCTATTTTTAGACTTCATTTATCCGGTATTTCTTCTATTTTAGGTAGTATTAATTTTTTAACTACAATTATTTGTTCTCGTACAACAAAGAGAATTTCTTTAGATCGTTTACCTTTATTTCTATGAGCTGTTGCTGTCACAGCAATTTTATTAATCACTAGCCTTCCAGTACTAGCTGGTGCTATTACAATACT
>gi|557950204|gb|KC495176.1|_Brachionus_calyciflorus_isolate_LD25_cytochrome_oxidase_subunit_I_(COI)_gene_partial_cds_mitochondrial
TTGGTTCTTATTTAGGAGATGAGCATCTTTACAATGTTTTAGTAACAGCTCATGCCTTCGTAATGATTTTCTTCATAGTTACACCTGTCTCTATAGGAGGTTTTGGTAACTGATTAATCCCTCTTATGTTAGGTGTAGCAGATATAGCATTCCCTCGAATGAATAATTTATCTTTTTGACTTTTAGTTCCAGCTTTTATGTTTTTACTACTTTCTTCAGCAATTGATGCAGGTGTTGGTACAGGTTGAACCGTTTATCCTCCTTTATCTGATTCAAGATACCACAGAGGTATTTCAGTAGACTTAGCTATTTTTAGACTTCATTTATCCGGTATTTCTTCTATTTTAGGTAGAATTAATTTTTTAACTACAATTATTTGTTCTCGTACAACAAAGAGAATTTCTTTAGATCGTTTACCTTTATTTCTATGAGCTGTTGCTGTCACAGCAATTTTATTAATCACTAGCCTTCCAGTACTAGCTGGTGCTATTACAATACT
>gi|557950206|gb|KC495177.1|_Brachionus_calyciflorus_isolate_LD21B_cytochrome_oxidase_subunit_I_(COI)_gene_partial_cds_mitochondrial
TTGGTTCTTATTTAGGAGATGAGCATCTTTACAATGTTTTAGTAACAGCTCATGCCTTCGTAATGATTTTCTTCATAGTTATACCTGTCTCTATAGGAGGTTTTGGTAACTGATTAATCCCTCTTATGTTAGGTGTAGCAGATATAGCATTCCCTCGAATGAATAATTTATCTTTTTGACTTTTAGTTCCAGCTTTTATGTTTTTACTACTTTCTTCAGCAATTGATGCAGGTGTTGGTACAGGTTGAACCGTTTATCCTCCTTTATCTGATTCAAGATACCACAGAGGTATTTCAGTAGACTTAGCTATTTTTAGACTTCATTTATCCGGTATTTCTTCTATTTTAGGTAGAATTAATTTTTTAACTACAATTATTTGTTCTCGTACAACAAAGAGAATTTCTTTAGATCGTTTACCTTTATTTCTATGAGCTGTTGCTGTCACAGCAATTTTATTAATCACTAGCCTTCCAGTACTAGCTGGTGCTATTACAATACT
>gi|557950208|gb|KC495178.1|_Brachionus_calyciflorus_isolate_LD3_cytochrome_oxidase_subunit_I_(COI)_gene_partial_cds_mitochondrial
TTGGTTCTTATTTAGGAGATGAGCATCTTTACAATGTTTTAGTAACAGCTCATGCCTTCGTAATGATTTTCTTCATAGTTATACCTGTCTCTATAGGAGGTTTTGGTAACTGATTAATCCCTCTTATGTTAGGTGTAGCAGATATAGCATTCCCTCGAATGAATAATTTATCTTTTTGACTTTTAGTTCCAGCTTTTATGTTTTTACTACTTTCTTCAGCAATTGATGCAGGTGTTGGTACAGGTTGAACCGTTTATCCTCCTTTATCTGATTCAAGATACCACAGAGGTATTTCAGTAGACTTAGCTATTTTTAGACTTCATTTATCCGGTATTTCTTCTATTTTAGGTAGAATTAATTTTTTAACTACAATTATTTGTTCTCGTACAACAAAGAGAATTTCTTTAGATCGTTTACCTTTATTTCTATGAGCTGTTGCTGTCACAGCAATTTCATTAATCACTAGCCTTCCAGTACTAGCTGGTGCTATTACAATACT
>gi|557950210|gb|KC495179.1|_Brachionus_calyciflorus_isolate_LD39_cytochrome_oxidase_subunit_I_(COI)_gene_partial_cds_mitochondrial
TTGGTTCTTATTTAGGAGATGAGCATCTTTACAATGTTTTAGTAACAGCTCATGCCTTCGTAATGATTTTCTTCATAGTTATACCTGTCTCTATAGGAGGTTTTGGTAACTGATTAATCCCTCTTATGTTAGGTGTAGCAGATATAGCATTCCCTCGAATGAATAATTTATCTTTTTGACTTTTAGTTCCAGCTTTTATGTTTTTACTACTTTCTTCAGCAATTGATGCAGGTGTTGGTACAGGTTGAACCGTTTATCCTCCTTTATCTGATTCAAGATACCACAGAGGTATTTCAGTAGACTTAGCTATTTTTAGACTTCATTTATCCGGTATTTCTTCTATTTTAGGTAGAATTAATTTTTTAACTACAATTATTTGTTCTCGTACAACAAAGAGAATTTCTTTAGATCGTTTACCTTTATTTCTATGAGCTGTTGCTGTCACAGCAATTTTATTAATCACTAGCCTTCCAGTACTAGCTGGTGCTATTACAATACT
>gi|557950212|gb|KC495180.1|_Brachionus_calyciflorus_isolate_LD31_cytochrome_oxidase_subunit_I_(COI)_gene_partial_cds_mitochondrial
TTGGTTCTTATTTAGGAGATGAGCATCTTTACAATGTTTTAGTAACAGCTCATGCCTTCGTAATGATTTTCTTCATAGTTATACCTGTCTCTATAGGAGGTTTTGGTAACTGATTAATCCCTCTTATGTTAGGTGTAGCAGATATAGCATTCCCTCGAATGAATAATTTATCTTTTTGACTTTTAGTTCCAGCTTTTATGTTTTTACTACTTTCTTCAGCAATTGATGCAGGTGTTGGTACAGGTTGAACCGTTTATCCTCCTTTATCTGATTCAAGATACCACAGAGGTATTTCAGTAGACTTAGCTATTTTTAGACTTCATTTATCCGGTATTTCTTCTATTTTAGGTAGAATTAATTTTTTAACTACAATTATTTGTTCTCGTACAACAAAGAGAATTTCTTTAGATCGTTTACCTTTATTTCTATGAGCTGTCGCTGTCACAGCAATTTTATTAATCACTAGCCTTCCAGTACTAGCTGGTGCTATTACAATACT
>gi|557950214|gb|KC495181.1|_Brachionus_calyciflorus_isolate_LD7_cytochrome_oxidase_subunit_I_(COI)_gene_partial_cds_mitochondrial
TTGGTTCTTATTTAGGAGATGAGCATCTTTACAATGTTTTAGTAACAGCTCATGCCTTCGTAATGATTTTCTTCATAGTTATACCTGTCTCTATAGGAGGTTTTGGTAACTGATTAATCCCTCTTATGTTAGGTGTAGCAGATATAGCATTCCCTCGAATGAATAATTTATCTTTTTGACTTTTAGTTCCAGCTTTTATGTTTTTACTACTTTCTTCAGCAATTGATGCAGGTGTTGGTACAGGTTGAACCGTTTATCCTCCTTTATCTGATTCAAGATACCACAGAGGTATTTCAGTAGACTTAGCTATTTTTAGGCTTCATTTATCCGGTACTTCTTCTATTTTAGGTAGAATTAATTTTTTAACTACAATTATTTGTTCTCGTACAACAAAGAGAATTTCTTTAGATCGTTTACCTTTATTTCTATGAGCTGTTGCTGTCACAGCAATTTTATTAATCACTAGCCTTCCAGTACTAGCTGGTGCTATTACAATACT
>gi|557950216|gb|KC495182.1|_Brachionus_calyciflorus_isolate_AK39_cytochrome_oxidase_subunit_I_(COI)_gene_partial_cds_mitochondrial
TGGGGTCTTATCTTGGAGATGAGCATTTATACAATGTACTCGTCACAGCTCATGCATTTGTAATGATTTTCTTTATAGTTATGCCAGTCTCTATGGGCGGCTTCGGTAATTGACTTATTCCACTTATGTTAGGGGTAGCTGATATGGCTTTCCCTCGTATGAATAATTTATCTTTCTGGCTTTTAGTCCCTGCATTTATGTTTTTACTTCTGTCTTCCGCTATTGATGCTGGAGCCGGTACAGGGTGGACTGTTTACCCTCCCCTCTCAGATTCGAGATACCATAGTGGTATTTCGGTTGATTTAGCGATTTTTAGTCTTCACTTATCTGGGGTCTCTTCTATCTTAGGTAGGATTAACTTCTTGACCACTATTATTTGCTCACGTACTACAAAAAGAATCTCGTTAGACCGTCTTCCTCTCTTCTTATGGGCTATTGCTGTGACAGCAGTGCTCTTGATTACAAGGCTTCCCGTGCTAGCTGGGGCTATTACTATGTT
>gi|557950218|gb|KC495183.1|_Brachionus_calyciflorus_isolate_AK61_cytochrome_oxidase_subunit_I_(COI)_gene_partial_cds_mitochondrial
TGGGGTCTTATCTTGGAGATGAGCATTTATACAATGTACTCGTCACAGCTCATGCATTTGTAATGATTTTCTTTATAGTTATGCCAGTCTCTATGGGCGGCTTCGGTAATTGACTTATTCCACTTATGTTAGGGGTAGCTGATATGGCTTTCCCTCGTATGAATAATTTATCTTTCTGGCTTTTAGTCCCTGCATTTATGTTTTTACTTCTGTCTTCCGCTATTGATGCTGGAGCCGGTACAGGGTGGACTGTTTACCCCCCCCTCTCAGATTCGAGATACCATAGTGGTATTTCGGTTGATTTAGCGATTTTTAGTCTTCACTTATCTGGGGTCTCTTCTATCTTAGGTAGGATTAACTTCTTGACCACTATTATTTGCTCACGTACTACAAAAAGAATCTCGTTAGACCGTCTTCCTCTCTTCTTATGGGCTATTGCCGTGACAGCAGTGCTCTTGATTACAAGGCTTCCCGTGCTAGCTGGGGCTATTACTATGTT
>gi|557950220|gb|KC495184.1|_Brachionus_calyciflorus_isolate_AK63_cytochrome_oxidase_subunit_I_(COI)_gene_partial_cds_mitochondrial
TGGGGTCTTATCTTGGAGATGAGCATTTATACAATGTACTCGTCACAGCTCATGCATTTGTAATGATTTTCTTTATAGTTATGCCAGTCTCTATGGGCGGCTTCGGTAATTGACTTATTCCACTTATGTTAGGGGTAGCTGATATGGCTTTCCCTCGTATGAATAATTTATCTTTCTGGCTTTTAGTCCCTGCATTTATGTTTTTACTTCTGTCTTCCGCTATTGATGCTGGAGCCGGTACAGGGTGGACTGTTTACCCCCCCCTCTCAGATTCGAGATACCATAGTGGTATTTCGGTTGATTTAGCGATTTTTAGTCTTCACTTATCTGGGGTCTCTTCTATCTTAGGTAGGATTAACTTCTTGACCACTATTATTTGCTCACGTACTACAAAAAGAATCTCGTTAGACCGTCTTCCTCTCTTCTTATGGGCTATTGCCGTGACAGCAGTGCTCTTGATTACAAGGCTTCCCGTGCTAGCTGGGGCTATTACTATGTT
>gi|557950222|gb|KC495185.1|_Brachionus_calyciflorus_isolate_AK64_cytochrome_oxidase_subunit_I_(COI)_gene_partial_cds_mitochondrial
TGGGGTCTTATCTTGGAGATGAGCATTTATACAATGTACTCGTCACAGCTCATGCATTTGTAATGATTTTCTTTATAGTTATGCCAGTCTCTATGGGCGGCTTCGGTAATTGACTTATTCCACTTATGTTAGGGGTAGCTGATATGGCTTTCCCTCGTATGAATAATTTATCTTTCTGGCTTTTAGTCCCTGCATTTATGTTTTTACTTCTGTCTTCCGCTATTGATGCTGGAGCCGGTACAGGGTGGACTGTTTACCCTCCCCTTTCAGATTCGAGATACCATAGTGGTATTTCGGTTGATTTAGCGATTTTTAGTCTTCACTTATCTGGGGTCTCTTCTATCTTAGGTAGGATTAACTTCTTGACCACTATTATTTGCTCACGTACTACAAAAAGAATCTCGTTAGACCGTCTTCCTCTCTTCTTATGGGCTATTGCTGTAACAGCAGTGCTCTTGATTACAAGGCTTCCCGTGTTAGCTGGGGCTATTACTATGTT
>gi|557950224|gb|KC495186.1|_Brachionus_calyciflorus_isolate_AK65_cytochrome_oxidase_subunit_I_(COI)_gene_partial_cds_mitochondrial
TGGGGTCTTATCTTGGAGATGAGCATTTATACAATGTACTCGTCACAGCTCATGCATTTGTAATGATTTTCTTTATAGTTATGCCAGTCTCTATGGGCGGCTTCGGTAATTGACTTATTCCACTTATGTTAGGGGTAGCTGATATGGCTTTCCCTCGTATGAATAATTTATCTTTCTGGCTTTTAGTCCCTGCATTTATGTTTTTACTTCTGTCTTCCGCTATTGATGCTGGAGCCGGTACAGGGTGGACTGTTTACCCTCCCCTTTCAGATTCGAGATACCATAGTGGTATTTCGGTTGATTTAGCGATTTTTAGTCTTCACTTATCTGGGGTCTCTTCTATCTTAGGTAGGATTAACTTCTTGACCACTATTATTTGCTCACGTACTACAAAAAGAATCTCGTTAGACCGTCTTCCTCTCTTCTTATGGGCTATTGCTGTAACAGCAGTGCTCTTGATTACAAGGCTTCCCGTGTTAGCTGGGGCTATTACTATGTT
>gi|557950226|gb|KC495187.1|_Brachionus_calyciflorus_isolate_AK26_cytochrome_oxidase_subunit_I_(COI)_gene_partial_cds_mitochondrial
TGGGGTCTTATCTTGGAGATGAGCATTTATACAATGTACTCGTCACAGCTCATGCATTTGTAATGATTTTCTTTATAGTTATGCCAGTCTCTATGGGCGGCTTCGGTAATTGACTTATCCCACTTATGTTAGGGGTAGCTGATATGGCTTTCCCTCGTATGAATAATTTATCTTTCTGGCTTTTAGTCCCTGCATTTATGTTTTTACTTCTGTCTTCCGCTATTGATGCTGGAGCCGGTACAGGGTGGACTGTTTACCCTCCCCTCTCAGATTCGAGATACCATAGTGGTATTTCGGTTGATTTAGCGATTTTTAGTCTTCACTTATCTGGGGTCTCTTCTATCTTAGGTAGGATTAACTTCTTGACCACTATTATTTGCTCACGTACTACAAAAAGAATCTCGTTAGACCGTCTTCCTCTCTTCTTATGGGCTATTGCTGTGACAGCAGTGCTCTTGATTACAAGGCTTCCCGTGCTAGCTGGGGCTATTACTATGTT
>gi|557950228|gb|KC495188.1|_Brachionus_calyciflorus_isolate_AK20_cytochrome_oxidase_subunit_I_(COI)_gene_partial_cds_mitochondrial
TGGGGTCTTATCTTGGAGATGAGCATTTATACAATGTACTCGTCACAGCTCATGCATTTGTAATGATTTTCTTTATAGTTATGCCAGTCTCTATGGGCGGCTTCGGTAATTGACTTATTCCACTTATGTTAGGGGTAGCTGATATGGCTTTCCCTCGTATGAATAATTTATCTTTCTGGCTTTTAGTCCCTGCATTTATGTTTTTACTTCTGTCTTCCGCTATTGATGCTGGAGCCGGTACAGGGTGGACTGTTTACCCTCCCCTCTCAGATTCGAGATACCATAGTGGTATTTCGGTTGATTTAGCGATTTTTAGTCTTCACTTATCTGGGGTCTCTTCTATCTTAGGTAGGATTAACTTCTTGACCACTATTATTTGCTCACGTACTACAAAAAGAATCTCGTTAGACCGTCTTCCTCTCTTCTTATGGGCTATTGCTGTGACAGCAGTGCTCTTGATTACAAGGCTTCCCGTGCTAGCTGGGGCTATTACTATGTT
>gi|557950230|gb|KC495189.1|_Brachionus_calyciflorus_isolate_AK38_cytochrome_oxidase_subunit_I_(COI)_gene_partial_cds_mitochondrial
TGGGGTCTTATCTTGGAGATGAGCATTTATACAATGTACTCGTCACAGCTCATGCATTTGTAATGATTTTCTTTATAGTTATGCCAGTCTCTATGGGCGGCTTCGGTAATTGACTTATTCCACTTATGTTAGGGGTAGCTGATATGGCTTTCCCTCGTATGAATAATTTATCTTTCTGGCTTTTAGTCCCTGCATTTATGTTTTTACTTCTGTCTTCCGCTATTGATGCTGGAGCCGGTACAGGGTGGACTGTTTACCCTCCCCTTTCAGATTCGAGATACCATAGTGGTATTTCGGTTGATTTAGCGATTTTTAGTCTTCACTTATCTGGGGTCTCTTCTATCTTAGGTAGGATTAACTTCTTGACCACTATTATTTGCTCACGTACTACAAAAAGAATCTCGTTAGACCGTCTTCCTCTCTTCTTATGGGCTATTGCTGTAACAGCAGTGCTCTTGATTACAAGGCTTCCCGTGTTAGCTGGGGCTATTACTATGTT
>gi|557950232|gb|KC495190.1|_Brachionus_calyciflorus_isolate_AK16_cytochrome_oxidase_subunit_I_(COI)_gene_partial_cds_mitochondrial
TGGGGTCTTATCTTGGAGATGAGCATTTATACAATGTACTCGTCACAGCTCATGCATTTGTAATGATTTTCTTTATAGTTATGCCAGTCTCTATGGGCGGCTTCGGTAATTGACTTATTCCACTTATGTTAGGGGTAGCTGATATGGCTTTCCCTCGTATGAATAATTTATCTTTCTGGCTTTTAGTCCCTGCATTTATGTTTTTACTTCTGTCTTCCGCTATTGATGCTGGAGCCGGTACAGGGTGGACTGTTTACCCTCCCCTCCCAGATTCGAGATACCATAGTGGTATTTCGGTTGATTTAGCGATTTTTAGTCTTCACTTATCTGGGGTCTCTTCTATCTTAGGTAGGATTAACTTCTTGACCACTATTATTTGCTCACGTACTACAAAAAGAATCTCGTTAGACCGTCTTCCTCTCTTCTTATGGGCTATTGCTGTGACAGCAGTGCTCTTGATTACAAGGCTTCCCGTGCTAGCTGGGGCTATTACTATGTT
>gi|557950234|gb|KC495191.1|_Brachionus_calyciflorus_isolate_AK15_cytochrome_oxidase_subunit_I_(COI)_gene_partial_cds_mitochondrial
TGGGGTCTTATCTTGGAGATGAGCATTTATACAATGTACTCGTCACAGCTCATGCATTTGTAATGATTTTCTTTATAGTTATGCCAGTCTCTATGGGCGGCTTCGGTAATTGACTTATTCCACTTATGTTAGGGGTAGCTGATATGGCTTTCCCTCGTATGAATAATTTATCTTTCTGGCTTTTAGTCCCTGCATTTATGTTTTTACTTCTGTCTTCCGCTATTGATGCTGGAGCCGGTACAGGGTGGACTGTTTACCCTCCCCTCTCAGATTCGAGATACCATAGTGGTATTTCGGTTGATTTAGCGATTTTTAGTCTTCACTTATCTGGGGTCTCTTCTATCTTAGGTAGGATTAACTTCTTGACCACTATTATTTGCTCACGTACTACAAAAAGAATCTCGTTAGACCGTCTTCCTCTCTTCTTATGGGCTATTGCTGTGACAGCAGTGCTCTTGATTACAAGGCTTCCCGTGCTAGCTGGGGCTATTACTATGTT
>gi|557950236|gb|KC495192.1|_Brachionus_calyciflorus_isolate_AK49_cytochrome_oxidase_subunit_I_(COI)_gene_partial_cds_mitochondrial
TGGGGTCTTATCTTGGAGATGAGCATTTATGCAATGTACTCGTCACAGCTCATGCATTTGTAATGATTTTCTTTATAGTTATGCCAGTCTCTATGGGCGGCTTCGGTAATTGACTTATTCCACTTATGTTAGGGGTAGCTGATATGGCTTTCCCTCGTATGAATAATTTATCTTTCTGGCTTTTAGTCCCTGCATTTATGTTTTTACTTCTGTCTTCCGCTATTGATGCTGGAGCCGGTACAGGGTGGACTGTTTACCCTCCCCTCTCAGATTCGAGATACCATAGTGGTATTTCGGTTGATTTAGCGATTTTTAGTCTTCACTTATCTGGGGTCTCTTCTATCTTAGGTAGGATTAACTTCTTGACCACTATTATTTGCTCACGTACTACAAAAAGAATCTCGTTAGACCGTCTTCCTCTCTTCTTATGGGCTATTGCTGTGACAGCAGTGCTCTTGATTACAAGGCTTCCCGTGCTAGCTGGGGCTATTACTATGTT
>gi|557950238|gb|KC495193.1|_Brachionus_calyciflorus_isolate_AK27_cytochrome_oxidase_subunit_I_(COI)_gene_partial_cds_mitochondrial
TGGGGTCTTATCTTGGAGATGAGCATTTATACAATGTACTCGTCACAGCTCATGCATTTGTAATGATTTTCTTTATAGTTATGCCAGTCTCTATGGGCGGCTTCGGTAATTGACTTATTCCACTTATGTTAGGGGTAGCTGATATGGCTTTCCCTCGTATGAATAATTTATCTTTCTGGCTTTTAGTCCCTGCATTTATGTTTTTACTTCTGTCTTCAGCTATTGATGCTGGAGCCGGTACAGGGTGGACTGTTTACCCTCCCCTTTCAGATTCGAGATACCATAGTGGTATTTCGGTTGATTTAGCGATTTTTAGTCTTCACTTATCTGGGGTCTCTTCTATCTTAGGTAGGATTAACTTCTTGACCACTATTATTTGCTCACGTACTACAAAAAGAATCTCGTTAGACCGTCTTCCTCTCTTCTTATGGGCTATTGCTGTAACAGCAGTGCTCTTGATTACAAGGCTTCCCGTGTTAGCTGGGGCTATTACTATGTT
>gi|557950240|gb|KC495194.1|_Brachionus_calyciflorus_isolate_AK22_cytochrome_oxidase_subunit_I_(COI)_gene_partial_cds_mitochondrial
TGGGGTCTTATCTTGGAGATGAGCATTTATACAATGTACTCGTCACAGCTCATGCATTTGTAATGATTTTCTTTATAGTTATGCCAGTCTCTATGGGCGGCTTCGGTAATTGACTTATTCCACTTATGTTAGGGGTAGCTGATATGGCTTTCCCTCGTATGAATAATTTATCTTTCTGGCTTTTAGTCCCTGCATTTATGTTTTTACTTCTGTCTTCCGCTATTGATGCTGGAGCCGGTACAGGGTGGACTGTTTACCCTCCCCTCTCAGATTCGAGATACCATAGTGGTATTTCGGTTGATTTAGCGATTTTTAGTCTTCACTTATCTGGGGTCTCTTCTATCTTAGGTAGGATTAACTTCTTGACCACTATTATTTGCTCACGTACTACAAAAAGAATCTCGTTAGACCGTCTTCCTCTCTTCTTATGGGCTATTGCTGTGACAGCAGTGCTCTTGATTACAAGGCTTCCCGTGCTAGCTGGGGCTATTACTATGTT
>gi|557950242|gb|KC495195.1|_Brachionus_calyciflorus_isolate_AK93_cytochrome_oxidase_subunit_I_(COI)_gene_partial_cds_mitochondrial
TGGGGTCTTATCTTGGAGATGAGCATTTATACAATGTACTCGTCACAGCTCATGCATTTGTAATGATTTTCTTTATAGTTATGCCAGTCTCTATGGGCGGCTTCGGTAATTGACTTATTCCACTTATGTTAGGGGTAGCTGATATGGCTTTCCCTCGTATGAATAATTTATCTTTCTGGCTTTTAGTCCCTGCATTTATGTTTTTACTTCTGTCTTCCGCTATTGATGCTGGAGCCGGTACAGGGTGGACTGTTTACCCTCCCCTTTCAGATTCGAGATACCATAGTGGTATTTCGGTTGATTTAGCGATTTTTAGTCTTCACTTATCTGGGGTCTCTTCTATCTTAGGTAGGATTAACTTCTTGACCACTATTATTTGCTCACGTACTACAAAAAGAATCTCGTTAGACCGTCTTCCTCTCTTCTTATGGGCTATTGCTGTAACAGCAGTGCTCTTGATTACAAGGCTTCCCGTGTTAGCTGGGGCTATTACTATGTT
>gi|557950244|gb|KC495196.1|_Brachionus_calyciflorus_isolate_AK31_cytochrome_oxidase_subunit_I_(COI)_gene_partial_cds_mitochondrial
TGGGGTCTTATCTTGGAGATGAGCATTTATACAATGTACTCGTCACAGCTCATGCATTTGTAATGATTTTCTTTATAGTTATGCCAGTCTCTATGGGCGGCTTCGGTAATTGACTTATTCCACTTATGTTAGGGGTAGCTGATATGGCTTTCCCTCGTATGAATGATTTATCTTTCTGGCTTTTAGTCCCTGCATTTATGTTTTTACTTCTGTCTTCCGCTATTGATGCTGGAGCCGGTACAGGGTGGACTGTTTACCCTCCCCTTTCAGATTCGAGATACCATAGTGGTATTTCGGTTGATTTAGCGATTTTTAGTCTTCACTTATCTGGGGTCTCTTCTATCTTAGGTAGGATTAACTTCTTGACCACTATTATTTGCTCACGTACTACAAAAAGAATCTCGTTAGACCGTCTTCCTCTCTTCTTATGGGCTATTGCTGTAACAGCAGTGCTCTTGATTACAAGGCTTCCCGTGTTAGCTGGGGCTATTACTATGTT
>gi|557950246|gb|KC495197.1|_Brachionus_calyciflorus_isolate_AK14_cytochrome_oxidase_subunit_I_(COI)_gene_partial_cds_mitochondrial
TGGGGTCTTATCTTGGAGATGAGCATTTATACAATGTACTCGTCACAGCTCATGCATTTGTAATGATTTTCTTTATAGTTATGCCAGTCTCTATGGGCGGCTTCGGTAATTGACTTATTCCACTTATGTTAGGGGTAGCTGATATGGCTTTCCCTCGTATGAATAATTTATCTTTCTGGCTTTTAGTCCCTGCATTTATGTTTTTACTTCTGTCTTCCGCTATTGATGCTGGAGCCGGTACAGGGTGGACTGTTTACCCTCCCCTTTCAGATTCGAGATACCATAGTGGTATTTCGGTTGATTTAGCGATTTTTAGTCTTCACTTATCTGGGGTCTCTTCTATCTTAGGTAGGATTAACTTCTTGACCACTATTATTTGCTCACGTACTACAAAAAGAATCTCGTTAGACCGTCTTCCTCTCTTCTTATGGGCTATTGCTGTAACAGCAGTGCTCTTGATTACAAGGCTTCCCGTGTTAGCTGGGGCTATTACTATGTT
>gi|557950248|gb|KC495198.1|_Brachionus_calyciflorus_isolate_AK90_cytochrome_oxidase_subunit_I_(COI)_gene_partial_cds_mitochondrial
TGGGGTCTTATCTTGGAGATGAGCATTTATACAATGTACTCGTCACAGCTCATGCATTTGTAATGATTTTCTTTATAGTTATGCCAGTCTCTATGGGCGGCTTCGGTAATTGACTTATTCCACTTATGTTAGGGGTAGCTGATATGGCTTTCCCTCGTATGAATAATTTATCTTTCTGGCTTTTAGTCCCTGCATTTATGTTTTTACTTCTGTCTTCCGCTATTGATGCTGGAGCCGGTACAGGGTGGACTGTTTACCCCCCCCTCTCAGATTCGAGATACCATAGTGGTATTTCGGTTGATTTAGCGATTTTTAGTCTTCACTTATCTGGGGTCTCTTCTATCTTAGGTAGGATTAACTTCTTGACCACTATTATTTGCTCACGTACTACAAAAAGAATCTCGTTAGACCGTCTTCCTCTCTTCTTATGGGCTATTGCCGTGACAGCAGTGCTCTTGATTACAAGGCTTCCCGTGCTAGCTGGGGCTATTACTATGTT
>gi|557950250|gb|KC495199.1|_Brachionus_calyciflorus_isolate_AK5_cytochrome_oxidase_subunit_I_(COI)_gene_partial_cds_mitochondrial
TGGGGTCTTATCTTGGAGATGAGCATTTATACAATGTACTCGTCACAGCTCATGCATTTGTAATGATTTTCTTTATAGTTATGCCAGTCTCTATGGGCGGCTTCGGTAATTGACTTATTCCACTTATGTTAGGGGTAGCTGATATGGCTTTCCCTCGTATGAATAATTTATCTTTCTGGCTTTTAGTCCCTGCATTTATGTTTTTACTTCTGTCTTCCGCTATTGATGCTGGAGCCGGTACAGGGTGGACTGTTTACCCTCCCCTCTCAGATTCGAGATACCATAGTGGTATTTCGGTTGATTTAGCGATTTTTAGTCTTCACTTATCTGGGGTCTCTTCTATCTTAGGTAGGATTAACTTCTTGACCACTATTATTTGCTCACGTACTACAAAAAGAATCTCGTTAGACCGTCTTCCTCTCTTCTTATGGGCTATTGCTGTGACAGCAGTGCTCTTGATTACAAGGCTTCCCGTGCTAGCTGGGGTTATTACTATGTT
>gi|557950252|gb|KC495200.1|_Brachionus_calyciflorus_isolate_AK29_cytochrome_oxidase_subunit_I_(COI)_gene_partial_cds_mitochondrial
TGGGGTCTTATCTTGGAGATGAGCATTTATACAATGTACTCGTCACAGCTCATGCATTTGTAATGATTTTCTTTATAGTTATGCCAGTCTCTATGGGCGGCTTCGGTAATTGACTTATTCCACTTATGTTAGGGGTAGCTGATATGGCTTTCCCTCGTATGAATAATTTATCTTTCTGGCTTTTAGTCCCTGCATTTATGTTTTTACTTCTGTCTTCCGCTATTGATGCTGGAGCCGGTACAGGGTGGACTGTTTACCCTCCCCTTTCAGATTCGAGATACCATAGTGGTATTTCGGTTGATTTAGCGATTTTTAGTCTTCACTTATCTGGGGTCTCTTCTATCTTAGGTAGGATTAACTTCTTGACCACTATTATTTGCTCACGTACTACAAAAAGAATCTCGTTAGACCGTCTTCCTCTCTTCTTATGGGCTATTGCTGTAACAGCAGTGCTCTTGATTACAAGGCTTCCCGTGTTAGCTGGGGCTATTACTATGTT
>gi|557950254|gb|KC495201.1|_Brachionus_calyciflorus_isolate_AK37_cytochrome_oxidase_subunit_I_(COI)_gene_partial_cds_mitochondrial
TGGGGTCTTATCTTGGAGATGAGCATTTATACAATGTACTCGTCACAGCTCATGCATTTGTAATGATTTTCTTTATAGTTATGCCAGTCTCTATGGGCGGCTTCGGTAATTGACTTATTCCACTTATGTTAGGGGTAGCTGATATGGCTTTCCCTCGTATGAATAATTTATCTTTCTGGCTTTTAGTCCCTGCATTTATGTTTTTACTTCTGTCTTCCGCTATTGATGCTGGAGCCGGTACAGGGTGGACTGTTTACCCCCCCCTCTCAGATTCGAGATACCATAGTGGTATTTCGGTTGATTTAGCGATTTTTAGTCTTCACTTATCTGGGGTCTCTTCTATCTTAGGTAGGATTAACTTCTTGACCACTATTATTTGCTCACGTACTACAAAAAGAATCTCGTTAGACCGTCTTCCTCTCTTCTTATGGGCTATTGCCGTGACAGCAGTGCTCTTGATTACAAGGCTTCCCGTGCTAGCTGGGGCTATTACTATGTT
>gi|557950256|gb|KC495202.1|_Brachionus_calyciflorus_isolate_AK47_cytochrome_oxidase_subunit_I_(COI)_gene_partial_cds_mitochondrial
TGGGGTCTTATCTTGGAGATGAGCATTTATACAATGTACTCGTCACAGCTCATGCATTTGTAATGATTTTCTTTATAGTTATGCCAGTCTCTATGGGCGGCTTCGGTAATTGACTTATTCCACTTATGTTAGGGGTAGCTGATATGGCTTTCCCTCGTATGAATAATTTATCTTTCTGGCTTTTAGTCCCTGCATTTATGTTTTTACTTCTGTCTTCCGCTATTGATGCTGGAGCCGGTACAGGGTGGACTGTTTACCCTCCCCTTTCAGATTCGAGATACCATAGTGGTATTTCGGTTGATTTAGCGATTTTTAGTCTTCACTTATCTGGGGTCTCTTCTATCTTAGGTAGGATTAACTTCTTGACCACTATTATTTGCTCACGTACTACAAAAAGAATCTCGTTAGACCGTCTTCCTCTCTTCTTATGGGCTATTGCTGTAACAGCAGTGCTCTTGATTACAAGGCTTCCCGTGTTAGCTGGGGCTATTACTATGTT
>gi|557950258|gb|KC495203.1|_Brachionus_calyciflorus_isolate_AK6_cytochrome_oxidase_subunit_I_(COI)_gene_partial_cds_mitochondrial
TGGGGTCTTATCTTGGAGATGAGCATTTATACAATGTACTCGTCACAGCTCATGCATTTGTAATGATTTTCTTTATAGTTATGCCAGTCTCTATGGGCGGCTTCGGTAATTGACTTATTCCACTTATGTTAGGGGTAGCTGATATGGCTTTCCCTCGTATGAATAATTTATCTTTCTGGCTTTTAGTCCCTGCATTTATGTTTTTACTTCTGTCTTCCGCTATTGATGCTGGAGCCGGTACAGGGTGGACTGTTTACCCTCCCCTCTCAGATTCGAGATACCATAGTGGTATTTCGGTTGATTTAGCGATTTCTAGTCTTCACTTATCTGGGGTCTCTTCTATCTTAGGTAGGATTAACTTCTTGACCACTATTATTTGCTCACGTACTACAAAAAGAATCTCGTTAGACCGTCTTCCTCTCTTCTTATGGGCTATTGCTGTGACAGCAGTGCTCTTGATTACAAGGCTTCCCGTGCTAGCTGGGGCTATTACTATGTT
>gi|557950260|gb|KC495204.1|_Brachionus_calyciflorus_isolate_AK11_cytochrome_oxidase_subunit_I_(COI)_gene_partial_cds_mitochondrial
TGGGGTCTTATCTTGGAGATGAGCATTTATACAATGTACTCGTCACAGCTCATGCATTTGTAATGATTTTCTTTATAGTTATGCCAGTCTCTATGGGCGGCTTCGGTAATTGACTTATTCCACTTATGCTAGGGGTAGCTGATATGGCTTTCCCTCGTATGAATAATTTATCTTTCTGGCTTTTAGTCCCTGCATTTATGTTTTTACTTCTGTCTTCCGCTATTGATGCTGGAGCCGGTACAGGGTGGACTGTTTACCCCCCCCTCTCAGATTCGAGATACCATAGTGGTATTTCGGTTGATTTAGCGATTTTTAGTCTTCACTTATCTGGGGTCTCTTCTATCTTAGGTAGGATTAACTTCTTGACCACTATTATTTGCTCACGTACTACAAAAAGAATCTCGTTAGACCGTCTTCCTCTCTTCTTATGGGCTATTGCCGTGACAGCAGTGCTCTTGATTACAAGGCTTCCCGTGCTAGCTGGGGCTATTACTATGTT
>gi|557950262|gb|KC495205.1|_Brachionus_calyciflorus_isolate_AK40_cytochrome_oxidase_subunit_I_(COI)_gene_partial_cds_mitochondrial
TGGGGTCTTATCTTGGAGATGAGCATTTATACAACGTACTCGTCACAGCTCATGCATTTGTAATGATTTTCTTTATAGTTATGCCAGTCTCTATAGGCGGCTTCGGTAATTGACTTATTCCACTTATGTTAGGGGTAGCTGATATGGCTTTCCCTCGTATGAATAATTTATCTTTCTGGCTTTTAGTCCCTGCATTTATGTTTTTACTTCTGTCTTCCGCTATTGATGCTGGAGCCGGTACAGGGTGGACTGTTTACCCTCCCCTTTCAGATTCGAGATACCATAGTGGTATTTCGGTTGATTTAGCGATTTTTAGTCTTCACTTATCTGGGGTCTCTTCTATCTTAGGTAGGATTAACTTCTTGACCACTATTATTTGCTCACGTACTACAAAAAGAATCTCGTTAGACCGTCTTCCTCTCTTCTTATGGGCTATTGCTGTAACAGCAGTGCTCTTGATTACAAGGCTTCCCGTGTTAGCTGGGGCTATTACTATGTT
>gi|557950264|gb|KC495206.1|_Brachionus_calyciflorus_isolate_AK7_cytochrome_oxidase_subunit_I_(COI)_gene_partial_cds_mitochondrial
TGGGGTCTTATCTTGGAGATGAGCATTTATACAATGTACTCGTCACAGCTCATGCATTTGTAATGATTTTCTTTATAGTTATGCCAGTCTCTATGGGCGGCTTCGGTAATTGACTTATTCCACTTATGTTAGGGGTAGCTGATATGGCTTTCCCTCGTATGAATAATTTATCTTTCTGGCTTTTAGTCCCTGCATTTATGTTTTTACTTCTGTCTTCCGCTATTGATGCTGGAGCCGGTACAGGGTGGACTGTTTACCCTCCCCTCTCAGATTCGAGATACCATAGTGGTATTTCGGTTGATTTAGCGATTTTTAGTCTTCACTTATCTGGGGTCTCTTCTATCTTAGGTAGGATTAACTTCTTGACCACTATTATTTGCTCACGTACTACAAAAAGAATCTCGTTAGACCGTCTTCCTCTCTTCTTATGGGCTATTGCTGTGACAGCAGTGCTCTTGATTACAAGGCTTCCCGTGCTAGCTGGGGCTATTACTATGTT
>gi|557950266|gb|KC495207.1|_Brachionus_calyciflorus_isolate_AK10_cytochrome_oxidase_subunit_I_(COI)_gene_partial_cds_mitochondrial
TGGGGTCTTATCTTGGAGATGAGCATTTATACAATGTACTCGTCACAGCTCATGCATTTGTAATGATTTTCTTTATAGTTATGCCAGTCTCTATGGGCGGCTTCGGTAATTGACTTATTCCACTTATGTTAGGGGTAGCTGATATGGCTTTCCCTCGTATGAATAATTTATCTTTCTGGCTTTTAGTCCCTGCATTTATGTTTTTACTTCTGTCTTCCGCTATTGATGCTGGAGCCGGTACAGGGTGGACTGTTTACCCTCCCCTCTCAGATTCGAGATACCATAGTGGTATTTCGGTTGATTTAGCGATTTTTAGTCTTCACTTATCTGGGGTCTCTTCTATCTTAGGTAGGATTAACTTCTTGACCACTATTATTTGCTCACGTACTACAAAAAGAATCTCGTTAGACCGTCTTCCTCTCTTCTTATGGGCTATTGCTGTGACAGCAGTGCTCTTGATTACAAGGCTTCCCGTGCTAGCTGGGGCTATTACTATGTT
>gi|557950268|gb|KC495208.1|_Brachionus_calyciflorus_isolate_AK44_cytochrome_oxidase_subunit_I_(COI)_gene_partial_cds_mitochondrial
TGGGGTCTTATCTTGGAGATGAGCATTTATACAATGTACTCGTCACAGCTCATGCATTTGTAATGATTTTCTTTATAGTTATGCCAGTCTCTATGGGCGGCTTCGGTAATTGACTTATTCCACTTATGTTAGGGGTAGCTGATATGGCTTTCCCTCGTATGAATAATTTATCTTTCTGGCTTTTAGTCCCTGCATTTATGTTTTTACTTCTGTCTTCCGCTATTGATGCTGGAGCCGGTACAGGGTGGACTGTTTACCCTCCCCTCTCAGATTCGAGATACCATAGTGGTATTTCGGTTGATTTAGCGATTTTTAGTCTTCACTTATCTGGGGTCTCTTCTATCTTAGGTAGGATTAACTTCTTGACCACTATTATTTGCTCACGTACTACAAAAAGAATCTCGTTAGACCGTCTTCCTCTCTTCTTATGGGCTATTGCTGTGACAGCAGTGCTCTTGATTACAAGGCTTCCCGTGCTAGCTGGGGCTATTACTATGTT
>gi|557950270|gb|KC495209.1|_Brachionus_calyciflorus_isolate_AK19_cytochrome_oxidase_subunit_I_(COI)_gene_partial_cds_mitochondrial
TGGGGTCTTATCTTGGAGATGAGCATTTATACAATGTACTCGTCACAGCTCATGCATTTGTAATGATTATCTTTATAGTTATGCCAGTCTCTATGGGCGGCTTCGGTAATTGACTTATTCCACTTATGTTAGGGGTAGCTGATATGGCTTTCCCTCGTATGAATAATTTATCTTTCTGGCTTTTAGTCCCTGCATTTATGTTTTTACTTCTGTCTTCCGCTATTGATGCTGGAGCCGGTACAGGGTGGACTGTTTACCCTCCCCTTTCAGATTCGAGATACCATAGTGGTATTTCGGTTGATTTAGCGATTTTTAGTCTTCACTTATCTGGGGTCTCTTCTATCTTAGGTAGGATTAACTTCTTGACCACTATTATTTGCTCACGTACTACAAAAAGAATCTCGTTAGACCGTCTTCCTCTCTTCTTATGGGCTATTGCTGTAACAGCAGTGCTCTTGATTACAAGGCTTCCCGTGTTAGCTGGGGCTATTACTATGTT
>gi|557950272|gb|KC495210.1|_Brachionus_calyciflorus_isolate_AK62_cytochrome_oxidase_subunit_I_(COI)_gene_partial_cds_mitochondrial
TGGGGTCTTATCTTGGAGATGAGCATTTATACAATGTACTCGTCACAGCTCATGCATTTGTAATGATTTTCTTTATAGTTATGCCAGTCTCTATGGGCGGCTTCGGTAATTGACTTATCCCACTTATGTTAGGGGTAGCTGATATGGCTTTCCCTCGTATGAATAATTTATCTTTCTGGCTTTTAGTCCCTGCATTTATGTTTTTACTTCTGTCTTCCGCTATTGATGCTGGAGCCGGTACAGGGTGGACTGTTTACCCTCCCCTCTCAGATTCGAGATACCATAGTGGTATTTCGGTTGATTTAGCGATTTTTAGTCTTCACTTATCTGGGGTCTCTTCTATCTTAGGTAGGGTTAACTTCTTGACCACTATTATTTGCTCACGTACTACAAAAAGAATCTCGTTAGACCGTCTTCCTCTCTTCTTATGGGCTATTGCTGTGACAGCAGTGCTCTTGATTACAAGGCTTCCCGTGCTAGCTGGGGCTATTACTATGTT
>gi|557950274|gb|KC495211.1|_Brachionus_calyciflorus_isolate_AK30_cytochrome_oxidase_subunit_I_(COI)_gene_partial_cds_mitochondrial
TGGGGTCTTATCTTGGAGATGAGCATTTATACAATGTACTCGTCACAGCTCATGCATTTGTAATGATTTTCTTTATAGTTATGCCAGTCTCTATGGGCGGCTTCGGTAATTGACTTATTCCACTTATGTTAGGGGTAGCTGATATGGCTTTCCCTCGTATGAATAATTTATCTTTCTGGCTTTTAGTCCCTGCATTTATGTTTTTACTTCTGTCTTCCGCTATTGATGCTGGAGCCGGTACAGGGTGGACTGTTTACCCCCCCCTCTCAGATTCGAGATACCATAGTGGTATTTCGGTTGATTTAGCGATTTTTAGTCTTCACTTATCTGGGGTCTCTTCTATCTTAGGTAGGATTAACTTCTTGACCACTATTATTTGCTCACGTACTACAAAAAGAATCTCGTTAGACCGTCTTCCTCTCTTCTTATGGGCTATTGCCGTGACAGCAGTGCTCTTGATTACAAGGCTTCCCGTGCTAGCTGGGGCTATTACTATGTT
>gi|557950276|gb|KC495212.1|_Brachionus_calyciflorus_isolate_G49_cytochrome_oxidase_subunit_I_(COI)_gene_partial_cds_mitochondrial
TGGGGTCTTATCTTGGAGATGAGCATTTATACAATGTACTCGTCACAGCTCATGCATTTGTAATGATTTTCTTTATAGTTATGCCAGTCTCTATGGGCGGCTTCGGTAATTGACTTATTCCACTTATGTTAGGGGTAGCTGATATGGCTTTCCCTCGTATGAATAATTTATCTTTCTGGCTTTTAGTCCCTGCATTTATGTTTTTACTTCTGTCTTCCGCTATTGATGCTGGAGCCGGTACAGGGTGGACTGTTTACCCCCCCCTCTCAGATTCGAGATACCATAGTGGTATTTCGGTTGATTTAGCGATTTTTAGTCTTCACTTATCTGGGGTCTCTTCTATCTTAGGTAGGATTAACTTCTTGACCACTATTATTTGCTCACGTACTACAAAAAGAATCTCGTTAGACCGTCTTCCTCTCTTCTTATGGGCTATTGCCGTGACAGCAGTGCTCTTGATTACAAGGCTTCCCGTGCTAGCTGGGGCTATTACTATGTT
>gi|557950278|gb|KC495213.1|_Brachionus_calyciflorus_isolate_G12_cytochrome_oxidase_subunit_I_(COI)_gene_partial_cds_mitochondrial
TGGGGTCTTATCTTGGAGATGAGCATTTATACAATGTACTCGTCACAGCTCATGCATTTGTAATGATTTTCTTTATAGTTATGCCAGTCTCTATGGGCGGCTTCGGTAATTGACTTATTCCACTTATGTTAGGGGTAGCTGATATGGCTTTCCCTCGTATGAATAATTTATCTTTCTGGCTTTTAGTCCCTGCATTTATGTTTTTACTTCTGTCTTCCGCTATTGATGCTGGAGCCGGTACAGGGTGGACTGTTTACCCTCCCCTCTCAGATTCGAGATACCATAGTGGTATTTCGGTTGATTTAGCGATTTTTAGTCTTCACTTATCTGGGGTCTCTTCTATCTTAGGTAGGATTAACTTCTTGACCACTATTATTTGCTCACGTACTACAAAAAGAATCTCGTTAGACCGTCTTCCTCTCTTCTTATGGGCTATTGCTGTGACAGCAGTGCTCTTGATTACAAGGCTTCCCGTGCTAGCTGGGGCTATTACTATGTT
>gi|557950280|gb|KC495214.1|_Brachionus_calyciflorus_isolate_G51_cytochrome_oxidase_subunit_I_(COI)_gene_partial_cds_mitochondrial
TGGGGTCTTATCTTGGAGATGAGCATTTATACAATGTACTCGTCACAGCTCATGCATTTGTAATGATTTTCTTTATAGTTATGCCAGTCTCTATGGGCGGCTTCGGTAATTGACTTATTCCACTTATGTTAGGGGTAGCTGATATGGCTTTCCCTCGTATGAATAATTTATCTTTCTGGCTTTTAGTCCCTGCATTTATGTTTTTACTTCTGTCTTCCGCTATTGATGCTGGAGCCGGTACAGGGTGGACTGTTTACCCCCCCCTCTCAGATTCGAGATACCATAGTGGTATTTCGGTTGATTTAGCGATTTTTAGTCTTCACTTATCTGGGGTCTCTTCTATCTTAGGTAGGATTAACTTCTTGACCACTATTATTTGCTCACGTACTACAAAAAGAATCTCGTTAGACCGTCTTCCTCTCTTCTTATGGGCTATTGCCGTGACAGCAGTGCTCTTGATTACAAGGCTTCCCGTGCTAGCTGGGGCTATTACTATGTT
>gi|557950282|gb|KC495215.1|_Brachionus_calyciflorus_isolate_G43_cytochrome_oxidase_subunit_I_(COI)_gene_partial_cds_mitochondrial
TGGGGTCTTATCTTGGAGATGAGCATTTATACAATGTACTCGTCACAGCTCATGCATTTGTAATGATTTTCTTTATAGTTATGCCAGTCTCTATGGGCGGCTTCGGTAATTGACTTATTCCACTTATGTTAGGGGTAGCTGATATGGCTTTCCCTCGTATGAATAATTTATCTTTCTGGCTTTTAGTCCCTGCATTTATGTTTTTACTTCTGTCTTCCGCTATTGATGCTGGAGCCGGTACAGGGTGGACTGTTTACCCTCCCCTTTCAGATTCGAGATACCATAGTGGTATTTCGGTTGATTTAGCGATTTTTAGTCTTCACTTATCTGGGGTCTCTTCTATCTTAGGTAGGATTAACTTCTTGACCACTATTATTTGCTCACGTACTACAAAAAGAATCTCGTTAGACCGTCTTCCTCTCTTCCTATGGGCTATTGCTGTAACAGCAGTGCTCTTGATTACAAGGCTTCCCGTGTTAGCTGGGGCTATTACTATGTT
>gi|557950284|gb|KC495216.1|_Brachionus_calyciflorus_isolate_G41_cytochrome_oxidase_subunit_I_(COI)_gene_partial_cds_mitochondrial
TGGGGTCTTATCTTGGAGATGAGCATTTATACAATGTACTCGTCACAGCTCATGCATTTGTAATGATTTTCTTTATAGTTATGCCAGTCTCTATGGGCGGCTTCGGTAATTGACTTATTCCACTTATGTTAGGGGTGGCTGATATGGCTTTCCCTCGTATGAATAATTTATCTTTCTGGCTTTTAGTCCCTGCATTTATGTTTTTACTTCTGTCTTCCGCTATTGATGCTGGAGCCGGTACAGGGTGGACTGTTTACCCTCCCCTCTCAGATTCGAGATACCATAGTGGTATTTCGGTTGATTTAGCGATTTTTAGTCTTCACTTATCTGGGGTCTCTTCTATCTTAGGTAGGATTAACTTTTTGACCACTATTATTTGCTCACGTACTACAAAAAGAATCTCGTTAGACCGTCTTCCTCTCTTCTTATGGGCTATTGCTGTGACAGCAGTGCTCTTGATTACAAGGCTTCCCGTGCTAGCTGGGGCTATTACTATGTT
>gi|557950286|gb|KC495217.1|_Brachionus_calyciflorus_isolate_G44_cytochrome_oxidase_subunit_I_(COI)_gene_partial_cds_mitochondrial
TGGGGTCTTATCTTGGAGATGAGCATTTATACAACGTACTCGTCACAGCTCATGCATTTGTAATGATTTTCTTTATAGTTATGCCAGTCTCTATAGGCGGCTTCGGTAATTGACTTATTCCACTTATGTTAGGGGTAGCTGATATGGCTTTCCCTCGTATGAATAATTTATCTTTCTGGCTTTTAGTCCCTGCATTTATGTTTTTACTTCTGTCTTCCGCTATTGATGCTGGAGCCGGTACAGGGTGGACTGTTTACCCTCCCCTTTCAGATTCGAGATACCATAGCGGTATTTCGGTTGATTTAGCGATTTTTAGTCTTCACTTATCTGGGGTCTCTTCTATCTTAGGTAGGATTAACTTCTTGACCACTATTATTTGCTCACGTACTACAAAAAGAATCTCGTTAGACCGTCTTCCTCTCTTCTTATGGGCTATTGCTGTAACAGCAGTGCTCTTGATTACAAGGCTTCCCGTGTTAGCTGGGGCTATTACTATGTT
>gi|557950288|gb|KC495218.1|_Brachionus_calyciflorus_isolate_G22_cytochrome_oxidase_subunit_I_(COI)_gene_partial_cds_mitochondrial
TGGGGTCTTATCTTGGAGATGAGCATTTATACAATGTACTCGTCACAGCTCATGCATTTGTAATGATTTTCTTTATAGTTATGCCAGTCTCTATGGGCGGCTTCGGTAATTGACTTATTCCACTTATGTTAGGGGTAGCTGATATGGCTTTCCCTCGTATGAATAATTTATCTTTCTGGCTTTTAGTCCCTGCATTTATGTTTTTACTTCTGTCTTCCGCTATTGATGCTGGAGCCGGTACAGGGTGGACTGTTTACCCTCCCCTCTCAGATTCGAGATACCATAGTGGTATTTCGGTTGATTTAGCGATTTTTAGTCTTCACTTATCTGGGGTCTCTTCTATCTTAGGTAGGATTAACTTCTTGACCACTATTATTTGCTCACGTACTACAAAAAGAATCTCGTTAGACCGTCTTCCTCTCTTCTTATGGGCTATTGCTGTGACAGCAGTGCTCTTGATTACAAGGCTTCCCGTGCTAGCTGGGGCTATTACTATGTT
>gi|557950290|gb|KC495219.1|_Brachionus_calyciflorus_isolate_G2_cytochrome_oxidase_subunit_I_(COI)_gene_partial_cds_mitochondrial
TAGGGTCTTATCTTGGAGATGAGCATTTATACAATGTACTCGTCACAGCTCATGCATTTGTAATGATTTTCTTTATAGTTATGCCAGTCTCTATGGGCGGCTTCGGTAATTGACTTATTCCACTTATGTTAGGGGTAGCTGATATGGCTTTCCCTCGTATGAATAATTTATCTTTCTGGCTTTTAGTCCCTGCATTTATGTTTTTACTTCTGTCTTCCGCTATTGATGCTGGAGCCGGTACAGGGTGGACTGTTTACCCTCCCCTTTCAGATTCGAGATACCATAGTGGTATTTCGGTTGATTTAGCGATTTTTAGTCTTCACTTATCTGGGGTCTCTTCTATCTTAGGTAGGATTAACTTCTTGACCACTATTATTTGCTCACGTACTACAAAAAGAATCTCGTTAGACCGTCTTCCTCTCTTCTTATGGGCTATTGCTGTAACAGCAGTGCTCTTGATTACAAGGCTTCCCGTGTTAGCTGGGGCTATTACTATGTT
>gi|557950292|gb|KC495220.1|_Brachionus_calyciflorus_isolate_G50_cytochrome_oxidase_subunit_I_(COI)_gene_partial_cds_mitochondrial
TGGGGTCTTATCTTGGAGATGAGCATTTATACAATGTACTCGCCACAGCTCATGCATTTGTAATGATTTTCTTTATAGTTATGCCAGTCTCTATGGGCGGCTTCGGTAATTGACTTATTCCACTTATGTTAGGGGTAGCTGATATGGCTTTCCCTCGTATGAATAATTTATCTTTCTGGCTTTTAGTCCCTGCATTTATGTTTTTACTTCTGTCTTCCGCTATTGATGCTGGAGCCGGTACAGGGTGGACTGTTTACCCCCCCCTCTCAGATTCGAGATACCATAGTGGTATTTCGGTTGATTTAGCGATTTTTAGTCTTCACTTATCTGGGGTCTCTTCTATCTTAGGTAGGATTAACTTCTTGACCACTATTATTTGCTCACGTACTACAAAAAGAATCTCGTTAGACCGTCTTCCTCTCTTCTTATGGGCTATTGCCGTGACAGCAGTGCTCTTGATTACAAGGCTTCCCGTGCTAGCTGGGGCTATTACTATGTT
>gi|557950294|gb|KC495221.1|_Brachionus_calyciflorus_isolate_G6_cytochrome_oxidase_subunit_I_(COI)_gene_partial_cds_mitochondrial
TGGGGTCTTATCTTGGAGATGAGCATTTATACAATGTACTCGTCACAGCTCATGCATTTGTAATGATTTTCTTTATAGTTATGCCAGTCTCTATGGGCGGCTTCGGTAATTGACTTATTCCACTTATGTTAGGGGTAGCTGATATGGCTTTCCCTCGTATGAATAATTTATCTTTCTGGCTTTTAGTCCCTGCATTTATGTTTTTACTTCTGTCTTCCGCTATTGATGCTGGAGCCGGTACAGGGTGGACTGTTTACCCTCCCCTCTCAGATTCGAGATACCATAGTGGTATTTCGGTTGATTTAGCGATTTTTAGTCTTCACTTATCTGGGGTCTCTTCTATCTTAGGTAGGATTAACTTCTTGACCACTATTATTTGCTCACGTACTACAAAAAGAATCTCGTTAGACCGTCTTCCTCTCTTCTTATGGGCTATTGCTGTGACAGCAGTGCTCTTGATTACAAGGCTTCCCGTGCTAGCTGGGGCTATTACTATGTT
>gi|557950296|gb|KC495222.1|_Brachionus_calyciflorus_isolate_G42_cytochrome_oxidase_subunit_I_(COI)_gene_partial_cds_mitochondrial
TGGGGTCTTATCTTGGAGATGAGCATCTATACAATGTACTCGTCACAGCTCATGCATTTGTAATGATTTTCTTTATAGTTATGCCAGTCTCTATGGGCGGCTTCGGTAATTGACTTATTCCACTTATGTTAGGGGTAGCTGATATGGCTTTCCCTCGTATGAATAATTTATCTTTCTGGCTTTTAGTCCCTGCATTTATGTTTTTACTTCTGTCTTCCGCTATTGATGCTGGAGCCGGTACAGGGTGGACTGTTTACCCTCCCCTTTCAGATTCGAGATACCATAGTGGTATTTCGGTTGATTTAGCGATTTTTAGTCTTCACTTATCTGGGGTCTCTTCTATCTTAGGTAGGATTAACTTCTTGACCACTATTATTTGCTCACGTACTACAAAAAGAATCTCGTTAGACCGTCTTCCTCTCTTCTTATGGGCTATTGCTGTAACAGCAGTGCTCTTGATTACAAGGCTTCCCGTGTTAGCTGGGGCTATTACTATGTT
>gi|557950298|gb|KC495223.1|_Brachionus_calyciflorus_isolate_G13_cytochrome_oxidase_subunit_I_(COI)_gene_partial_cds_mitochondrial
TGGGGTCTTATCTTGGAGATGAGCATTTATACAATGTACTCGTCACAGCTCATGCATTTGTAATGATTTTCTTTATAGTTATGCCAGTCTCTATGGGCGGCTTCGGTAATTGACTTATTCCACTTATGTTAGGGGTAGCTGATATGGCTTTCCCTCGTATGAATAATTTATCTTTCTGGCTTTTAGTCCCTGCATTTATGTTTTTACTTCTGTCTTCCGCTATTGATGCTGGAGCCGGTACAGGGTGGACTGTTTACCCCCCCCTCTCAGATTCGAGATACCATAGTGGTATTTCGGTTGATTTAGCGATTTTTAGTCTTCACTTATCTGGGGTCTCTTCTATCTTAGGTAGGATTAACTTCTTGACCACTATTATTTGCTCACGTACTACAAAAAGAATCTCGTTAGACCGTCTTCCTCTCTTCTTATGGGCTATTGCCGTGACAGCAGTGCTCTTGATTACAAGGCTTCCCGTGCTAGCTGGGGCTATTACTATGTT
>gi|557950300|gb|KC495224.1|_Brachionus_calyciflorus_isolate_J6_cytochrome_oxidase_subunit_I_(COI)_gene_partial_cds_mitochondrial
TGGGGTCTTATCTTGGAGATGAGCATTTATACAATGTACTCGTCACAGCTCATGCATTTGTAATGATTTTCTTTATAGTTATGCCAGTCTCTATGGGCGGCTTCGGTAATTGACTTATTCCACTTATGTTAGGGGTAGCTGATATGGCTTTCCCTCGTATGAATAATTTATCTTTCTGGCTTTTAGTCCCTGCATTTATGTTTTTACTTCTGTCTTCCGCTATTGATGCTGGAGCCGGTACAGGGTGGACTGTTTACCCTCCCCTCTCAGATTCGAGATACCATAGTGGTATTTCGGTTGATTTAGCGATTTTTAGTCTTCACTTATCTGGGGTCTCTTCTATCTTAGGTAGGATTAACTTCTTGACCACTATTATTTGCTCACGTACTACAAAAAGAATCTCGTTAGACCGTCTTCCTCTCTTCTTATGGGCTATTGCTGTGACAGCAGTGCTCTTGATTACAAGGCTTCCCGTGCTAGCTGGGGCTATTACTATGTT
>gi|557950302|gb|KC495225.1|_Brachionus_calyciflorus_isolate_J8_cytochrome_oxidase_subunit_I_(COI)_gene_partial_cds_mitochondrial
TGGGGTCTTATCTTGGAGATGAGCATTTATACAATGTACTCGTCACAGCTCATGCATTTGTAATGATTTTCTTTATAGTTATGCCAGTCTCTATGGGCGGCTTCGGTAATTGACTTATTCCACTTATGTTAGGGGTAGCTGATATGGCTTTCCCTCGTATGAATAATTTATCTTTCTGGCTTTTAGTCCCTGCATTTATGTTTTTACTTCTGTCTTCCGCTATTGATGCTGGAGCCGGTACAGGGTGGACTGTTTACCCCCCCCTCTCAGATTCGAGATACCATAGTGGTATTTCGGTTGATTTAGCGATTTTTAGTCTTCACTTATCTGGGGTCTCTTCTATCTTAGGTAGGATTAACTTCTTGACCACTATTATTTGCTCACGTACTACAAAAAGAATCTCGTTAGACCGTCTTCCTCTCTTCTTATGGGCTATTGCCGTGACAGCAGTGCTCCTGATTACAAGGCTTCCCGTGCTAGCTGGGGCTATTACTATGTT
>gi|557950304|gb|KC495226.1|_Brachionus_calyciflorus_isolate_J15_cytochrome_oxidase_subunit_I_(COI)_gene_partial_cds_mitochondrial
TGGGGTCTTATCTTGGAGATGAGCATTTATACAATGTACTCGTCACAGCTCATGCATTTGTAATGATTTTCTTTATAGTTATGCCAGTCTCTATGGGCGGCTTCAGTAATTGACTTATTCCACTTATGTTAGGGGTAGCTGATATGGCTTTCCCTCGTATGAATAATTTATCTTTCTGGCTTTTAGTCCCTGCATTTATGTTTTTACTTCTGTCTTCCGCTATTGATGCTGGAGCCGGTACAGGGTGGACTGTTTACCCCCCCCTCTCAGATTCGAGATACCATAGTGGTATTTCGGTTGATTTAGCGATTTTTAGTCTTCACTTATCTGGGGTCTCTTCTATCTTAGGTAGGATTAACTTCTTGACCACTATTATTTGCTCACGTACTACAAAAAGAATCTCGTTAGACCGTCTTCCTCTCTTCTTATGGGCTATTGCCGTGACAGCAGTGCTCTTGATTACAAGGCTTCCCGTGCTAGCTGGGGCTATTACTATGTT
>gi|557950306|gb|KC495227.1|_Brachionus_calyciflorus_isolate_J5_cytochrome_oxidase_subunit_I_(COI)_gene_partial_cds_mitochondrial
TGGGGTCTTATCTTGGAGATGAGCATTTATACAATGTACTCGTCACAGCTCATGCATTTGTAATGATTTTCTTTATAGTTATGCCAGTCTCTATGGGCGGCTTCGGTAATTGACTTATTCCACTTATGTTAGGGGTAGCTGATATGGCTTTCCCTCGTATGAATAATTTATCTTTCTGGCTTTTAGTCCCTGCATTTATGTTTTTACTTCTGTCTTCCGCTATTGATGCTGGAGCCGGTACAGGGTGGACTGTTTACCCTCCCCTTTCAGATTCGAGATACCATAGTGGTATTTCGGTCGATTTAGCGATTTTTAGTCTTCACTTATCTGGGGTCTCTTCTATCTTAGGTAGGATTAACTTCTTGACCACTATTATTTGCTCACGTACTACAAAAAGAATCTCGTTAGACCGTCTTCCTCTCTTCTTATGGGCTATTGCTGTAACAGCAGTGCTCTTGATTACAAGGCTTCCCGTGTTAGCTGGGGCTATTACTATGTT
>gi|557950308|gb|KC495228.1|_Brachionus_calyciflorus_isolate_J2_cytochrome_oxidase_subunit_I_(COI)_gene_partial_cds_mitochondrial
TGGGGTCTTATCTTGGAGATGAGCATTTATACAATGTACTCGTCACAGCTCATGCATTTGTAATGATTTTCTTTATAGTTATGCCAGTCTCTATGGGCGGCTTCGGTAATTGACTTATTCCACTTATGTTAGGGGTAGCTGATATGGCTTTCCCTCGTATGAATAATTTATCTTTCTGGCTTTTAGTCCCTGCATTTATGTTTTTACTTCTGTCTTCCGCTATTGATGCTGGAGCCGGTACAGGGTGGACTGTTTACCCTCCCCTTTCAGATTCGAGATACCATAGTGGTATTTCGGTTGATTTAGCGATTTTTAGTCTTCACTTATCTGGGGTCTCTTCTATCTTAGGTAGGATTAACTTCTTGACCACTATTATTTGCTCACGTACTACAAAAAGAATCTCGTTAGACCGTCTTCCTCTCTTCTTATGGGCTATTGCTGTAACAGCAGTGCTCTTGATTACAAGGCTTCCCGTGTTAGCTGGGGCTATTACTATGTT
>gi|557950310|gb|KC495229.1|_Brachionus_calyciflorus_isolate_J9_cytochrome_oxidase_subunit_I_(COI)_gene_partial_cds_mitochondrial
TGGGGTCTTATCTTGGAGATGAGCATTTATACAATGTACTCGTCACAGCTCATGCATTTGTAATGATTTTCTTTATAGTTATGCCAGTCTCTATGGGCGGCTTCGGTAATTGACTTATTCCACTTATGTTAGGGGTAGCTGATATGGCTTTCCCTCGTATGAATAATTTATCTTTCTGGCTTTTAGTCCCTGCATTTATGTTTTTACTTCTGTCTTCCGCTATTGATGCTGGAGCCGGTACAGGGTGGACTGTTTACCCTCCCCTTTCAGATTCGAGATACCATAGTGGTATTTCGGTTGATTTAGCGATTTTTAGTCTTCACTTATCTGGGGTCTCTTCTATCTTAGGTAGGATTAACTTCTTGACCACTATTATTTGCTCACGTACTACAAAAAGAATCTCGTTAGACCGTCTTCCTCTCTTCTTATGGGCTATTGCTGTAACAGCAGTGCTCTTGATTACAAGGCTTCCCGTGTTAGCTGGGGCTATTACTATGTT
>gi|557950312|gb|KC495230.1|_Brachionus_calyciflorus_isolate_J11_cytochrome_oxidase_subunit_I_(COI)_gene_partial_cds_mitochondrial
TGGGGTCTTATCTTGGAGATGAGCATTTATACAATGTACTCGTCACAGCTCATGCATTTGTAATGATTTTCTTTATAGTTATGCCAGTCTCTATGGGCGGCTTCGGTAATTGACTTATTCCACTTATGTTAGGGGTAGCTGATATGGCTTTCCCTCGTATGAATAATTTATCTTTCTGGCTTTTAGTCCCTGCATTTATGTTTTTACTTCTGTCTTCCGCTATTGATGCTGGAGCCGGTACAGGGTGGACTGTTTACCCTCCCCTCTCAGATTCGAGATACCATAGTGGTATTTCGGTTGATTTAGCGATTTTTAGTCTTCACTTATCTGGGGTCTCTTCTATCTTAGGTAGGATTAACTTCTTGACCACTATTATTTGCTCACGTACTACAAAAAGAATCTCGTTAGACCGTCTTCCTCTCTTCTTATGGGCTATTGCTGTGACAGCAGTGCTCTTGATTACAAGGCTTCCCGTGCTAGCTGGGGCTATTACTATGTT
>gi|557950314|gb|KC495231.1|_Brachionus_calyciflorus_isolate_J13_cytochrome_oxidase_subunit_I_(COI)_gene_partial_cds_mitochondrial
TGGGGTCTTATCTTGGAGATGAGCATTTATACAATGTACTCGTCACAGCTCATGCATTTGTAATGATTTTCTTTATAGTTATGCCAGTCTCTATGGGCGGCTTCGGTAATTGACTTATTCCACTTATGTTAGGGGTAGCTGATATGGCTTTCCCTCGTATGAATAATTTATCTTTCTGGCTTTTAGTCCCTGCATTTATGTTTTTACTTCTGTCTTCCGCTATTGATGCTGGAGCCGGTACAGGGTGGACTGTTTACCCTCCCCTCTCAGATTCGAGATACCATAGTGGTATTTCGGTTGATTTAGCGATTTTTAGTCTTCACTTATCTGGGGTCTCTTCTATCTTAGGTAGGATTAACTTCTTGACCACTATTATTTGCTCACGTACTACAAAAAGAATCTCGTTAGACCGTCTTCCTCTCTTCTTATGGGCTATTGCTGTGACAGCAGTGCTCTTGATTACAAGGCTTCCCGTGCTAGCTGGGGCTATTACTATGTT
>gi|557950316|gb|KC495232.1|_Brachionus_calyciflorus_isolate_J10_cytochrome_oxidase_subunit_I_(COI)_gene_partial_cds_mitochondrial
TGGGGTCTTATCTTGGAGATGAGCATTTATACAATGTACTCGTCACAGCTCATGCATTTGTAATGATTTTCTTTATAGTTATGCCAGTCTCTATGGGCGGCTTCGGTAATTGACCTATTCCACTTATGTTAGGGGTAGCTGATATGGCTTTCCCTCGTATGAATAATTTATCTTTCTGGCTTTTAGTCCCTGCATTTATGTTTTTACTTCTGTCTTCCGCTATTGATGCTGGAGCCGGTACAGGGTGGACTGTTTACCCTCCCCTTTCAGATTCGAGATACCATAGTGGTATTTCGGTTGATTTAGCGATTTTTAGTCTTCACTTATCTGGGGTCTCTTCTATCTTAGGTAGGATTAACTTCTTGACCACTATTATTTGCTCACGTACTACAAAAAGAATCTCGTTAGACCGTCTTCCTCTCTTCTTATGGGCTATTGCTGTAACAGCAGTGCTCTTGATTACAAGGCTTCCCGTGTTAGCTGGGGCTATTACTATGTT
>gi|557950318|gb|KC495233.1|_Brachionus_calyciflorus_isolate_J17_cytochrome_oxidase_subunit_I_(COI)_gene_partial_cds_mitochondrial
TGGGGTCTTATCTTGGAGATGAGCATTTATACAATGTACTCGTCACAGCTCATGCATTTGTAATGATTTTCTTTATAGTTATGCCAGTCTCTATGGGCGGCTTCGGTAATTGACTTATTCCACTTATGTTAGGGGTAGCTGATATGGCTTTCCCTCGTATGAATAATTTATCTTTCTGGCTTTTAGTCCCTGCATTTATGTTTTTACTTCTGTCTTCCGCTATTGATGCTGGAGCCGGTACAGGGTGGACTGTTTACCCTCCCCTCTCAGATTCGAGATACCATAGTGGTATTTCGGTTGATTTAGCGATTTTTAGTCTTCACTTATCTGGGGTCTCTTCTATCTTAGGTAGGATTAACTTCTTGACCACTATTATTTGCTCACGTACTACAAAAAGAATCTCGTTAGACCGTCTTCCTCTCTTCTTATGGGCTATTGCTGTGACAGCAGTGCTCTTGATTACAAGGCTTCCCGTGCTAGCTGGGGCTATTACTATGTT
>gi|557950320|gb|KC495234.1|_Brachionus_calyciflorus_isolate_J1_cytochrome_oxidase_subunit_I_(COI)_gene_partial_cds_mitochondrial
TGGGGTCTTATCTTGGAGATGAGCATTTATACAATGTACTCGTCACAGCTCATGCATTTGTAATGATTTTCTTTATAGTTATGCCAGTCTCTATGGGCGGCTTCGGTAATTGACTTATTCCACTTATGTTAGGGGTAGCTGATATGGCTTTCCCTCGTATGAATAATTTATCTTTCTGGCTTTTAGTCCCTGCATTTATGTTTTTACTTCTGTCTTCCGCTATTGATGCTGGAGCCGGTACAGGGTGGACTGTTTACCCCCCCCTCTCAGATTCGAGATACCATAGTGGTATTTCGGTTGATTTAGCGATTTTTAGTCTTCACTTATCTGGGGTCTCTTCTATCTTAGGTAGGATTAACTTCTTGACCACTATTATTTGCTCACGTACTACAAAAAGAATCTCGTTAGACCGTCTTCCTCTCTTCTTATGGGCTATTGCCGTGACAGCAGTGCTCTTGATTACAAGGCTTCCCGTGCTAGCTGGGGCTATTACTATGTT
>gi|557950322|gb|KC495235.1|_Brachionus_calyciflorus_isolate_J14_cytochrome_oxidase_subunit_I_(COI)_gene_partial_cds_mitochondrial
TGGGGTCTTATCTTGGAGATGAGCATTTATACAATGTACTCGTCACAGCTCATGCATTTGTAATGATTTTCTTTATAGTTATGCCAGTCTCTATGGGCGGCTTCGGTAATTGACTTATTCCACTTATGTTAGGGGTAGCTGATATGGCTTTCCCTCGTATGAATAATTTATCTTTCTGGCTTTTAGTCCCTGCATTTATGTTTTTACTTCTGTCTTCCGCTATTGATGCTGGAGCCGGTACAGGGTGGACTGTTTACCCTCCCCTCTCAGATCCGAGATACCATAGTGGTATTTCGGTTGATTTAGCGATTTTTAGTCTTCACTTATCTGGGGTCTCTTCTATCTTAGGTAGGATTAACTTCTTGACCACTATTATTTGCTCACGTACTACAAAAAGAATCTCGTTAGACCGTCTTCCTCTCTTCTTATGGGCTATTGCTGTGACAGCAGTGCTCTTGATTACAAGGCTTCCCGTGCTAGCTGGGGCTATTACTATGTT
>gi|557950324|gb|KC495236.1|_Brachionus_calyciflorus_isolate_J12_cytochrome_oxidase_subunit_I_(COI)_gene_partial_cds_mitochondrial
TGGGGTCTTATCTTGGAGATGAGCATTTATACAATGTACTCGTCACAGCTCATGCATTTGTAATGATTTTCTTTATAGTTATGCCAGTCTCTATGGGCGGCTTCGGTAATTGACTTATTCCACTTATGTTAGGGGTAGCTGATATGGCTTTCCCTCGTATGAATAATTTATCTTTCTGGCTTTTAGTCCCTGCATTTATGTTTTTACTTCTGTCCTCCGCTATTGATGCTGGAGCCGGTACAGGGTGGACTGTTTACCCTCCCCTCTCAGATTCGAGATACCATAGTGGTATTTCGGTTGATTTAGCGATTTTTAGTCTTCACTTATCTGGGGTCTCTTCTATCTTAGGTAGGATTAACTTCTTGACCACTATTATTTGCTCACGTACTACAAAAAGAATCTCGTTAGACCGTCTTCCTCTCTTCTTATGGGCTATTGCTGTGACAGCAGTGCTCTTGATTACAAGGCTTCCCGTGCTAGCTGGGGCTATTACTATGTT
>gi|557950326|gb|KC495237.1|_Brachionus_calyciflorus_isolate_J16_cytochrome_oxidase_subunit_I_(COI)_gene_partial_cds_mitochondrial
TGGGGTCTTATCTTGGAGATGAGCATTTATACAATGTACTCGTCACAGCTCATGCATTTGTAATGATTTTCTTTATAGTTATGCCAGTCTCTATGGGCGGCTTCGGTAATTGACTTATTCCACTTATGTTAGGGGTAGCTGATATGGCTTTCCCTCGTATGAATAATTTATCTTTCTGGCTTTTAGTCCCTGCATTTATGTTTTTACTTCTGTCTTCCGCTATTGATGCTGGAGCCGGTACAGGGTGGACTGTTTACCCTCCCCTCTCAGATTCGAGATACCATAGTGGTATTTCGGTTGATTTAGCGATTTTTAGTCTTCACTTATCTGGGGTCTCTTCTATCTTAGGTAGGATTAACTTCTTGACCACTATTATTTGCTCACGTACTACAAAAAGAATCTCGTTAGACCGTCTTCCTCTCTTCTTATGGGCTATTGCTGTGACAGCAGTGCTCTTGATTACAAGGCTTCCCGTGCTAGCTGGGGCTATTACTATGTT
>gi|557950328|gb|KC495238.1|_Brachionus_calyciflorus_isolate_J3_cytochrome_oxidase_subunit_I_(COI)_gene_partial_cds_mitochondrial
TGGGGTCTTATCTTGGAGATGAGCATTTATACAATGTACTCGTCACAGCTCATGCATTTGTAATGATTTTCTTTATAGTTATGCCAGTCTCTATGGGCGGCTTCGGTAATTGACTTATTCCACTTATGTTAGGGGTAGCTGATATGGCTTTCCCTCGTATGAATAATTTATCTTTCTGGCTTTTAGTCCCTGCATTTATGTTTTTACTTCTGTCTTCCGCTATTGATGCTGGAGCCGGTACAGGGTGGACTGTTTACCCTCCCCTTTCAGATTCGAGATACCATAGTGGTATTTCGGTTGATTTAGCGATTTTTAGTCTTCACTTATCTGGGGTCTCTTCTATCTTAGGTAGGATTAACTTCTTGACCACTATTATTTGCTCACGTACTACAAAAAGAATCTCGTTAGACCGTCTTCCTCTCTTCTTATGGGCTATTGCTGTAACAGCAGTGCTCTTGATTACAAGGCTTCCCGTGTTAGCTGGGGCTATTACTATGTT
>gi|557950330|gb|KC495239.1|_Brachionus_calyciflorus_isolate_K30_cytochrome_oxidase_subunit_I_(COI)_gene_partial_cds_mitochondrial
TGGGGTCTTATCTTGGAGATGAGCATTTATACAATGTACTCGTCACAGCTCATGCATTTGTAATGATTTTCTTTATAGTTATGCCAGTCTCTATGGGCGGCTTCGGTAATTGACTTATTCCACTTATGTTAGGGGTAGCTGATATGGCTTTCCCTCGTATGAATAATTTATCTTTCTGGCTTTTAGTCCCTGCATTTATGTTTTTACTTCTGTCTTCCGCTATTGATGCTGGAGCCGGTACAGGGTGGACTGTTTACCCTCCCCTCTCAGATTCGAGATACCATAGTGGTATTTCGGTTGATTTAGCGATTTTTAGTCTTCACTTATCTGGGGTCTCTTCTATCTTAGGTAGGATTAACTTCTTGACCACTATTATTTGCTCACGTACTACAAAAAGAATCTCGTTAGACCGTCTTCCTCTCTTCTTATGGGCTATTGCTGTGACAGCAGTGCTCTTGATTACAAGGCTTCCCGTGCTAGCTGGGGCTATTACTATGTT
>gi|557950332|gb|KC495240.1|_Brachionus_calyciflorus_isolate_K5_cytochrome_oxidase_subunit_I_(COI)_gene_partial_cds_mitochondrial
TGGGGTCTTATCTTGGAGATGAGCATTTATACAATGTACTCGTCACAGCTCATGCATTTGTAATGATTTTCTTTATAGTTATGCCAGTCTCTATGGGCGGCTTCGGTAATTGACTTATTCCACTTATGTTAGGGGTAGCTGATATGGCTTTCCCTCGTATGAATAATTTATCTTTCTGGCTTTTAGTCCCTGCATTTATGTTTTTACTTCTGTCTTCCGCTATTGATGCTGGAGCCGGTACAGGGTGGACTGTTTACCCCCCCCTCTCAGATTCGAGATACCATAGTGGTATTTCGGTTGATTTAGCGATTTTTAGTCTTCACTTATCTGGGGTCTCTTCTATCTTAGGTAGGATTAACTTCTTGACCACTATTATTTGCTCACGTACTACAAAAAGAATCTCGTTAGACCGTCTTCCTCTCTTCTTATGGGCTATTGCCGTGACAGCAGTGCTCTTGATTACAAGGCTTCCCGTGCTAGCTGGGGCTATTACTATGTT
>gi|557950334|gb|KC495241.1|_Brachionus_calyciflorus_isolate_K11_cytochrome_oxidase_subunit_I_(COI)_gene_partial_cds_mitochondrial
TGGGGTCTTATCTTGGAGATGAGCATTTATACAATGTACTCGTCACAGCTCATGCATTTGTAATGATTTTCTTTATAGTTATGCCAGTCTCTATGGGCGGCTTCGGTAATTGACTTATTCCACTTATGTTAGGGGTAGCTGATATGGCTTTCCCTCGTATGAATAATTTATCTTTCTGGCTTTTAGTCCCTGCATTTATGTTTTTACTTCTGTCTTCCGCTATTGATGCTGGAGCCGGTACAGGGTGGACTGTTTACCCTCCCCTTTCAGATTCGAGATACCATAGTGGTATTTCGGTTGATTTAGCGATTTTTAGTCTTCACTTATCTGGGGTCTCTTCTATCTTAGGTAGGATTAACTTCTTGACCACTATTATTTGCTCACGTACTACAAAAAGAATCTCGTTAGACCGTCTTCCTCTCTTCTTATGGGCTATTGCTGTAACAGCAGTGCTCTTGATTACAAGGCTTCCCGTGTTAGCTGGGGCTATTACTATGTT
>gi|557950336|gb|KC495242.1|_Brachionus_calyciflorus_isolate_K32_cytochrome_oxidase_subunit_I_(COI)_gene_partial_cds_mitochondrial
TGGGGTCTTATCTTGGAGATGAGCATTTATACAATGTACTCGTCACAGCTCATGCATTTGTAATGATTTTCTTTATAGTTATGCCAGTCTCTATGGGCGGCTTCGGTAATTGACTTATTCCACTTATGTTAGGGGTAGCTGATATGGCTTTCCCTCGTATGAATAATTTATCTTTCTGGCTTTTAGTCCCTGCATTTATGTTTTTACTTCTGTCTTCCGCTATTGATGCTGGAGCCGGTACAGGGTGGACTGTTTACCCTCCCCTTTCAGATTCGAGATACCATAGTGGTATTTCGGTTGATTTAGCGATTTTTAGTCTTCACTTATCTGGGGTCTCTTCTATCTTAGGTAGGATTAACTTCTTGACCACTATTATTTGCTCACGTACTACAAAAAGAATCTCGTTAGACCGTCTTCCTCTCTTCTTATGGGCTATTGCTGTAACAGCAGTGCTCTTGATTACAAGGCTTCCCGTGTTAGCTGGGGCTATTACTATGTT
>gi|557950338|gb|KC495243.1|_Brachionus_calyciflorus_isolate_K15_cytochrome_oxidase_subunit_I_(COI)_gene_partial_cds_mitochondrial
TGGGGTCTTATCTTGGAGATGAGCATTTATACAATGTACTCGTCACAGCTCATGCATTTGTAATGATTTTCTTTATAGTTATGCCAGTCTCTATGGGCGGCTTCGGTAATTGACTTATTCCACTTATGTTAGGGGTAGCTGATATGGCTTTCCCTCGTATGAATAATTTATCTTTCTGGCTTTTAGTCCCTGCATTTATGTTTTTACTTCTGTCTTCCGCTATTGATGCTGGAGCCGGTACAGGGTGGACTGTTTACCCTCCCCTCTCAGATTCGAGATACCATAGTGGTATTTCGGTTGATTTAGCGATTTTTAGTCTTCACTTATCTGGGGTCTCTTCTATCTTAGGTAGGATTAACTTCTTGACCACTATTATTTGCTCACGTACTACAAAAAGAATCTCGTTAGACCGTCTTCCTCTCTTCTTATGGGCTATTGCTGTGACAGCAGTGCTCTTGATTACAAGGCTTCCCGTGCTAGCTGGGGCTATTACTATGTT
>gi|557950340|gb|KC495244.1|_Brachionus_calyciflorus_isolate_K8_cytochrome_oxidase_subunit_I_(COI)_gene_partial_cds_mitochondrial
TGGGGTCTTATCTTGGAGATGAGCATTTATACAACGTACTCGTCACAGCTCATGCATTTGTAATGATTTTCTTTATAGTTATGCCAGTCTCTATAGGCGGCTTCGGTAATTGACTTATTCCACTTATGTTAGGGGTAGCTGATATGGCTTTCCCTCGTATGAATAATTTATCTTTCTGGCTTTTAGTCCCTGCATTTATGTTTTTACTTCTGTCTTCCGCTATTGATGCTGGAGCCGGTACAGGGTGGACTGTTTACCCTCCCCTTTCAGATTCGAGATACCATAGCGGTATTTCGGTTGATTTAGCGATTTTTAGTCTTCACTTATCTGGGGTCTCTTCTATCTTAGGTAGGATTAACTTCTTGACCACTATTATTTGCTCACGTACTACAAAAAGAATCTCGTTAGACCGTCTTCCTCTCTTCTTATGGGCTATTGCTGTGACAGCAGTGCTCTTGATTACAAGGCTTCCCGTGCTAGCTGGGGCTATTACTATGTT
>gi|557950342|gb|KC495245.1|_Brachionus_calyciflorus_isolate_K19_cytochrome_oxidase_subunit_I_(COI)_gene_partial_cds_mitochondrial
TGGGGTCTTATCTTGGAGATGAGCATTTATACAATGTACTCGTCACAGCTCATGCATTTGTAATAATTTTCTTTATAGTTATGCCAGTCTCTATGGGCGGCTTCGGTAATTGACTTATTCCACTTATGTTAGGGGTAGCTGATATGGCTTTCCCTCGTATGAATAATTTATCTTTCTGGCTTTTAGTCCCTGCATTTATGTTTTTACTTCTGTCTTCCGCTATTGATGCTGGAGCCGGTACAGGGTGGACTGTTTACCCCCCCCTCTCAGATTCGAGATACCATAGTGGTATTTCGGTTGATTTAGCGATTTTTAGTCTTCACTTATCTGGGGTCTCTTCTATCTTAGGTAGGATTAACTTCTTGACCACTATTATTTGCTCACGTACTACAAAAAGAATCTCGTTAGACCGTCTTCCTCTCTTCTTATGGGCTATTGCCGTGACAGCAGTGCTCTTGATTACAAGGCTTCCCGTGCTAGCTGGGGCTAATACTATGTT
>gi|557950344|gb|KC495246.1|_Brachionus_calyciflorus_isolate_K34_cytochrome_oxidase_subunit_I_(COI)_gene_partial_cds_mitochondrial
TGGGGTCTCATCTTGGAGATGAGCATTTATACAATGTACTCGTCACAGCTCATGCATTTGTAATGATTTTCTTTATAGTTATGCCAGTCTCTATGGGCGGCTTCGGTAATTGACTTATTCCACTTATGTTAGGGGTAGCTGATATGGCTTTCCCTCGTATGAATAATTTATCTTTCTGGCTTTTAGTCCCTGCATTTATGTTTTTACTTCTGTCTTCCGCTATTGATGCTGGAGCCGGTACAGGGTGGACTGTTTACCCTCCCCTCTCAGATTCGAGATACCATAGTGGTATTTCGGTTGATTTAGCGATTTTTAGTCTTCACTTATCTGGGGTCTCTTCTATCTTAGGTAGGATTAACTTCTTGACCACTATTATTTGCTCACGTACTACAAAAAGAATCTCGTTAGACCGTCTTCCTCTCTTCTTATGGGCTATTGCTGTGACAGCAGTGCTCTTGATTACAAGGCTTCCCGTGCTAGCTGGGGCTATTACTATGTT
>gi|557950346|gb|KC495247.1|_Brachionus_calyciflorus_isolate_K24_cytochrome_oxidase_subunit_I_(COI)_gene_partial_cds_mitochondrial
TGGGGTCTTATCTTGGAGATGAGCATTTATACAATGTACTCGTCACAGCTCATGCATTTGTAATGATTTTCTTTATAGTTATGCCAGTCTCTATGGGCGGCTTCGGTAATTGACTTATTCCACTTATGTTAGGGGTAGCTGATATGGCTTTCCCTCGTATGAATAATTTATCTTTCTGGCTTTTAGTCCCTGCATTTATGTTTTTACTTCTGTCTTCCGCTATTGATGATGGAGCCGGTACAGGGTGGACTGTTTACCCTCCCCTTTCAGATTCGAGATACCATAGTGGTATTTCGGTTGATTTAGCGATTTTTAGTCTTCACTTATCTGGGGTCTCTTCTATCTTAGGTAGGATTAACTTCTTGACCACTATTATTTGCTCACGTACTACAAAAAGAATCTCGTTAGACCGTCTTCCTCTCTTCTTATGGGCTATTGCTGTAACAGCAGTGCTCTTGATTACAAGGCTTCCCGTGTTAGCTGGGGCTATTACTATGTT
>gi|557950348|gb|KC495248.1|_Brachionus_calyciflorus_isolate_K35_cytochrome_oxidase_subunit_I_(COI)_gene_partial_cds_mitochondrial
TGGGGTCTTATCTTGGAGATGAGCATTTATACAATGTACTCGTCACAGCTCATGCATTTGTAATGATTTTCTTTATAGTTATGCCAGTCTCTATGGGCGGCTTCGGTAATTGACTTATTCCACTTATGTTAGGGGTAGCTGATATGGCTTTCCCTCGTATGAATAATTTACCTTTCTGGCTTTTAGTCCCTGCATTTATGTTTTTACTTCTGTCTTCCGCTATTGATGCTGGAGCCGGTACAGGGTGGACTGTTTACCCTCCCCTCTCAGATTCGAGATACCATAGTGGTATTTCGGTTGATTTAGCGATTTTTAGTCTTCACTTATCTGGGGTCTCTTCTATCTTAGGTAGGATTAACTTCTTGACCACTATTATTTGCTCACGTACTACAAAAAGAATCTCGTTAGACCGTCTTCCTCTCTTCTTATGGGCTATTGCTGTGACAGCAGTGCTCTTGATTACAAGGCTTCCCGTGCTAGCTGGGGCTATTACTATGTT
>gi|557950350|gb|KC495249.1|_Brachionus_calyciflorus_isolate_K6_cytochrome_oxidase_subunit_I_(COI)_gene_partial_cds_mitochondrial
TGGGGTCTTATCTTGGAGATGAGCATTTATACAATGTACTCGTCACAGCTCATGCATTTGTAATGATTTTCTTTATAGTTATGCCAGTCTCTATGGGCGGCTTCGGTAATTGACTTATTCCACTTATGTTAGGGGTAGCTGATATGGCTTTCCCTCGTATGAATAATTTATCTTTCTGGCTTTTAGTCCCTGCATTTATGTTTTTACTTCTGTCTTCCGCTATTGATGCTGGAGCCGGTACAGGGTGGACTGTTTACCCTCCCCTTTCAGATTCGAGATACCATAGTGGTATTTCGGTTGATTTAGCGATTTTTAGTCTTCACTTATCTGGGGTCTCTTCTATCTTAGGTAGGATTAACTTCTTGACCACTATTATTTGCTCACGTACTACAAAAAGAATCTCGTTAGACCGTCTTCCTCTCTTCTTATGGGCTATTGCTGTAACAGCAGTGCTCTTGATTACAAGGCTTCCCGTGTTAGCTGGGGCTATTACTATGTT
>gi|557950352|gb|KC495250.1|_Brachionus_calyciflorus_isolate_K22_cytochrome_oxidase_subunit_I_(COI)_gene_partial_cds_mitochondrial
TGGGGTCTTATCTTGGAGATGAGCATTTATACAATGTACTCGTCACAGCTCATGCATTTGTAATGATTTTCTTTATAGTTATGCCAGTCTCTATGGGCGGCTTCGGTAATTGACTTATTCCACTTATGTTAGGGGTAGCTGATATGGCTTTCCCTCGTATGAATAATTTATCTTTCTGGCTTTTAGTCCCTGCATTTATGTTTTTACTTCTGTCTTCCGCTATTGGTGCTGGAGCCGGTACAGGGTGGACTGTTTACCCTCCCCTTTCAGATTCGAGATACCATAGTGGTATTTCGGTTGATTTAGCGATTTTTAGTCTTCACTTATCTGGGGTCTCTTCTATCTTAGGTAGGATTAACTTCTTGACCACTATTATTTGCTCACGTACTACAAAAAGAATCTCGTTAGACCGTCTTCCTCTCTTCTTATGGGCTATTGCTGTAACAGCAGTGCTCTTGATTACAAGGCTTCCCGTGTTAGCTGGGGCTATTACTATGTT
>gi|557950354|gb|KC495251.1|_Brachionus_calyciflorus_isolate_K61_cytochrome_oxidase_subunit_I_(COI)_gene_partial_cds_mitochondrial
TGGGGTCTTATCTTGGAGATGAGCATTTATACAATGTACTCGTCACAGCTCATGCATTTGTAATGATTTTCTTTATAGTTATGCCAGTCTCTATGGGCGGCTTCGGTAATTGACTTATTCCACTTATGTTAGGGGTAGCTGATATGGCTTTCCCTCGTATGAATAATTTATCTTTCTGGCTTTTAGTCCCTGCATTTATGTTTTTACTTCTGTCTTCCGCTATTGATGCTGGAGCCGGTACAGGGTGGACTGTTTACCCTCCCCTTTCAGATTCGAGATACCATAGTGGTATTTCGGTTGATTTAGCGATTTTTAGTCTTCACTTATCTGGGGTCTCTTCTATCTTAGGTAGGATTAACTTCTTGACCACTATTATTTGCTCACGTACTACAAAAAGAATCTCGTTAGACCGTCTTCCTCTCTTCTTATGGGCTATTGCTGTAACAGCAGTGCTCTTGATTACAAGGCTTCCCGTGTTAGCTGGGGCTATTACTATGTT
>gi|557950356|gb|KC495252.1|_Brachionus_calyciflorus_isolate_K62_cytochrome_oxidase_subunit_I_(COI)_gene_partial_cds_mitochondrial
TGGGGTCTTATCTTGGAGATGAGCATTTATACAATGTACTCGTCACAGCTCATGCATTTGTAATGATTTTCTTTATAGTTATGCCAGTCTCTATGGGCGGCTTCGGTAATTGACTTATTCCACTTATGTTAGGGGTAGCTGATATGGCTTTCCCTCGTATGAATAATTTATCTTTCTGGCTTTTAGTCCCTGCATTTATGTTTTTACTTCTGTCTTCCGCTATTGATGCTGGAGCCGGTACAGGGTGGACTGTTTACCCTCCCCTTTCAGATTCGAGATACCATAGTGGTATTTCGGTTGATTTAGCGATTTTTAGTCTTCACTTATCTGGGGTCTCTTCTATCTTAGGTAGGATTAACTTCTTGACCACTATTATTTGCTCACGTACTACAAAAAGAATCTCGTTAGACCGTCTTCCTCTCTTCTTATGGGCTATTGCTGTAACAGCAGTGCTCTTGATTACAAGGCTTCCCGTGTTAGCTGGGGCTATTACTATGTT
>gi|557950358|gb|KC495253.1|_Brachionus_calyciflorus_isolate_K1_cytochrome_oxidase_subunit_I_(COI)_gene_partial_cds_mitochondrial
TGGGGTCTTATCTTGGAGATGAGCATTTATACAATGTACTCGTCACAGCTCATGCATTTGTAATGATTTTCTTTATAGTTATGCCAGTCTCTATGGGCGGCTTCGGTAATTGACTTATCCCACTTATGTTAGGGGTAGCTGATATGGCTTTCCCTCGTATGAATAATTTATCTTTCTGGCTTTTAGTCCCTGCATTTATGTTTTTACTTCTGTCTTCCGCTATTGATGCTGGAGCCGGTACAGGGTGGACTGTTTACCCTCCCCTCTCAGATTCGAGATACCATAGTGGTATTTCGGTTGATTTAGCGATTTTTAGTCTTCACTTATCTGGGGTCTCTTCTATCTTAGGTAGGATTAACTTCTTGACCACTATTATTTGCTCACGTACTACAAAAAGAATCTCGTTAGACCGTCTTCCTCTCTTCTTATGGGCTATTGCTGTGACAGCAGTGCTCTTGATTACAAGGCTTCCCGTGCTAGCTGGGGCTATTACTATGTT
>gi|557950360|gb|KC495254.1|_Brachionus_calyciflorus_isolate_K25_cytochrome_oxidase_subunit_I_(COI)_gene_partial_cds_mitochondrial
TGGGGTCTTATCTTGGAGATGAGCATTTATACAATGTACTCGTCACAGCTCATGCATTTGTAATGATTTTCTTTATAGTTATGCCAGTCTCTATGGGCGGCTTCGGTAATTGACTTATTCCACTTATGTTAGGGGTAGCTGATATGGCTTTCCCTCGTATGAATAATTTATCTTTCTGGCTTTTAGTCCCTGCATTTATGTTTTTACTTCTGTCTTCCGCTATTGATGCTGGAGCCGGTACAGGGTGGACTGTTTACCCTCCCCTCTCAGATTCGAGATACCATAGTGGTATTTCGGTTGATTTAGCGATTTTTAGTCTTCACTTATCTGGGGTCTCTTCTATCTTAGGTAGGATTAACTTCTTGACCACTATTATTTGCTCACGTACTACAAAAGGAATCTCGTTAGACCGTCTTCCTCTCTTCTTATGGGCTATTGCTGTGACAGCAGTGCTCTTGATTACAAGGCTTCCCGTGCTAGCTGGGGCTATTACTATGTT
>gi|557950362|gb|KC495255.1|_Brachionus_calyciflorus_isolate_K26_cytochrome_oxidase_subunit_I_(COI)_gene_partial_cds_mitochondrial
TGGGGTCTTATCTTGGAGATGAGCATTTATACAATGTACTCGTCACAGCTCATGCATTTGTAATGATTTTCTTTATAGTTATGCCAGTCTCTATGGGCGGCTTCGGTAATTGACTTATTCCACTTATGTTAGGGGTAGCTGATATGGCTTTCCCTCGTATGAATAATTTATCTTTCTGGCTTTTAGTCCCTGCATTTATGTTTTTACTTCTGTCTTCCGCTATTGATGCTGGAGCCGGTACAGGGTGGACTGTTTACCCTCCCCTCTCAGATTCGAGATACCATAGTGGTATTTCGGTTGATTTAGCGATTTTTAGTCTTCACTTATCTGGGGTCTCTTCTATCTTAGGTAGGATTAACTTCTTGACCACTATTATTTGCTCACGTACTACAAAAAGAATCTCGTTAGACCGTCTTCCTCTCTTCTTATGGGCTATTGCTGTGACAGCAGTGCTCTTGATTACAAGGCTTCCCGTGCTAGCTGGGGCTATTACTATGTT
>gi|557950364|gb|KC495256.1|_Brachionus_calyciflorus_isolate_L1_cytochrome_oxidase_subunit_I_(COI)_gene_partial_cds_mitochondrial
TGGGGTCTTATCTTGGAGATGAGCATTTATACAATGTACTCGTCACAGCTCATGCATTTGTAATGATTTTCTTTATAGTTATGCCAGTCTCTATGGGCGGCTTCGGTAATTGACTTATTCCACTTATGTTAGGGGTAGCTGATATGGCTTTCCCTCGTATGAATAATTTATCTTTCTGGCTTTTAGTCCCTGCATTTATGTTTTTACTTCTGTCTTCCGCTATTGATGCTGGAGCCGGTACAGGGTGGACTGTTTACCCTCCCCTCTCAGATTCGAGATACCATAGTGGTATTTCGGTTGATTTAGCGATTTTTAGTCTTCACTTATCTGGGGTCTCTTCTATCTTAGGTAGGATTAACTTCTTGACCACTATTATTTGCTCACGTACTACAAAAAGAATCTCGTTAGACCGTCTTCCTCTCTTCTTATGGGCTATTGCTGTGACAGCAGTGCTCTTGATTACAAGGCTTCCCGTGCTAGCTGGGGCTATTACTATGTT
>gi|557950366|gb|KC495257.1|_Brachionus_calyciflorus_isolate_L28_cytochrome_oxidase_subunit_I_(COI)_gene_partial_cds_mitochondrial
TGGGGTCTTATCTTGGAGATGAGCATTTATACAATGTACTCGTCACAGCTCATGCATTTGTAATGATTTTCTTTATAGTTATGCCAGTCTCTATGGGCGGCTTCGGTAATTGACTTATTCCACTTATGTTAGGGGTAGCTGATATGGCTTTCCCTCGTATGAATAATTTATCTTTCTGGCTTTTAGTCCCTGCATTTATGTTTTTACTTCTGTCTTCCGCTATTGATGCTGGAGCCGGTACAGGGTGGACTGTTTACCCCCCCCTCTCAGATTCGAGATACCATAGTGGTATTTCGGTTGATTTAGCGATTTTTAGTCTTCACTTATCTGGGGTCTCTTCTATCTTAGGTAGGATTAACTTCTTGACCACTATTATTTGCTCACGTACTACAAAAAGAATCTCGTTAGACCGTCTTCCTCTCTTCTTATGGGCTATTGCCGTGACAGCAGTGCTCTTGATTACAAGGCTTCCCGTGCTAGCTGGGGCTATTACTATGTT
>gi|557950368|gb|KC495258.1|_Brachionus_calyciflorus_isolate_L18_cytochrome_oxidase_subunit_I_(COI)_gene_partial_cds_mitochondrial
TGGGGTCTTATCTTGGAGATGAGCATTTATACAATGTACTCGTCACAGCTCATGCATTTGTAATGATTTTCTTTATAGTTATGCCAGTCTCTATGGGCGGCTTCGGTAATTGACTTATTCCACTTATGTTAGGGGTAGCTGATATGGCTTTCCCTCGTATGAATAATTTATCTTTCTGGCTTTTAGTCCCTGCATTTATGTTTTTACTTCTGTCTTCCGCTATTGATGCTGGAGCCGGTACAGGGTGGACTGTTTACCCTCCCCTCTCAGATTCGAGATACCATAGTGGTATTTCGGTTGATTTAGCGATTTTTAGTCTTCACTTATCTGGGGTCTCTTCTATCTTAGGTAGGATTAACTTCTTGACCACTATTATTTGCTCACGTACTACAAAAAGAATCTCGTTAGACCGTCTTCCTCTCTTCTTATGGGCTATTGCTGTGACAGCAGTGCTCTTGATTACAAGGCTTCCCGTGCTAGCTGGGGCTATTACTATGTT
>gi|557950370|gb|KC495259.1|_Brachionus_calyciflorus_isolate_L29_cytochrome_oxidase_subunit_I_(COI)_gene_partial_cds_mitochondrial
TGGGGTCTTATCTTGGAGATGAGCATTTATACAATGTACTCGTCACAGCTCATGCATTTGTAATGATTTTCTTTATAGTTATGCCAGTCTCTATGGGCGGCTTCGGTAATTGACTTATTCCACTTATGTTAGGGGTAGCTGATATGGCTTTCCCTCGTATGAATAATTTATCTTTCTGGCTTTTAGTCCCTGCATTTATGTTTTTACTTCTGTCTTCCGCTATTGATGCTGGAGCCGGTACAGGGTGGACTGTTTACCCCCCCCTCTCAGATTCGAGATACCATAGTGGTATTTCGGTTGATTTAGCGATTTTTAGTCTTCACTTATCTGGGGTCTCTTCTATCTTAGGTAGGATTAACTTCTTGACCACTATTATTTGCTCACGTACTACAAAAAGAATCTCGTTAGACCGTCTTCCTCTCTTCTTATGGGCTATTGCCGTGACAGCAGTGCTCTTGATTACAAGGCTTCCCGTGCTAGCTGGGGCTATTACTATGTT
>gi|557950372|gb|KC495260.1|_Brachionus_calyciflorus_isolate_L3_cytochrome_oxidase_subunit_I_(COI)_gene_partial_cds_mitochondrial
TGGGGTCTTATCTTGGAGATGAGCATTTATACAATGTACTCGTCACAGCTCATGCATTTGTAATGATTTTCTTTATAGTTATGCCAGTCTCTATGGGCGGCTTCGGTAATTGACTTATTCCACTTATGTTAGGGGTAGCTGATATGGCTTTCCCTCGTATGAATAATTTATCTTTCTGGCTTTTAGTCCCTGCATTTATGTTTTTACTTCTGTCTTCCGCTATTGATGCTGGAGCCGGTACAGGGTGGACTGTTTACCCTCCCCTCTCAGATTCGAGATACCATAGTGGTATTTCGGTTGATTTAGCGATTTTTAGTCTTCACTTATCTGGGGTCTCTTCTATCTTAGGTAGGATTAACTTCTTGACCACTATTATTTGCTCACGTACTACAAAAAGAATCTCGTTAGACCGTCTTCCTCTCTTCTTATGGGCTATTGCTGTGACAGCAGTGCTCTTGATTACAAGGCTTCCCGTGCTAGCTGGGGCTATTACTATGTT
>gi|557950374|gb|KC495261.1|_Brachionus_calyciflorus_isolate_L5_cytochrome_oxidase_subunit_I_(COI)_gene_partial_cds_mitochondrial
TGGGGTCTTATCTTGGAGATGAGCATTTATACAATGTACTCGTCACAGCTCATGCATTTGTAATGATTTTCTTTATAGTTATGCCAGTCTCTATGGGCGGCTTCGGTAATTGACTTATTCCACTTATGTTAGGGGTAGCTGATATGGCTTTCCCTCGTATGAATAATTTATCTTTCTGGCTTTTAGTCCCTGCATTTATGTTTTTACTTCTGTCTTCCGCTATTGATGCTGGAGCCGGTACAGGGTGGACTGTTTACCCTCCCCTTTCAGATTCGAGATACCATAGTGGTATTTCGGTTGATTTAGCGATTTTTAGTCTTCACTTATCTGGGGTCTCTTCTATCTTAGGTAGGATTAACTTCTTGACCACTATTATTTGCTCACGTACTACAAAAAGAATCTCGTTAGACCGTCTTCCTCTCTTCTTATGGGCTATTGCTGTAACAGCAGTGCTCTTGATTACAAGGCTTCCCGTGTTAGCTGGGGCTATTACTATGTT
>gi|557950376|gb|KC495262.1|_Brachionus_calyciflorus_isolate_L6_cytochrome_oxidase_subunit_I_(COI)_gene_partial_cds_mitochondrial
TGGGGTCTTATCTTGGAGATGAGCATTTATACAATGTACTCGTCACAGCTCATGCATTTGTAATGATTTTCTTTATAGTTATGCCAGTCTCTATGGGCGGCTTCGGTAATTGACTTATTCCACTTATGTTAGGGGTAGCTGATATGGCTTTCCCTCGTATGAATAATTTATCTTTCTGGCTTTTAGTCCCTGCATTTATGTTTTTACTTCTGTCTTCCGCTATTGATGCTGGAGCCGGTACAGGGTGGACTGTTTACCCCCCCCTCTCAGATTCGAGATACCATAGTGGTATTTCGGTTGATTTAGCGATTTTTAGTCTTCACTTATCTGGGGTCTCTTCTATCTTAGGTAGGATTAACTTCTTGACCACTATTATTTGCTCACGTACTACAAAAAGAATCTCGTTAGACCGTCTTCCTCTCTTCTTATGGGCTATTGCCGTGACAGCAGTGCTCTTGATTACAAGGCTTCCCGTGCTAGCTGGGGCTATTACTATGTT
>gi|557950378|gb|KC495263.1|_Brachionus_calyciflorus_isolate_L30_cytochrome_oxidase_subunit_I_(COI)_gene_partial_cds_mitochondrial
TGGGGTCTTATCTTGGAGATGAGCATTTATACAATGTACTCGTCACAGCTCATGCATTTGTAATGATTTTCTTTATAGTTATGCCAGTCTCTATGGGCGGCTTCGGTAATTGACTTATTCCACTTATGTTAGGGGTAGCTGATATGGCTTTCCCTCGTATGAATAATTTATCTTTCTGGCTTTTAGTCCCTGCATTTATGTTTTTACTTCTGTCTTCCGCTATTGATGCTGGAGCCGGTACAGGGTGGACTGTTTACCCCCCCCTCTCAGATTCGAGATACCATAGTGGTATTTCGGTTGATTTAGCGATTTTTAGTCTTCACTTATCTGGGGTCTCTTCTATCTTAGGTAGGATTAACTTCTTGACCACTATTATTTGCTCACGTACTACAAAAAGAATCTCGTTAGACCGTCTTCCTCTCTTCTTATGGGCTATTGCCGTGACAGCAGTGCTCTTGATTACAAGGCTTCCCGTGCTAGCTGGGGCTATTACTATGTT
>gi|557950380|gb|KC495264.1|_Brachionus_calyciflorus_isolate_L81_cytochrome_oxidase_subunit_I_(COI)_gene_partial_cds_mitochondrial
TGGGGTCTTATCTTGGAGATGAGCATTTATACAATGTACTCGTCACAGCTCATGCATTTGTAATGATTTTCTTTATAGTTATGCCAGTCTCTATGGGCGGCTTCGGTAATTGACTTATTCCACTTATGTTAGGGGTAGCTGATATGGCTTTCCCTCGTATGAATAATTTATCTTTCTGGCTTTTAGTCCCTGCATTTATGTTTTTACTTCTGTCTTCCGCTATTGATGCTGGAGCCGGTACAGGGTGGACTGTTTACCCTCCCCTCTCAGATTCGAGATACCATAGTGGTATTTCGGTTGATTTAGCGATTTTTAGTCTTCACTTATCTGGGGTCTCTTCTATCTTAGGTAGGATTAACTTCTTGACCACTATTATTTGCTCACGTACTACAAAAAGAATCTCGTTAGACCGTCTTCCTCTCTTCTTATGGGCTATTGCTGTGACAGCAGTGCTCTTGATTACAAGGCTTCCCGTGCTAGCTGGGGCTATTACTATGTT
>gi|557950382|gb|KC495265.1|_Brachionus_calyciflorus_isolate_M20_cytochrome_oxidase_subunit_I_(COI)_gene_partial_cds_mitochondrial
TGGGGTCTTATCTTGGAGATGAGCATTTATACAATGTACTCGTCACAGCTCATGCATTTGTAATGATTTTCTTTATAGTTATGCCAGTCTCTATGGGCGGCTTCGGTAATTGACTTATTCCACTTATGTTAGGGGTAGCTGATATGGCTTTCCCTCGTATGAATAATTTATCTTTCTGGCTTTTAGTCCCTGCATTTATGTTTTTACTTCTGTCTTCCGCTATTGATGCTGGAGCCGGTACAGGGTGGACTGTTTACCCTCCCCTCTCGGATTCGAGATACCATAGCGGTATTTCGGTTGATTTAGCGATTTTTAGTCTTCACTTATCTGGGGTCTCTTCTATCTTAGGTAGGATTAACTTCTTGACCACTATTATTTGCTCACGTACTACAAAAAGAATCTCGTTAGACCGTCTTCCTCTCTTCTTATGGGCTATTGCTGTGACAGCAGTGCTCTTGATTACAAGGCTTCCCGTGCTAGCTGGGGCTATTACTATGTT
>gi|557950384|gb|KC495266.1|_Brachionus_calyciflorus_isolate_M13_cytochrome_oxidase_subunit_I_(COI)_gene_partial_cds_mitochondrial
TGGGGTCTTATCTTGGAGATGAGCATTTATACAATGTACTCGTCACAGCTCATGCATTTGTAATGATTTTCTTTATAGTTATGCCAGTCTCTATGGGCGGCTTCGGTAATTGACTTATTCCACTTATGTTAGGGGTAGCTGATATGGCTTTCCCTCGTATGAATAATTTATCTTTCTGGCTTTTAGTCCCTGCATTTATGTTTTTACTTCTGTCTTCCGCTATTGATGCTGGAGCCGGTACAGGGTGGACTGTTTACCCTCCCCTTTCAGATTCGAGATACCATAGTGGTATTTCGGTTGATTTAGCGATTTTTAGTCTTCACTTATCTGGGGTCTCTTCTATCTTAGGTAGGATTAACTTCTTGACCACTATTATTTGCTCACGTACTACAAAAAGAATCTCGTTAGACCGTCTTCCTCTCTTCTTATGGGCTATTGCTGTAACAGCAGTGCTCTTGATTACAAGGCTTCCCGTGTTAGCTGGGGCTATTACTATGTT
>gi|557950386|gb|KC495267.1|_Brachionus_calyciflorus_isolate_M14_cytochrome_oxidase_subunit_I_(COI)_gene_partial_cds_mitochondrial
TGGGGTCTTATCTTGGAGATGAGCATTTATACAATGTACTCGTCACAGCTCATGCATTTGTAATGATTTTCTTTATAGTTATGCCAGTCTCTATGGGCGGCTTCGGTAATTGACTTATTCCACTTATGTTAGGGGTAGCTGATATGGCTTTCCCTCGTATGAATAATTTATCTTTCTGGCTTTTAGTCCCTGCATTTATGTTTTTACTTCTGTCTTCCGCTATTGATGCTGGAGCCGGTACAGGGTGGACTGTTTACCCTCCCCTCTCAGATTCGAGATACCATAGTGGTATTTCGGTTGATTTAGCGATTTTTAGTCTTCACTTATCTGGGGTCTCTTCTATCTTAGGTAGGATTAACTTCTTGACCACTATTATTTGCTCACGTACTACAAAAAGAATCTCGTTAGACCGTCTTCCTCTCTTCTTATGGGCTATTGCTGTGACAGCAGTGCTCTTGATTACAAGGCTTCCCGTGCTAGCTGGGGCTATTACTATGTT
>gi|557950388|gb|KC495268.1|_Brachionus_calyciflorus_isolate_M11_cytochrome_oxidase_subunit_I_(COI)_gene_partial_cds_mitochondrial
TGGGGTCTTATCTTGGAGATGAGCATTTATACAATGTACTCGTCACAGCTCATGCATTTGTAATGATTTTCTTTATAGTTATGCCAGTCTCTATGGGCGGCTTCGGTAATTGACTTATTCCACTTATGTTAGGGGTAGCTGATATGGCTTTCCCTCGTATGAATAATTTATCTTTCTGGCTTTTAGTCCCTGCATTTATGTTTTTACTTCTGTCTTCCGCTATTGATGCTGGAGCCGGTACAGGGTGGACTGTTTACCCTCCCCTCTCAGATTCGAGATACCATAGTGGTATTTCGGTTGATTTAGCGATTTTTAGTCTTCACTTATCTGGGGTCTCTTCTATCTTAGGTAGGATTAACTTCTTGACCACTATTATTTGCTCACGTACTACAAAAAGAATCTCGTTAGACCGTCTTCCTCTCTTCTTATGGGCTATTGCTGTGACAGCAGTGCTCTTGATTACAAGGCTTCCCGTGCTAGCTGGGGCTATTACTATGTT
>gi|557950390|gb|KC495269.1|_Brachionus_calyciflorus_isolate_M23_cytochrome_oxidase_subunit_I_(COI)_gene_partial_cds_mitochondrial
TGGGGTCTTATCTTGGAGATGAGCATTTATACAATGTACTCGACACAGCTCATGCATTTGTAATGATTTTCTTTATAGTTATGCCAGTCTCTATGGGCGGCTTCGGTAATTGACTTATTCCACTTATGTTAGGGGTAGCTGATATGGCTTTCCCTCGTATGAATAATTTATCTTTCTGGCTTTTAGTCCCTGCATTTATGTTTTTACTTCTGTCTTCCGCTATTGATGCTGGAGCCGGTACAGGGTGGACTGTTTACCCTCCCCTTTCAGATTCGAGATACCATAGTGGTATTTCGGTTGATTTAGCGATTTTTAGTCTTCACTTATCTGGGGTCTCTTCTATCTTAGGTAGGATTAACTTCTTGACCACTATTATTTGCTCACGTACTACAAAAAGAATCTCGTTAGACCGTCTTCCTCTCTTCTTATGGGCTATTGCTGTAACAGCAGTGCTCTTGATTACAAGGCTTCCCGTGTTAGCTGGGGCTATTACTATGTT
>gi|557950392|gb|KC495270.1|_Brachionus_calyciflorus_isolate_M15_cytochrome_oxidase_subunit_I_(COI)_gene_partial_cds_mitochondrial
TGGGGTCTTATCTTGGAGATGAGCATTTATACAATGTACTCGTCACAGCTCATGCATTTGTAATGATTTTCTTTATAGTTATGCCAGTCTCTATGGGCGGCTTCGGTAATTGACTTATTCCACTTATGTTAGGGGTAGCTGATATGGCTTTCCCTCGTATGAATAATTTATCTTTCTGGCTTTTAGTCCCTGCATTTATGTTTTTACTTCTGTCTTCCGCTATTGATGCTGGAGCCGGTACAGGGTGGACTGTTTACCCTCCCCTCTCAGATTCGAGATACCATAGTGGTATTTCGGTTGATTTAGCGATTTTTAGTCTTCACTTATCTGGGGTCTCTTCTATCTTAGGTAGGATTAACTTCTTGACCACTATTATTTGCTCACGTACTACAAAAAGAATCTCGTTAGACCGTCTTCCTCTCTTCTTATGGGCTATTGCTGTGACAGCAGTGCTCTTGATTACAAGGCTTCCCGTGCTAGCTGGGGCTATTACTATGTT
>gi|557950394|gb|KC495271.1|_Brachionus_calyciflorus_isolate_M5_cytochrome_oxidase_subunit_I_(COI)_gene_partial_cds_mitochondrial
TGGGGTCTTATCTTGGAGATGAGCATTTATACAATGAACTCGTCACAGCTCATGCATTTGTAATGATTTTCTTTATAGTTATGCCAGTCTCTATGGGCGGCTTCGGTAATTGACTTATTCCACTTATGTTAGGGGTAGCTGATATGGCTTTCCCTCGTATGAATAATTTATCTTTCTGGCTTTTAGTCCCTGCATTTATGTTTTTACTTCTGTCTTCCGCTATTGATGCTGGAGCCGGTACAGGGTGGACTGTTTACCCTCCCCTCTCAGATTCGAGATACCATAGTGGTATTTCGGTTGATTTAGCGATTTTTAGTCTTCACTTATCTGGGGTCTCTTCTATCTTAGGTAGGATTAACTTCTTGACCACTATTATTTGCTCACGTACTACAAAAAGAATCTCGTTAGACCGTCTTCCTCTCTTCTTATGGGCTATTGCTGTGACAGCAGTGCTCTTGATTACAAGGCTTCCCGTGCTAGCTGGGGCTATTACTATGTT
>gi|557950396|gb|KC495272.1|_Brachionus_calyciflorus_isolate_M21_cytochrome_oxidase_subunit_I_(COI)_gene_partial_cds_mitochondrial
TGGGGTCTTATCTTGGAGATGAGCATTTATACAATGTACTCGTCACAGCTCATGCATTTGTAATGATTTTCTTTATAGTTATGCCAGTCTCTATGGGCGGCTTCGGTAATTGACTTATTCCACTTATGTTAGGGGTAGCTGATATGGCTTTCCCTCGTATGAATAATTTATCTTTCTGGCTTTTAGTCCCTGCATTTATGTTTTTACTTCTGTCTTCCGCTATTGATGCTGGAGCCGGTACAGGGTGGACTGTTTACCCCCCCCTCTCAGATTCGAGATACCATAGTGGTATTTCGGTTGATTTAGCGATTTTTAGTCTTCACCTATCTGGGGTCTCTTCTATCTTAGGTAGGATTAACTTCTTGACCACTATTATTTGCTCACGTACTACAAAAAGAATCTCGTTAGACCGTCTTCCTCTCTTCTTATGGGCTATTGCCGTGACAGCAGTGCTCTTGATTACAAGGCTTCCCGTGCTAGCTGGGGCTATTACTATGTT
>gi|557950398|gb|KC495273.1|_Brachionus_calyciflorus_isolate_M2_cytochrome_oxidase_subunit_I_(COI)_gene_partial_cds_mitochondrial
TGGGGTCTTATCTTGGAGATGAGCATTTATACAATGTACTCGTCACAGCTCATGCATTTGTAATGATTTTCTTTATAGTTATGCCAGTCTCTATGGGCGGCTTCGGTAATTGACTTATTCCACTTATGTTAGGGGTAGCTGATATGGCTTTCCCTCGTATGAATAATTTATCTTTCTGGCTTTTAGTCCCTGCATTTATGTTTTTACTTCTGTCTTCCGCTATTGATGCTGGAGCCGGTACAGGGTGGACTGTTTACCCTCCCCTCTCAGATTCGAGATACCATAGTGGTATTTCGGTTGATTTAGCGATTTTTAGTCTTCACTTATCTGGGGTCTCTTCTATCTTAGGTAGGATTAACTTCTTGACCACTATTATTTGCTCACGTACTACAAAAAGAATCTCGTTAGACCGTCTTCCTCTCTTCTTATGGGCTATTGCTGTGACAGCAGTGCTCTTGATTACAAGGCTTCCCGTGCTAGCTGGGGCTATTACTATGTT
>gi|557950400|gb|KC495274.1|_Brachionus_calyciflorus_isolate_M24_cytochrome_oxidase_subunit_I_(COI)_gene_partial_cds_mitochondrial
TGGGGTCTTATCTTGGAGATGAGCATTTATACAATGTACTCGTCACAGCTCATGCATTTGTAATGATTTTCTTTATAGTTATGCCAGTCTCTATGGGCGGCCTCGGTAATTGACTTATTCCACTTATGTTAGGGGTAGCTGATATGGCTTTCCCTCGTATGAATAATTTATCTTTCTGGCTTTTAGTCCCTGCATTTATGTTTTTACTTCTGTCTTCCGCTATTGATGCTGGAGCCGGTACAGGGTGGACTGTTTACCCCCCCCTCTCAGATTCGAGATACCATAGTGGTATTTCGGTTGATTTAGCGATTTTTAGTCTTCACTTATCTGGGGTCTCTTCTATCTTAGGTAGGATTAACTTCTTGACCACTATTATTTGCTCACGTACTACAAAAAGAATCTCGTTAGACCGTCTTCCTCTCTTCTTATGGGCTATTGCCGTGACAGCAGTGCTCTTGATTACAAGGCTTCCCGTGCTAGCTGGGGCTATTACTATGTT
>gi|557950402|gb|KC495275.1|_Brachionus_calyciflorus_isolate_M12_cytochrome_oxidase_subunit_I_(COI)_gene_partial_cds_mitochondrial
TGGGGTCTTATCTTGGAGATGAGCATTTATACAATGTACTCGTCACAGCTCATGCATTTGTAATGATTTTCTTTATAGTTATGCCAGTCTCTATGGGCGGCTTCGGTAATTGACTTATTCCACTTATGTTAGGGGTAGCTGATATGGCTTTCCCTCGTATGAATAATTTATCTTTCTGGCTTTTAGTCCCTGCATTTATGTTTTTACTTCTGTCTTCCGCTATTGATGCTGGAGCCGGTACAGGGTGGACTGTTTACCCTCCCCTCTCAGATTCGAGATACCATAGTGGTATTTCGGTTGATTTAGCGATTTTTAGTCTTCACTTATCTGGGGTCTCTTCTATCTTAGGTAGGATTAACTTCTTGACCACTATTATTTGCTCACGTACTACAAAAAGAATCTCGTTAGACCGTCTTCCTCTCTTCTTATGGGCTATTGCTGTGACAGCAGTGCTCTTGATTACAAGGCTTCCCGTGCTAGCTGGGGCTATTACTATGTT
>gi|557950404|gb|KC495276.1|_Brachionus_calyciflorus_isolate_M17_cytochrome_oxidase_subunit_I_(COI)_gene_partial_cds_mitochondrial
TGGGGTCTTATCTTGGAGATGAGCATTTATACAATGTACTCGTCACAGCTCATGCATTTGTAATGATTTTCTTTATAGTTATGCCAGTCTCTATGGGCGGCTTCGGTAATTGACTTATTCCACTTATGTTAGGGGTAGCTGATATGGCTTTCCCTCGTATGAATAATTTATCTTTCTGGCTTTTAGTCCCTGCATTTATGTTTTTACTTCTGTCTTCCGCTATTGATGCTGGAGCCGGTACAGGGTGGACTGTTTACCCTCCCCTTTCAGATTCGAGATACCATAGTGGTATTTCGGTTGATTTAGCGATTTTTAGTCTTCACTTATCTGGGGTCTCTTCTATCTTAGGTAGGATTAACTTCTTGACCACTATTATTTGCTCACGTACTACAAAAAGAATCTCGTTAGACCGTCTTCCTCTCTTCTTATGGGCTATTGCTGTAACAGCAGTGCTCTTGATTACAAGGCTTCCCGTGTTTGCTGGGGCTATTACTATGTT
>gi|557950406|gb|KC495277.1|_Brachionus_calyciflorus_isolate_N5_cytochrome_oxidase_subunit_I_(COI)_gene_partial_cds_mitochondrial
TGGGGTCTTATCTTGGAGATGAGCATTTATACAATGTACTCGTCACAGCTCATGCATTTGTAATGATTTTCTTTATAGTTATGCCAGTCTCTATGGGCGGCTTCGGTAATTGACTTATTCCACTTATGTTAGGGGTAGCTGATATGGCTTTCCCTCGTATGAATAATTTATCTTTCTGGCTTTTAGTCCCTGCATTTATGTTTTTACTTCTGTCTTCCGCTATTGATGCTGGAGCCGGTACAGGGTGGACTGTTTACCCTCCCCTCTCAGATTCGAGATACCATAGTGGTATTTCGGTTGATTTAGCGATTTTTAGTCTTCACTTATCTGGGGTCTCTTCTATCTTAGGTAGGATTAACTTCTTGACCACTATTATTTGCTCACGTACTACAAAAAGAATCTCGTTAGACCGTCTTCCTCTCTTCTTATGGGCTATTGCTGTGACAGCAGTGCTCTTGATTACAAGGCTTCCCGTGCTAGCTGGGGCTATTACTATGTT
>gi|557950408|gb|KC495278.1|_Brachionus_calyciflorus_isolate_N2_cytochrome_oxidase_subunit_I_(COI)_gene_partial_cds_mitochondrial
TGGGGTCTTATCTTGGAGATGAGCATTTATACAATGTACTCGTCACAGCTCATGCATTTGTAATGATTTTCTTTATAGTTATGCCAGTCTCTATGGGCGGCTTCGGTAATTGACTTATTCCACTTATGTTAGGGGTAGCTGATATGGCTTTCCCTCGTATGAATAATTTATCTTTCTGGCTTTTAGTCCCTGCATTTATGTTTTTACTTCTGTCTTCCGCTATTGATGCTGGAGCCGGTACAGGGTGGACTGTTTACCCCCCCCTCTCAGATTCGAGATACCATAGTGGTATTTCGGTTGATTTAGCGATTTTTAGTCTTCACTTATCTGGGGTCTCTTCTATCTTAGGTAGGATTAACTTCTTGACCACTATTATTTGCTCACGTACTACAAAAAGAATCTCGTTAGACCGTCTTCCTCTCTTCTTATGGGCTATTGCCGTGACAGCAGTGCTCTTGATTACAAGGCTTCCCGTGCTAGCTGGGGCTATTACTATGTT
>gi|557950410|gb|KC495279.1|_Brachionus_calyciflorus_isolate_Q1_cytochrome_oxidase_subunit_I_(COI)_gene_partial_cds_mitochondrial
TGGGGTCTTATCTTGGAGATGAGCATTTATACAATGTACTCGTCACAGCTCATGCATTTGTAATGATTTTCTTTATAGTTATGCCAGTCTCTATGGGCGGCTTCGGTAATTGACTTATTCCACTTATGTTAGGGGTAGCTGATATGGCTTTCCCTCGTATGAATAATTTATCTTTCTGGCTTTTAGTCCCTGCATTTATGTTTTTACTTCTGTCTTCCGCTATTGATGCTGGAGCCGGTACAGGGTGGACTGTTTACCCTCCCCTTTCAGATTCGAGATACCATAGTGGTATTTCGGTTGATTTAGCGATTTTTAGTCTTCACTTATCTGGGGTCTCTTCTATCTTAGGTAGGATTAACTTCTTGACCACTATTATTTGCTCACGTACTACAAAAAGAATCTCGTTAGACCGTCTTCCTCTCTTCTTATGGGCTATTGCTGTAACAGCAGTGCTCTTGATTACAAGGCTTCCCGTGTTAGCTGGGGCTATTACTATGTT
>gi|557950412|gb|KC495280.1|_Brachionus_calyciflorus_isolate_Q2_cytochrome_oxidase_subunit_I_(COI)_gene_partial_cds_mitochondrial
TGGGGTCTTATCTTGGAGATGAGCATTTATACAATGTACTCGTCACAGCTCATGCATTTGTAATGATTTTCTTTATAGTTATGCCAGTCTCTATGGGCGGCTTCGGTAATTGACTTATTCCACTTATGTTAGGGGTAGCTGATATGGCTTTCCCTCGTATGAATAATTTATCTTTCTGGCTTTTAGTCCCTGCATTTATGTTTTTACTTCTGTCTTCCGCTATTGATGCTGGAGCCAGTACAGGGTGGACTGTTTACCCTCCCCTTTCAGATTCGAGATACCATAGTGGTATTTCGGTTGATTTAGCGATTTTTAGTCTTCACTTATCTGGGGTCTCTTCTATCTTAGGTAGGATTAACTTCTTGACCACTATTATTTGCTCACGTACTACAAAAAGAATCTCGTTAGACCGTCTTCCTCTCTTCTTATGGGCTATTGCTGTAACAGCAGTGCTCTTGATTACAAGGCTTCCCGTGTTAGCTGGGGCTATTACTATGTT
>gi|557950414|gb|KC495281.1|_Brachionus_calyciflorus_isolate_Q7_cytochrome_oxidase_subunit_I_(COI)_gene_partial_cds_mitochondrial
TGGGGTCTTATCTTGGAGATGAGCATTTATACAATGTACTCGTCACAGCTCATGCATTTGTAATGATTTTCTTTATAGTTATGCCAGTCTCTATGGGCGGCTTCGGTAATTGACTTATTCCACTTATGTTAGGGGTAGCTGATATGGCTTTCCCTCGTATGAATAATTTATCTTTCTGGCTTTTAGTCCCTGCATTTATGTTTTTACTTCTGTCTTCCGCTATTGATGCTGGAGCCGGTACAGGGTGGACTGTTTACCCCCCCCTCTCAGATTCGAGATACCATAGTGGTATTTCGGTTGATTTAGCGATTTTTAGTCTTCACTTATCTGGGGTCTCTTCTATCTTAGGTAGGATTAACTTCTTGACCACTATTATTTGCTCACGTACTACAAAAAGAATCTCGTTAGACCGTCTTCCTCTCTTCTTATGGGCTATTGCCGTGACAGCAGTGCTCTTGATTACAAGGCTTCCCGTGCTAGCTGGGGCTATTACTATGTT
>gi|557950416|gb|KC495282.1|_Brachionus_calyciflorus_isolate_S6_cytochrome_oxidase_subunit_I_(COI)_gene_partial_cds_mitochondrial
TGGGGTCTTATCTTGGAGATGAGCATTTATACAATGTACTCGTCACAGCTCATGCATTTGTAATGATTTTCTTTATAGTTATGCCAGTCTCTATGGGCGGCTTCGGTAATTGACTTATTCCACTTATGTTAGGGGTAGCTGATATGGCTTTCCCTCGTATGAATAATTTATCTTTCTGGCTTTTAGTCCCTGCATTTATGTTTTTACTTCTGTCTTCCGCTATTGATGCTGGAGCCGGTACAGGGTGGACTGTTTACCCTCCCCTTTCAGATTCGAGATACCATAGTGGTATTTCGGTTGATTTAGCGATTTTTAGTCTTCACTTATCTGGGGTCTCTTCTATCTTAGGTAGGATTAACTTCTTGACCACTATTATTTGCTCACGTACTACAAAAAGAATCTCGTTAGACCGTCTTCCTCTCTTCTTATGGGCTATTGCTGTAACAGCAGTGCTCTTGATTACAAGGCTTCCCGTGTTAGCTGGGGCTATTACTATGTT
>gi|557950418|gb|KC495283.1|_Brachionus_calyciflorus_isolate_S29_cytochrome_oxidase_subunit_I_(COI)_gene_partial_cds_mitochondrial
TGGGGTCTTATCTTGGAGATGAGCATTTATACAATGTACTCGTCACAGCTCATGCATTTGTAATGATTTTCTTTATAGTTATGCCAGTCTCTATGGGCGGCTTCGGTAATTGACTTATTCCACTTATGTTAGGGGTAGCTGATATGGCTTTCCCTCGTATGAATAATTTATCTTTCTGGCTTTTAGTCCCTGCATTTATGTTTTTACTTCTGTCTTCCGCTATTGATGCTGGAGCCGGTACAGGGTGGACTGTTTACCCTCCCCTTTCAGATTCGAGATACCATAGTGGTATTTCGGTTGATTTAGCGATTTTTAGTCTTCACTTATCTGGGGTCTCTTCTATCTTAGGTAGGATTAACTTCTTGACCACTATTATTTGCTCACGTACTACAAAAAGAATCTCGTTAGACCGTCTTCCTCTCTTCTTATGGGCTATTGCTGTAACAGCAGTGCTCTTGATTACAAGGCTTCCCGTGTTAGCTGGGGCTATTACTATGTT
>gi|557950420|gb|KC495284.1|_Brachionus_calyciflorus_isolate_S8_cytochrome_oxidase_subunit_I_(COI)_gene_partial_cds_mitochondrial
TTGGCTCTTATCTTGGGGACGAGCATCTGTATAATGTGCTTGTTACTGCCCACGCATTTGTGATGATTTTTTTTATAGTTATGCCAGTTTCTATAGGAGGCTTTGGCAACTGACTTATTCCCCTTATGTTAGGAGTGGCTGATATGGCCTTTCCACGCATGAATAACTTATCCTTTTGGCTTTTAATTCCCGCATTTATGTTTTTACTTTTATCCTCTGCTATTGATGCTGGGGTAGGTACAGGGTGAACTGTCTACCCTCCTCTTTCCGATTCAAGGTACCATAGAGGTATCTCTGTCGACCTGGCGATCTTTAGTCTTCATCTATCAGGTGTTTCCTCTATTCTAGGCAGAATTAATTTCCTTACTACTATTATTTGCTCTCGAACAACAAAGAGAATCTCTTTAGACCGTCTTCCTCTCTTCCTATGGGCTATTGCCGTTACGGCAGTCCTCCTTATTACAAGGCTCCCCGTGCTAGCCGGGGCTATTACTATGTT
>gi|557950422|gb|KC495285.1|_Brachionus_calyciflorus_isolate_S49_cytochrome_oxidase_subunit_I_(COI)_gene_partial_cds_mitochondrial
TTGGCTCTTATCTTGGGGACGAGCATCTGTATAATGTGCTTGTTACTGCCCACGCATTTGTGATGATTTTTTTTATAGTTATGCCAGTTTCTATAGGAGGCTTTGGCAACTGACTTATTCCCCTTATGTTAGGAGTGGCTGATATGGCCTTTCCACGCATGAATAACTTATCCTTTTGGCTTTTAATTCCCGCATTTATGTTTTTACTTTTATCCTCTGCTATTGATGCTGGGGTAGGTACAGGGTGAACTGTCTACCCTCCTCTTTCCGATTCAAGGTACCATAGAGGTATCTCTGTCGACCTGGCGATCTTTAGTCTTCATCTATCAGGTGTTTCCTCTATTCTAGGCAGAATTAATTTCCCTACTACTATTATTTGCTCTCGAACAACAAAGAGAATCTCTTTAGACCGTCTTCCTCTCTTCCTATGGGCTATTGCCGTTACGGCAGTCCTCCTTATTACAAGGCTCCCCGTGCTAGCCGGGGCTATTACTATGTT
>gi|557950424|gb|KC495286.1|_Brachionus_calyciflorus_isolate_S26_cytochrome_oxidase_subunit_I_(COI)_gene_partial_cds_mitochondrial
TGGGGTCTTATCTTGGAGATGAGCATTTATACAATGTACTCGTCACAGCTCATGCATTTGTAATGATTTTCTTTATAGTTATGCCAGTCTCTATGGGCGGCTTCGGTAATTGACTTATTCCACTTATGTTAGGGGTAGCTGATATGGCTTTCCCCCGTATGAATAATTTATCTTTCTGGCTTTTAGTCCCTGCATTTATGTTTTTACTTCTGTCTTCCGCTATTGATGCTGGAGCCGGTACAGGGTGGACTGTTTACCCCCCCCTCTCAGATTCGAGATACCATAGTGGTATTTCGGTTGATTTAGCGATTTTTAGTCTTCACTTATCTGGGGTCTCTTCTATCTTAGGTAGGATTAACTTCTTGACCACTATTATTTGCTCACGTACTACAAAAAGAATCTCGTTAGACCGTCTTCCTCTCTTCTTATGGGCTATTGCCGTGACAGCAGTGCTCTTGATTACAAGGCTTCCCGTGCTAGCTGGGGCTATTACTATGTT
>gi|557950426|gb|KC495287.1|_Brachionus_calyciflorus_isolate_S23_cytochrome_oxidase_subunit_I_(COI)_gene_partial_cds_mitochondrial
TGGGGTCTTATCTTGGAGATGAGCATTTATACAATGTACTCGTCACAGCTCATGCATTTGTAATGATTTTCTTTATAGTTATGCCAGTCTCTATGGGCGGCTTCGGTAATTGACTTATTCCACTTATGTTAGGGGTAGCTGATATGGCTTTCCCTCGTATGAATAATTTATCTTTCTGGCTTTTAGTCCCTGCATTTATGTTTTTACTTCTGTCTTCCGCTATTGATGCTGGAGCCGGTACAGGGTGGACTGTTTACCCTCCCCTTTCAGATTCGAGATACCATAGTGGTATTTCGGTTGATTTAGCGATTTTTAGTCTTCACTTATCTGGGGTCTCTTCTATCTTAGGTAGGATTAACTTCTTGACCACTATTATTTGCTCACGTACTACAAAAAGAATCTCGTTAGACCGTCTTCCTCTCTTCTTATGGGCTATTGCTGTAACAGCAGTGCTCTTGATTACAAGGCTTCCCGTGTTAGCTGGGGCTATTACTATGTT
>gi|557950428|gb|KC495288.1|_Brachionus_calyciflorus_isolate_S20_cytochrome_oxidase_subunit_I_(COI)_gene_partial_cds_mitochondrial
TGGGGTCTTATCTTGGAGATGAGCATTTATACAATGTACTCGTCACAGCTCATGCATTTGTAATGATTTTCTTTATAGTTATGCCAGTCTCTATGGGCGGCTTCGGTAATTGACTTATTCCACTTATGTTAGGGGTAGCCGATATGGCTTTCCCTCGTATGAATAATTTATCTTTCTGGCTTTTAGTCCCTGCATTTATGTTTTTACTTCTGTCTTCCGCTATTGATGCTGGAGCCGGTACAGGGTGGACTGTTTACCCTCCCCTTTCAGATTCGAGATACCATAGTGGTATTTCGGTTGATTTAGCGATTTTTAGTCTTCACTTATCTGGGGTCTCTTCTATCTTAGGTAGGATTAACTTCTTGACCACTATTATTTGCTCACGTACTACAAAAAGAATCTCGTTAGACCGTCTTCCTCTCTTCTTATGGGCTATTGCTGTAACAGCAGTGCTCTTGATTACAAGGCTTCCCGTGTTAGCTGGGGCTATTACTATGTT
>gi|557950430|gb|KC495289.1|_Brachionus_calyciflorus_isolate_S35_cytochrome_oxidase_subunit_I_(COI)_gene_partial_cds_mitochondrial
TGGGGTCTTATCTTGGAGATGAGCATTTATACAATGTACTCGTCACAGCTCATGCATTTGTAATGATTTTCTTTATAGTTATGCCAGTCTCTATGGGCGGCTTCGGTAATTGACTTATTCCACTTATGTTAGGGGTAGCTGATATGGCTTTCCCTCGTATGAATAATTTATCTTTCTGGCTTTTAGTCCCTGCATTTATGTTTTTACTTCTGTCTTCCGCTATTGATGCTGGAGCCGGTACAGGGCGGACTGTTTACCCTCCCCTCTCAGATTCGAGATACCATAGTGGTATTTCGGTTGATTTAGCGATTTTTAGTCTTCACTTATCTGGGGTCTCTTCTATCTTAGGTAGGATTAACTTCTTGACCACTATTATTTGCTCACGTACTACAAAAAGAATCTCGTTAGACCGTCTTCCTCTCTTCTTATGGGCTATTGCTGTGACAGCAGTGCTCTTGATTACAAGGCTTCCCGTGCTAGCTGGGGCTATTATTATGTT
>gi|557950432|gb|KC495290.1|_Brachionus_calyciflorus_isolate_S61_cytochrome_oxidase_subunit_I_(COI)_gene_partial_cds_mitochondrial
TTGGCTCTTATCTTGGGGACGAGCATCTGTATAATGTGCTTGTTACTGCCCACGCATTTGTGATGATTTTTTTTATAGTTATGCCAGTTTCTATAGGAGGCTTTGGCAACTGACTTATTCCCCTTATGTTAGGAGTGGCTGATATGGCCTTTCCACGCATGAATAACTTATCCTTTTGGCTTTTAATTCCCGCATTTATGTTTTTACTTTTATCCTCTGCTATTGATGCTGGGGTAGGTACAGGGTGAACTGTCTACCCTCCTCTTTCCGATTCAAGGTACCATAGAGGTATCTCTGTCGACCTGGCGATCTTTAGTCTTCATCTATCAGGTGTTTCCTCTATTCTAGGCAGAGTTAATTTCCTTACTACTATTATTTGCTCTCGAACAACAAAGAGAATCTCTTTAGACCGTCTTCCTCTCTTCCTATGGGCTATTGCCGTTACGGCAGTCCTCCTTATTACAAGGCTCCCCGTGCTAGCCGGGGCTATTACTATGTT
>gi|557950434|gb|KC495291.1|_Brachionus_calyciflorus_isolate_S62_cytochrome_oxidase_subunit_I_(COI)_gene_partial_cds_mitochondrial
TGGGGTCTTATCTTGGAGATGAGCATTTATACAATGTACTCGTCACAGCTCATGCATTTGTAATGATTTTCTTTATAGTTATGCCAGTCTCTATGGGCGGCTTCGGTAATTGACTTATTCCACTTATGTTAGGGGTAGCTGATATGGCTTTCCCTCGTATGAATAATTTATCTTTCTGGCTTTTAGTCCCTGCATTTATGTTTTTACTTCTGTCTTCCGCTATTGATGCTGGAGCCGGTACAGGGTGGACTGTTTACCCTCCCCTCTCAGATTCGAGATACCATAGTGGTATTTCGGTTGATTTAGCGATTTTTAGTCTTCACTTATCTGGGGTCTCTTCTATCTTAGGTAGGATTAACTTCTTGACCACTATTATTTGCTCACGTACTACAAAAAGAATCTCGTTAGACCGTCTTCCTCTCTTCTTATGGGCTATTGCTGTGACAGCAGTGCTCTTGATTACAAGGCTTCCCGTGCTAGCTGGGGCTATTACTATGTT
>gi|557950436|gb|KC495292.1|_Brachionus_calyciflorus_isolate_S66_cytochrome_oxidase_subunit_I_(COI)_gene_partial_cds_mitochondrial
TGGGGTCTTATCTTGGAGATGAGCATTTATACAATGTACTCGTCACAGCTCATGCATTTGTAATGATTTTCTTTATAGTTATGCCAGTCTCTATGGGCGGCTTCGGTAATTGACTTATTCCACTTATGTTAGGGGTAGCTGATATGGCTTTCCCTCGTATGAATAATTTATCTTTCTGGCTTTTAGTCCCTGCATTTATGTTTTTACTTCTGTCTTCCGCTATTGATGCTGGAGCCGGTACAGGGTGGACTGTTTACCCCCCCCTCTCAGATTCGAGATACCATAGTGGTATTTCGGTTGATTTAGCGATTTTTAGTCTTCACTTATCTGGGGTCTCTTCTATCTTAGGTAGGATTAACTTCTTGACCACTATTATTTGCTCACGTACTACAAAAAGAATCTCGTTAGACCGTCTTCCTCTCTTCTTATGGGCTATTGCCGTGACAGCAGTGCTCTTGATTACAAGGCTTCCCGTGCTAGCTGGGGCTATTACTATGTT
>gi|557950438|gb|KC495293.1|_Brachionus_calyciflorus_isolate_S3_cytochrome_oxidase_subunit_I_(COI)_gene_partial_cds_mitochondrial
TGGGGTCTTATCTTGGAGATGAGCATTTATACAATGTACTCGTCACAGCTCATGCATTTGTAATGATTTTCTTTATAGTTATGCCAGTCTCTATGGGCGGCTTCGGTAATTGACTTATTCCACTTATGTTAGGGGTAGCTGATATGGCTTTCCCTCGTATGAATAATTTATCTTTCTGGCTTTTAGTCCCTGCATTTATGTTTTTACTTCTGTCTTCCGCTATTGATGCTGGAGCCGGTACAGGGTGGACTGTTTACCCTCCCCTCTCAGATTCGAGATACCATAGTGGTATTTCGGTTGATTTAGCGATTTTTAGTCTTCACTTATCTGGGGTCTCTTCTATCTTAGGTAGGATTAACTTCTTGACCACTATTATTTGCTCACGTACTACAAAAAGAATCTCGTTAGACCGTCTTCCTCTCTTCTTATGGGCTATTGCTGTGACAGCAGTGCTCTTGATTACAAGGCTTCCCGTGCTAGCTGGGGCCATTACTATGTT
>gi|557950440|gb|KC495294.1|_Brachionus_calyciflorus_isolate_S4_cytochrome_oxidase_subunit_I_(COI)_gene_partial_cds_mitochondrial
TGGGGTCTTATCTTGGAGATGAGCATTTATACAATGTACTCGTCACAGCTCATGCATTTGTAATGATTTTCTTTATAGTTATGCCAGTCTCTATGGGCGGCTTCGGTAATTGACTTATTCCACTTATGTTAGGGGTAGCTGATATGGCTTTCCCTCGTATGAATAATTTATCTTTCTGGCTTTTAGTCCCTGCATTTATGTTTTTACTTCTGTCTTCCGCTATTGATGCTGGAGCCGGTACAGGGTGGACTGTTTACCCTCCCCTCTCAGATTCGAGATACCATAGTGGTATTTCGGTTGATTTAGCGATTTTTAGTCTTCACTTATCTGGGGTCTCTTCTATCTTAGGTAGGATTAACTTCTTGACCACTATTATTTGCTCACGTACTACAAAAAGAATCTCGTTAGACCGTCTTCCTCTCTTCTTATGGGCTATTGCTGTGACAGCAGTGCTCTTGATTACAAGGCTTCCCGTGCTAGCTGGGGCTATTACTATGTT
>gi|557950442|gb|KC495295.1|_Brachionus_calyciflorus_isolate_S28_cytochrome_oxidase_subunit_I_(COI)_gene_partial_cds_mitochondrial
TGGGGTCTTATCTTGGAGATGAGCATTTATACAATGTACTCGTCACAGCTCATGCATTTGTAATGATTTTCTTTATAGTTATGCCAGTCTCTATGGGCGGCTTCGGTAATTGACTTATTCCACTTATGTTAGGGGTAGCTGATATGGCTTTCCCTCGTATGAATAATTTATCTTTCTGGCTTTTAGTCCCTGCATTTATGTTTTTACTTCTGTCTTCCGCTATTGATGCTGGAGCCGGTACAGGGTGGACTGTTTACCCTCCCCTCTCAGATTCGAGATACCATAGTGGTATTTCGGTTGATTTAGCGATTTTTAGTCTTCACTTATCTGGGGTCTCTTCTATCTTAGGTAGGATTAACTTCTTGACCACTATTATTTGCTCACGTACTACAAAAAGAATCTCGTTAGACCGTCTTCCTCTCTTCTTATGGGCTATTGCTGTGACAGCAGTGCTCTTGATTACAAGGCTTCCCGTGCTAGTTGGGGCTATTACTATGTT
>gi|557950444|gb|KC495296.1|_Brachionus_calyciflorus_isolate_S2_cytochrome_oxidase_subunit_I_(COI)_gene_partial_cds_mitochondrial
TGGGGTCTTATCTTGGAGATGAGCATTTATACAATGTACTCGTCACAGCTCATGCATTTGTAATGATTTTCTTTATAGTTATGCCAGTCTCTATGGGCGGCTTCGGTAATTGACTTATTCCACTTATGTTAGGGGTAGCTGATATGGCTTTCCCTCGTATGAATAATTTATCTTTCTGGCTTTTAGTCCCTGCATTTATGTTTTTACTTCTGTCTTCCGCTATTGATGCTGGAGCCGGTACAGGGTGGACTGTTTACCCTCCCCTTTCAGATTCGAGATACCATAGTGGTATTTCGGTTGATTTAGCGATTTTTAGTCTTCACTTATCTGGGGTCTCTTCTATCTTAGGTAGGATTAACTTCTTGACCACTATTATTTGCTCACGTACTACAAAAAGAATCTCGTTAGACCGTCTTCCTCTCTTCTTATGGGCTATTGCTGTAACAGCAGTGCTCTTGATTACAAGGCTTCCCGTGTTAGCTGGGGCTATTACTATGTT
>gi|557950446|gb|KC495297.1|_Brachionus_calyciflorus_isolate_S15_cytochrome_oxidase_subunit_I_(COI)_gene_partial_cds_mitochondrial
TGGGGTCTTATCTTGGAGATGAGCATTTATACAATGTACTCGTCACAGCTCATGCATTTGTAATGATTTTCTTTATAGTTATGCCAGTCTCTATGGGCGGCTTCGGTAATTGACTTATTCCACTTATGTTAGGGGTAGCTGATATGGCTTTCCCTCGTATGAATAATTTATCTTTCTGGCTTTTAGTCACTGCATTTATGTTTTTACTTCTGTCTTCCGCTATTGATGCTGGAGCCGGTACAGGGTGGACTGTTTACCCTCCCCTCTCAGATTCGAGATACCATAGTGGTATTTCGGTTGATTTAGCGATTTTTAGTCTTCACTTATCTGGGGTCTCTTCTATCTTAGGTAGGATTAACTTCTTGACCACTATTATTTGCTCACGTACTACAAAAAGAATCTCGTTAGACCGTCTTCCTCTCTTCTTATGGGCTATTGCTGTGACAGCAGTGCTCTTGATTACAAGGCTTCCCGTGCTAGCTGGGGCTATTACTATGTT
>gi|557950448|gb|KC495298.1|_Brachionus_calyciflorus_isolate_T38_cytochrome_oxidase_subunit_I_(COI)_gene_partial_cds_mitochondrial
TGGGGTCTTATCTTGGAGATGAGCATTTATACAATGTACTCGTCACAGCTCATGCATTTGTAATGATTTTCTTTATAGTTATGCCAGTCTCTATGGGCGGCTTCGGTAATTGACTTATTCCACTTATGTTAGGGGTAGCTGATATGGCTTTCCCTCGTATGAATAATTTATCTTTCTGGCTTTTAGTCCCTGCATTTATGTTTTTACTTCTGTCTTCCGCTATTGATGCTGGAGCCGGTACAGGGTGGACTGTTTACCCTCCCCTCTCAGATTCGAGATACCATAGTGGTATTTCGGTTGATTTAGCGATTTTTAGTCTTCACTTATCTGGGGTCTCTTCTATCTTAGGTAGGATTAACTTCTTGACCACTATTATTTGCTCACGTACTACAAAAAGAATCTCGTTAGACCGTCTTCCTCTCTTCTTATGGGCTATTGCTGTGACAGCAGTGCTCTTGATTACAAGGCTTCCCGTGCTAGCTGGGGCTATTACTATGTT
>gi|557950450|gb|KC495299.1|_Brachionus_calyciflorus_isolate_T20_cytochrome_oxidase_subunit_I_(COI)_gene_partial_cds_mitochondrial
TGGGGTCTTATCTTGGAGATGAGCATTTATACAATGTACTCGTCACAGCTCATGCATTTGTAATGATTTTCTTTATAGTTATGCCAGTCTCTATGGGCGGCTTCGGTAATTGACTTATTCCACTTATGTTAGGGGTAGCTGATATGGCTTTCCCTCGTATGAATAATTTATCTTTCCGGCTTTTAGTCCCTGCATTTATGTTTTTACTTCTGTCTTCCGCTATTGATGCTGGAGCCGGTACAGGGTGGACTGTTTACCCTCCCCTCTCAGATTCGAGATACCATAGTGGTATTTCGGTTGATTTAGCGATTTTTAGTCTTCACTTATCTGGGGTCTCTTCTATCTTAGGTAGGATTAACTTCTTGACCACTATTATTTGCTCACGTACTACAAAAAGAATCTCGTTAGACCGTCTTCCTCTCTTCTTATGGGCTATTGCTGTGACAGCAGTGCTCTTGATTACAAGGCTTCCCGTGCTAGCTGGGGCTATTACTATGTT
>gi|557950452|gb|KC495300.1|_Brachionus_calyciflorus_isolate_T10_cytochrome_oxidase_subunit_I_(COI)_gene_partial_cds_mitochondrial
TGGGGTCTTATCTTGGAGATGAGCATTTATACAACGTACTCGTCACAGCTCATGCATTTGTAATGATTTTCTTTATAGTTATGCCAGTCTCTATAGGCGGCTTCGGTAATTGACTTATTCCACTTATGTTAGGGGTAGCTGATATGGCTTTCCCTCGTATGAATAATTTATCTTTCTGGCTTTTAGTCCCTGCATTTATGTTTTTACTTCTGTCTTCCGCTATTGATGCTGGAGCCGGTACAGGGTGGACTGTTTACCCTCCCCTTTCAGATTCGAGATACCATAGCGGTATTTCGGTTGATTTAGCGATTTTTAGTCTTCACTTATCTGGGGTCTCTTCTATCTTAGGTAGGATTAACTTCTTGACCACTATTATTTGCTCACGTACTACAAAAAGAATCTCGTTAGACCGTCTTCCTCTCTTCTTATGGGCTATTGCTGTAACAGCAGTGCTCTTGATTACAAGGCTTCCCGTGTTAGCTGGGGCTATTACTATGTT
>gi|557950454|gb|KC495301.1|_Brachionus_calyciflorus_isolate_T8_cytochrome_oxidase_subunit_I_(COI)_gene_partial_cds_mitochondrial
TGGGGTCTTATCTTGGAGATGAGCATTTATACAATGTACTCGTCACAGCTCATGCATTTGTAATGATTTTCTTTATAGTTATGCCAGTCTCTATGGGCGGCTTCGGTAATTGACTTATTCCACTTATGTTAGGGGTAGCTGATATGGCTTTCCCTCGTATGAATAATTTATCTTTCTGGCTTTTAGTCCCTGCATTTATGTTTTTACTTCTGTCTTCCGCTATTGGTGCTGGAGCCGGTACAGGGTGGACTGTTTACCCTCCCCTTTCAGATTCGAGATACCATAGTGGTATTTCGGTTGATTTAGCGATTTTTAGTCTTCACTTATCTGGGGTCTCTTCTATCTTAGGTAGGATTAACTTCTTGACCACTATTATTTGCTCACGTACTACAAAAAGAATCTCGTTAGACCGTCTTCCTCTCTTCTTATGGGCTATTGCTGTAACAGCAGTGCTCTTGATTACAAGGCTTCCCGTGTTAGCTGGGGCTATTACTATGTT
>gi|557950456|gb|KC495302.1|_Brachionus_calyciflorus_isolate_T37_cytochrome_oxidase_subunit_I_(COI)_gene_partial_cds_mitochondrial
TGGGGTCTTATCTTGGAGATGAGCATTTATACAATGTACTCGTCACAGCTCATGCATTTGTAATGATTTTCTTTATAGTTATGCCAGTCTCTATGGGCGGCTTCGGTAATTGACTTATTCCACTTATGTTAGGGGTAGCTGATATGGCTTTCCCTCGTATGAATAATTTATCTTTCTGGCTTTTAGTCCCTGCATTTATGTTTTTACTTCTGTCTTCCGCTATTGATGCTGGAGCCGGTACAGGGTGGACTGTTTACCCTCCCCTCTCAGATTCGAGATACCATAGTGGTATTTCGGTTGATTTAGCGATTTTTAGTCTTCACTTATCTGGGGTCTCTTCTATCTTAGGTAGGATTAACTTCTTGACCACTATTATTTGCTCACGTACTACAAAAAGAATCTCGTTAGACCGTCTTCCTCTCTTCTTATGGGCTATTGCTGTGACAGCAGTGCTCTTGATTACAAGGCTTCCCGTGCTAGCTGGGGCTATTACTATGTT
>gi|557950458|gb|KC495303.1|_Brachionus_calyciflorus_isolate_T35_cytochrome_oxidase_subunit_I_(COI)_gene_partial_cds_mitochondrial
TGGGGTCTTATCTTGGAGATGAGCATTTATACAATGTACTCGTCACAGCTCATGCATTTGTAATGATTTTCTTTATAGTTATGCCAGTCTCTATGGGCGGCTTCGGTAATTGACTTATTCCACTTATGTTAGGGGTAGCTGATATGGCTTTCCCTCGTATGAATAATTTATCTTTCTGGCTTTTAGTCCCTGCATTTATGTTTTTACTTCTGTCTTCCGCTATTGATGCTGGAGCCGGTACAGGGTGGACTGTTTACCCTCCCCTCTCAGATTCGAGATACCATAGTGGTATTTCGGTTGATTTAGCGATTTTTAGTCTTCACTTATCTGGGGTCTCTTCTATCTTAGGTAGGATTAACTTCTTGACCACTATTATTTGCTCACGTACTACAAAAAGAATCACGTTAGACCGTCTTCCTCTCTTCTTATGGGCTATTGCTGTGACAGCAGTGCTCTTGATTACAAGGCTTCCCGTGCTAGCTGGGGCTATTACTATGTT
>gi|557950460|gb|KC495304.1|_Brachionus_calyciflorus_isolate_T25_cytochrome_oxidase_subunit_I_(COI)_gene_partial_cds_mitochondrial
TGGGGTCTTATCTTGGAGATGAGCATTTATACAATGTACTCGTCACAGCTCATGCATTTGTAATGATTTTCTTTATAGTTATGCCAGTCTCTATGGGCGGCTTCGGTAATTGACTTATTCCACTTATGTTAGGGGTAGCTGATATGGCTTTCCCTCGTATGAATAATTTATCTTTCTGGCTTTCAGTCCCTGCATTTATGTTTTTACTTCTGTCTTCCGCTATTGATGCTGGAGCCGGTACAGGGTGGACTGTTTACCCTCCCCTCTCAGATTCGAGATACCATAGTGGTATTTCGGTTGATTTAGCGATTTTTAGTCTTCACTTATCTGGGGTCTCTTCTATCTTAGGTAGGATTAACTTCTTGACCACTATTATTTGCTCACGTACTACAAAAAGAATCTCGTTAGACCGTCTTCCTCTCTTCTTATGGGCTATTGCTGTGACAGCAGTGCTCTTGATTACAAGGCTTCCCGTGCTAGCTGGGGCTATTACTATGTT
>gi|557950462|gb|KC495305.1|_Brachionus_calyciflorus_isolate_T12_cytochrome_oxidase_subunit_I_(COI)_gene_partial_cds_mitochondrial
TGGGGTCTTATCTTGGAGATGAGCATTTATACAATGTACTCGTCACAGCTCATGCATTTGTAATGATTTTCTTTATAGTTATGCCAGTCTCTATGGGCGGCTTCGGTAATTGACTTATTCCACTTATGTTAGGGGTAGCTGATATGGCTTTCCCTCGTATGAATAATTTATCTTTCTGGCTTTTAGTCCCTGCATTTATGTTTTTACTTCTGTCTTCCGCTATTGATGCTGGAGCCGGTACAGGGTGGACTGTTTACCCTCCCCTCTCAGATTCGAGATACCATAGTGGTATTTCGGTTGATTTAGCGATTTTTAGTCTTCACTTATCTGGGGTCTCTTCTATCTTAGGTAGGATTAACTTCTTGACCACTATTATTTGCTCACGTACTACAAAAAGAATCTCGTTAGACCGTCTTCCTCTCTTCTTATGGGCTATTGCTGTGACAGCAGTGCTCTTGATTACAAGGCTTCCCGTGCTAGCTGGGGCTATTACTATGTT
>gi|557950464|gb|KC495306.1|_Brachionus_calyciflorus_isolate_T16_cytochrome_oxidase_subunit_I_(COI)_gene_partial_cds_mitochondrial
TGGGGTCTTATCTTGGAGATGAGCATTTATACAATGTACTCGTCACAGCTCATGCATTTGTAATGATTTTCTTTATAGTTATGCCAGTCTCTATGGGCGGCTTCGGTAATTGACTTATTCCACTTATGTTAGGGGTAGCTGATATGGCTTTCCCTCGTATGAATAATTTATCTTTCTGGCTTTTAGTCCCTGCATTTATGTTTTTACTTCTGTCTTCCGCTATTGATGCTGGAGCCGGTACAGGGTGGACTGTTTACCCTCCCCTCTCAGATTCGAGATACCATAGTGGTATTTCGGTTGATTTAGCGATTTTTAGTCTTCACTTATCTGGGGTCTCTTCTATCTTAGGTAGGATTAACTTCCTGACCACTATTATTTGCTCACGTACTACAAAAAGAATCTCGTTAGACCGTCTTCCTCTCTTCTTATGGGCTATTGCTGTGACAGCAGTGCTCTTGATTACAAGGCTTCCCGTGCTAGCTGGGGCTATTACTATGTT
>gi|557950466|gb|KC495307.1|_Brachionus_calyciflorus_isolate_T22_cytochrome_oxidase_subunit_I_(COI)_gene_partial_cds_mitochondrial
TGGGGTCTTATCTTGGAGATGAGCATTTATACAATGTACTCGTCACAGCTCATGCATTTGTAATGATTTTCTTTATAGTTATGCCAGTCTCTATGGGCGGCTTCGGTAATTGACTTATTCCACTTATGTTAGGGGTAGCTGATATGGCTTTCCCTCGTATGAATAATTTATCTTTCTGGCTTTTAGTCCCTGCATTTATGTTTTTACTTCCGTCTTCCGCTATTGATGCTGGAGCCGGTACAGGGTGGACTGTTTACCCTCCCCTCTCAGATTCGAGATACCATAGTGGTATTTCGGTTGATTTAGCGATTTTTAGTCTTCACTTATCTGGGGTCTCTTCTATCTTAGGTAGGATTAACTTCTTGACCACTATTATTTGCTCACGTACTACAAAAAGAATCTCGTTAGACCGTCTTCCTCTCTTCTTATGGGCTATTGCTGTAACAGCAGTGCTCTTGATTACAAGGCTTCCCGTGTTAGCTGGGGCTATTACTATGTT
>gi|557950468|gb|KC495308.1|_Brachionus_calyciflorus_isolate_T21_cytochrome_oxidase_subunit_I_(COI)_gene_partial_cds_mitochondrial
TGGGGTCTTATCTTGGAGATGAGCATTTATACAATGTACTCGTCACAGCTCATGCATTTGTAATGATTTTCTTTATAGTTATGCCAGTCTCTATGGGCGGCTTCGGTAATTGACTTATTCCACTTATGTTAGGGGTAGCTGATATGGCTTTCCCTCGTATGAATAATTTATATTTCTGGCTTTTAGTCCCTGCATTTATGTTTTTACTTCTGTCTTCCGCTATTGATGCTGGAGCCGGTACAGGGTGGACTGTTTACCCTCCCCTTTCAGATTCGAGATACCATAGTGGTATTTCGGTTGATTTAGCGATTTTTAGTCTTCACTTATCTGGGGTCTCTTCTATCTTAGGTAGGATTAACTTCTTGACCACTATTATTTGCTCACGTATTACAAAAAGAATCTCGTTAGACCGTCTTCCTCTCTTCTTATGGGCTATTGCTGTAACAGCAGTGCTCTTGATTACAAGGCTTCCCGTGTTAGCTGGGGCTATTACTATGTT
>gi|557950470|gb|KC495309.1|_Brachionus_calyciflorus_isolate_T31_cytochrome_oxidase_subunit_I_(COI)_gene_partial_cds_mitochondrial
TGGGGTCTTATCTTGGAGATGAGCATTTATACAATGTACTCGTCACAGCTCATGCATTTGTAATGATTTTCTTTATAGTTATGCCAGTCTCTATGGGCGGCTTCGGTAATTGACTTATTCCACTTATGTTAGGGGTAGCTGATATGGCTTTCCCTCGTATGAATAATTTATCTTTCTGGCTTTTAGTCCCTGCATTTATGTTTTTACTTCTGTCTTCCGCTATTGATGCTGGAGCCGGTACAGGGTGGACTGTTTACCCTCCCCTCTCAGATTCGAGATACCATAGTGGTATTTCGGTTGATTTAGCGATTTTTAGTCTTCACTTATCTGGGGTCTCTTCTATCTTAGGTAGGATTAACTTCTTGACCACTATTATTTGCTCACGTACTACAAAAAGAATCTCGTTAGACCGTCTTCCTCTCTTCTTATGGGCTATTGCTGTGACAGCAGTGCTCTTGGTTACAGGGCTTCCCGTGCTAGCTGGGGCTATTACTATGTT
>gi|557950472|gb|KC495310.1|_Brachionus_calyciflorus_isolate_T5_cytochrome_oxidase_subunit_I_(COI)_gene_partial_cds_mitochondrial
TGGGGTCTTATCTTGGAGATGAGCATTTATACAATGTACTCGTCACAGCTCATGCATTTGTAATGATTTTCTTTATAGTTATGCCAGTCTCTATGGGCGGCTTCGGTAATTGACTTATTCCACTTATGTTAGGGGTAGCTGATATGGCTTTCCCTCGTATGAATAATTTATCTTTCTGGCTTTTAGTCCCTGCATTTATGTTTTTACTTCTGTCTTCCGCTATTGATGCTGGAGCCGGTACAGGGTGGACTGTTTACCCTCCCCTCTCAGATTCGAGATACCATAGTGGTATTTCGGTTGATTTAGCGATTTTTAGTCTTCACTTATCTGGGGTCTCTTCTATCTTAGGTAGGATTAACTTCTTGACCACTATTATTTGCTCACGTACTACAAAAAGAATCTCGTTAGACCGTCTTCCTCTCTTCTTATGGGCTATTGCTGTGACAGCAGTGCTCTTGATTACAAGGCTTCCCGTGCTAACTGGGGCTATTACTATGTT
>gi|557950474|gb|KC495311.1|_Brachionus_calyciflorus_isolate_T15_cytochrome_oxidase_subunit_I_(COI)_gene_partial_cds_mitochondrial
TTGGCTCTTATCTTGGGGACGAGCATCTGTATAATGTGCTTGTTACTGCCCACGCATTTGTGATGATTTTTTTTATAGTTATGCCAGTTTCTATAGGAGGCTTTGGCAACTGACTTATTCCCCTTATGTTAGGAGTGGCTGATATGGCCTTTCCACGCATGAATAACTTATCCTTTTGGCTTTTAATTCCCGCATTTATGTTTTTACTTTTATCCTCTGCTATTGATGCTGGGGTAGGTACAGGGTGAACTGTCTACCCTCCTCTTTCCGATTCAAGGTACCATAGAGGTATCTCTGTCGACCTGGCGATCTTTAGTCTTCATCTATCAGGTGTTTCCTCTATTCTAGGCAGAATTAATTTCCTTACTACTATTATTTGCTCTCGAACAACAAAGAGAATCTCTTTAGACCGTCTTCCTCTCTTCCTATGGGCTATTGCCGTTACGGCAGTCCTCCTTATTACAAGGCTCCCCGTGCTAGCCGGGGCTATTACTATGTT
>gi|557950476|gb|KC495312.1|_Brachionus_calyciflorus_isolate_T1_cytochrome_oxidase_subunit_I_(COI)_gene_partial_cds_mitochondrial
TGGGGTCTTATCTTGGAGATGAGCATTTATACAATGTACTCGTCACAGCTCATGCATTTGTAATGATTTTCTTTATAGTTATGCCAGTCTCTATGGGCGGCTTCGGTAATTGACTTATTCCACTTATGTTAGGGGTAGCTGATATGGCTTTCCCTCGTATGAATAATTTATCTTTCTGGCTTTTAGTCCCTGCATTTATGTTTTTACTTCTGTCTTCCGCTATTGATGCTGGAGCCGGTACAGGGTGGACTGTTTACCCCCCCCTCTCAGATTCGAGATACCATAGTGGTATTTCGGTTGATTTAGCGATTTTTAGTCTTCACTTATCTGGGGTCTCTTCTATCTTAGGTAGGATTAACTTCTTGACCACTATTATTTGCTCACGTACTACAAAAAGAATCTCGTTAGACCGTCTTCCTCTCTTCTTATGGGCTATTGCCGTGACAGCAGTGCTCTTGATTACAAGGCTTCCCGTGCTAGCTGGGGCTATTACTATGTT
>gi|557950478|gb|KC495313.1|_Brachionus_calyciflorus_isolate_T40_cytochrome_oxidase_subunit_I_(COI)_gene_partial_cds_mitochondrial
TGGGGTCTTATCTTGGAGATGAGCATTTATACAATGTACTCGTCACAGCTCATGCATTTGTAATGATTTTCTTTATAGTTATGCCAGTCTCTATGGGCGGCTTCGGTAATTGACTTATTCCACTTATGTTAGGGGTAGCTGATATGGCTTTCCCTCGTATGAATAATTTATCTTTCTGGCTTTTAGTCCCTGCATTTATGTTTTTACTTCTGTCTTCCGCTATTGATGCTGGAGCCGGTACAGGGTGGACTGTTTACCCTCCCCTCTCAGATTCGAGATACCATAGTGGTATTTCGGTTGATTTAGCGATTTTTAGTCTTCACTTATCTGGGGTCTCTTCTATCTTAGGTAGGATTAACTTCTTGACCACTATTATTTGCTCACGTACTACAAAAAGAATCTCGTTAGACCGTCTTCCTCTCTTCTTATGGGCTATTGCTGTGACAGCAGTGCTCTTGATTACAAGGCTTCCCGTGCTAGCTGGGGCTATTACTATGTT
>gi|557950480|gb|KC495314.1|_Brachionus_calyciflorus_isolate_T34_cytochrome_oxidase_subunit_I_(COI)_gene_partial_cds_mitochondrial
TGGGGTCTTATCTTGGAGATGAGCATTTATACAATGTACTCGTCACAGCTCATGCATTTGTAATGATTTTCTTTATAGTTATGCCAGTCTCTATGGGCGGCTTCGGTAATTGACTTATTCCACTTATGTTAGGGGTAGCTGATATGGCTTTCCCTCGTATGAATAATTTATCTTTCTGGCTTTTAGTCCCTGCATTTATGTTTTTACTTCTGTCTTCCGCTATTGATGCTGGAGCCGGTACAGGGTGGACTGTTTACCCTCCCCTCTCAGATTCGAGATACCATAGTGGTATTTCGGTTGATTTAGCGATTTTTAGTCTTCACTTATCTGGGGTCTCTTCTATCTTAGGTAGGATTAACTTCTTGACCACTATTATTTGCTCACGTACTACAAAAAGAATCTCGTTAGACCGTCTTCCTCTCTTCTTATGGGCTATTGCTGTGACAGCAGTGCTCTTGATTACAAGGCTTCCCGTGCTAGCTGGGGCTATTACTATGTT
>gi|557950482|gb|KC495315.1|_Brachionus_calyciflorus_isolate_T9_cytochrome_oxidase_subunit_I_(COI)_gene_partial_cds_mitochondrial
TGGGGTCTTATCTTGGAGATGAGCATTTATACAATGTACTCGTCACAGCTCATGCATTTGTAATGATTTTCTTTATAGTTATGCCAGTCTCTATGGGCGGCTTCGGTAATTGACTTATTCCACTTATGTTAGGGGTAGCTGATATGGCTTTCCCTCGTATGAATAACTTATCTTTCTGGCTTTTAGTCCCTGCATTTATGTTTTTACTTCTGTCTTCCGCTATTGATGCTGGAGCCGGTACAGGGTGGACTGTTTACCCCCCCCTCTCAGATTCGAGATACCATAGTGGTATTTCGGTTGATTTAGCGATTTTTAGTCTTCACTTATCTGGGGTCTCTTCTATCTTAGGTAGGATTAACTTCTTGACCACTATTATTTGCTCACGTACTACAAAAAGAATCTCGTTAGACCGTCTTCCTCTCTTCTTATGGGCTATTGCCGTGACAGCAGTGCTCTTGATTACAAGGCTTCCCGTGCTAGCTGGGGCTATTACTATGTT
>gi|557950484|gb|KC495316.1|_Brachionus_calyciflorus_isolate_T49_cytochrome_oxidase_subunit_I_(COI)_gene_partial_cds_mitochondrial
TGGGGTCTTATCTTGGAGATGAGCATTTATACAATGTACTCGTCACAGCTCATGCATTTGTAATGATTTTCTTTATAGTTATGCCAGTCTCTATGGGCGGCTTCGGTAATTGACTTATTCCACTTATGTTAGGGGTAGCTGATATGGCTTTCCCTCGTATGAATAATTTATCTTTCTGGCTTTTAGTCCCTGCATTTATGTTTTTACTTCTGTCTTCCGCTATTGATGCTGGAGCCGGTACAGGGTGGACTGTTTACCCTCCCCTTTCAGATTCGAGATACCATAGTGGTATTTCGGTTGATTTAGCGATTTTTAGTCTCCACTTATCTGGGGTCTCTTCTATCTTAGGTAGGATTAACTTCTTGACCACTATTATTTGCTCACGTACTACAAAAAGAATCTCGTTAGACCGCCTTCCTCTCTTCTTATGGGCTATTGCTGTAACAGCAGTGCTCTTGATTACAAGGCTTCCCGTGTTAGCTGGGGCTATTACTATGTT
>gi|557950486|gb|KC495317.1|_Brachionus_calyciflorus_isolate_T51_cytochrome_oxidase_subunit_I_(COI)_gene_partial_cds_mitochondrial
TGGGGTCTTATCTTGGAGATGAGCATTTATACAATGTACTCGTCACAGCTCATGCATTTGTAATGATTTTCTTTATAGTTATGCCAGTCTCTATGGGCGACTTCGGTAATTGACTTATTCCACTTATGTTAGGGGTAGCTGATATGGCTTTCCCTCGTATGAATAATTTATCTTTCTGGCTTTTAGTCCCTGCATTTATGTTTTTACTTCTGTCTTCCGCTATTGATGCTGGAGCCGGTACAGGGTGGACTGTTTACCCCCCCCTCTCAGATTCGAGATACCATAGTGGTATTTCGGTTGATTTAGCGATTTTTAGTCTTCACTTATCTGGGGTCTCTTCTATCTTAGGTAGGATTAACTTCTTGACCACTATTATTTGCTCACGTACTACAAAAAGAATCTCGTTAGACCGTCTTCCTCTCTTCTTATGGGCTATTGCCGTGACAGCAGTGCTCTTGATTACAAGGCTTCCCGTGCTAGCTGGGGCTATTACTATGTT
>gi|557950488|gb|KC495318.1|_Brachionus_calyciflorus_isolate_T52_cytochrome_oxidase_subunit_I_(COI)_gene_partial_cds_mitochondrial
TGGGGTCTTATCTTGGAGATGAGCATTTATACAATGTACTCGTCACAGCTCATGCATTTGTAATGATTTTCTTTATAGTTATGCCAGTCTCTATGGGCGGCTTCGGTAATTGACTTATTCCACTTATGTTAGGGGTAGCTGATATGGCTTTCCCTCGTATGAATAATTTATCTTTCTGGCTTTTAGTCCCTGCATTTATGTTTTTACTTCTGTCTTCCGCTATTGATGCTGGAGCCGGTACAGGGTGGACTGTTTACCCTCCCCTCTCAGATTCGAGATACCATAGTGGTATTTCGGTTGATTTAGCGATTTTTAGTCTTCACTTATCTGGGGTCTCTTCTATCTTAGGTAGGATTAACTTCTTGACCACTATTATTTGCTCACGTACTACAAAAAGAATCTCGTTAGACCGTCTTCCTCTCTTCTTATGGGCTATTGCTGTGACAGCAGTGCTCTTGATTACAAGGCTTCCCGTGCTAGCTGGGGCTATTACTATGTT
>gi|557950490|gb|KC495319.1|_Brachionus_calyciflorus_isolate_T41_cytochrome_oxidase_subunit_I_(COI)_gene_partial_cds_mitochondrial
TGGGGTCTTACCTTGGAGATGAGCATTTATACAATGTACTCGTCACAGCTCATGCATTTGTAATGATTTTCTTTATAGTTATGCCAGTCTCTATGGGCGGCTTCGGTAATTGACTTATTCCACTTATGTTAGGGGTAGCTGATATGGCTTTCCCTCGTATGAATAATTTATCTTTCTGGCTTTTAGTCCCTGCATTTATGTTTTTACTTCTGTCTTCCGCTATTGATGCTGGAGCCGGTACAGGGTGGACTGTTTACCCTCCCCTTTCAGATTCGAGATACCATAGTGGTATTTCGGTTGATTTAGCGATTTTTAGTCTTCACTTATCTGGGGTCTCTTCTATCTTAGGTAGGATTAACTTCTTGACCACTATTATTTGCTCACGTACTACAAAAAGAATCTCGTTAGACCGTCTTCCTCTCTTCTTATGGGCTATTGCTGTAACAGCAGTGCTCTTGATTACAAGGCTTCCCGTGTTAGCTGGGGCTATTACTATGTT
>gi|557950492|gb|KC495320.1|_Brachionus_calyciflorus_isolate_T13_cytochrome_oxidase_subunit_I_(COI)_gene_partial_cds_mitochondrial
TGGGGTCTTATCTTGGAGATGAGCATTTATACAATGTACTCGTCACAGCTCATGCATTTGTAATGATTTTCTTTATAGTTATGCCAGTCTCTATGGGCGGCTTCGGTAATTGACTTATTCCACTTATGTTAGGGGTAGCTGATATGGCTTTCCCTCGTATGAATAATTTATCTTTCTGGCTTTTAGTCCCTGCATTTATGTTTTTACTTCTGTCTTCCGCTATTGATGCTGGAGCCGGTACAGGGTGGACTGTTTACCCTCCCCTCTCAGATTCGAGATACCATAGTGGTATTTCGGTTGATTTAGCGATTTTTAGTCTTCACTTATCTGGGGTCTCTTCTATCTTAGGTAGGATTAACTTCTTGACCACTATTATTTGCTCACGTACTACAAAAAGAATCTCGTTAGACCGTCTTCCTCTCTTCTTATGGGCTATTGCTGTGACAGCAGTGCTCTTGATTACAAGGCTTCCCGTGCTAGCTGGGGCTATTACTATGTT
>gi|557950494|gb|KC495321.1|_Brachionus_calyciflorus_isolate_T47_cytochrome_oxidase_subunit_I_(COI)_gene_partial_cds_mitochondrial
TGGGGTCTTATCTTGGAGATGAGCATTTATACAATGTACTCGTCACAGCTCATGCATTTGTAATGATTTTCTTTATAGTTATGCCAGTCTCTATGGGCGGCTTCGGTAATTGACTTATTCCACTTATGTTAGGGGTAGCTGATATGGCTTTCCCTCGTATGAATAATTTATCTTTCTGGCTTTTAGTCCCTGCATTTATGTTTTTACTTCTGTCTTCCGCTATTGATGCTGGAGCCGGTACAGGGTGGACTGTTTACCCTCCCCTTACAGATTCGAGATACCATAGTGGTATTTCGGTTGATTTAGCGATTTTTAGTCTTCACTTATCTGGGGTCTCTTCTATCTTAGGTAGGATTAACTTCTTGACCACTATTATTTGCTCACGTACTACAAAAAGAATCTCGTTAGACCGTCTTCCTCTCTTCTTATGGGCTATTGCTGTAACAGCAGTGCTCTTGATTACAAGGCTTCCCGTGTTAGCTGGGGCTATTACTATGTT
>gi|557950496|gb|KC495322.1|_Brachionus_calyciflorus_isolate_T60_cytochrome_oxidase_subunit_I_(COI)_gene_partial_cds_mitochondrial
TGGGGTCTTATCTTGGAGATGAGCATTTATACAATGTACTCGTCACAGCTCATGCATTTGTAATGATTTTCTTTATAGTTATGCCAGTCTCTATGGGCGGCTTCGGTAATTGACTTATTCCACTTATGTTAGGGGTAGCTGATATGGCTTTCCCTCGTATGAATAATTTATCTTTCTGGCTTTTAGTCCCTGCATTTATGTTTTTACTTCTGTCTTCCGCTATTGATGCTGGAGCCGGTACAGGGTGGACTGTTTACCCTCCCCTCTCAGATTCGAGATACCATAGTGGTATTTCGGTTGATTTAGCGATTTTTAGTCTTCACTTATCTGGGGTCTCTTCTATCTTAGGTAGGATTAACTTCTTGACCACTATTATTTGCTCACGTACTACAAAAAGAATCTCGTTAGACCGTCTTCCTCTCTTCTTATGGGCTATTGCTGTGACAGCAGTGCTCTTGATTACAAGGCTTCCCGTGCTGGCTGGGGCTATTACTATGTT
>gi|557950498|gb|KC495323.1|_Brachionus_calyciflorus_isolate_T6_cytochrome_oxidase_subunit_I_(COI)_gene_partial_cds_mitochondrial
TGGGGTCTTATCTTGGAGATGAGCATTTATACAATGTACTCGTCACAGCTCATGCATTTGTAATGATTTTCTTTATAGTTATGCCAGTCTCTATGGGCGGCTTCGGTAATTGACTTATTCCACTTATGTTAGGGGTAGCTGATATGGCTTTCCCTCGTATGAATAATTTATCTTTCTGGCCTTTAGTCCCTGCATTTATGTTTTTACTTCTGTCTCCCGCTATTGATGCTGGAGCCGGTACAGGGTGGACTGTTTACCCTCCCCTTTCAGATTCGAGATACCATAGTGGTATTTCGGTTGATTTAGCGATTCTTAGTCTTCACTTATCTGGGGTCTCTTCTATCTTAGGTAGGATTAACTTCTTGACCACTATTATTTGCTCACGTACTACAAAAAGAATCTCGTTAGACCGTCTTCCTCTCTTCTTATGGGCTATTGCTGTAACAGCAGTGCTCTTGATTACAAGGCTTCCCGTGTTAGCTGGGGCTATTACTATGTT
>gi|557950500|gb|KC495324.1|_Brachionus_calyciflorus_isolate_T99_cytochrome_oxidase_subunit_I_(COI)_gene_partial_cds_mitochondrial
TGGGGTCTTATCTTGGAGATGAGCATTTATACAATGTACTCGTCACAGCTCATGCATTTGTAATGATTTTCTTTATAGTTATGCCAGTCTCTATGGGCGGCTTCGGTAATTGACTTATTCCACTTATGTTAGGGGTAGCTGATATGGCTTTCCCTCGTATGAATAATTTATCTTTCTGGCTTTTAGTCCCTGCATTTATGTTTTTACTTCTGTCTTCCGCTATTGATGCTGGAGCCGGTACAGGGTGGACTGTTTACCCCCCCCTCTCAGATTCGAGATACCATAGTGGTATTTCGGTTGATTTAGCGATTTTTAGTCTTCACTTATCTGGGGTCTCTTCTATCTTAGGTAGGATTAACTTCTTGACCACTATTATTTGCTCACGTACTACAAAAAGAATCTCGTTAGACCGTCTTCCTCTCTTCTTATGGGCTATTGCCGTGACAGCAGTGCTCTTGATTACAAGGCTTCCCGTGCTAGCTGGGGCTATTACTATGTT
>gi|557950502|gb|KC495325.1|_Brachionus_calyciflorus_isolate_T44_cytochrome_oxidase_subunit_I_(COI)_gene_partial_cds_mitochondrial
TGGGGTCTTATCTTGGAGATGAGCATTTATACAATGTACTCGTCACAGCTCATGCATTTGTAATGATTTTCTTTATAGTTATGCCAGTCTCTATGGGCGGCTTCGGTAATTGACTTATTCCACTTATGTTAGGGGTAGCTGATATGGCTTTCCCTCGTATGAATAATTTATCTTTCTGGCTTTTAGTCCCTGCATTTATGTTTTTACTTCTGTCTTCCGCTATTGATGCTGGAGCCGGTACAGGGTGGACTGTTTACCCCCCCCTCTCAGATTCGAGATACCATAGTGGTATTTCGGTTGATTTAGCGATTTTTAGTCTTCACTTATCTGGGGTCTCTTCTATCTTAGGTAGGATTAACTTCTTGACCACTATTATTTGCTCACGTACTACAAAAAGAATCTCGTTAGACCGTCTTCCTCTCTTCTTATGGGCTATTGCCGTGACAGCAGTGCTCTTGATTACAAGGCTTCCCGTGCTAGCTGGGGCTATTACTATGTT
>gi|557950504|gb|KC495326.1|_Brachionus_calyciflorus_isolate_T30_cytochrome_oxidase_subunit_I_(COI)_gene_partial_cds_mitochondrial
TGGGGTCTTACCTTGGAGATGAGCATTTATACAATGTACTCGTCACAGCTCATGCATTTGTAATGATTTTCTTTATAGTTATGCCAGTCTCTATGGGCGGCTTCGGTAATTGACTTATTCCGCTTATGTTAGGGGTAGCTGATATGGCTTTCCCTCGTATGAATAATTTATCTTTCTGGCTTTTAGTCCCTGCATTTATGTTTTTACTTCTGTCTTCCGCTATTGATGCTGGAGCCGGTACAGGGTGGACTGTTTACCCTCCCCTTTCAGATTCGAGATACCATAGTGGTATTTCGGTTGATTTAGCGATTTTTAGTCTTCACTTATCCGGGGTCTCTTCTATCTTAGGTAGGATTAACTTCTTGACCACTATTATTTGCTCACGTACTACAAAAAGAATCTCGTTAGACCGTCTTCCTCTCTTCTTATGGGCTATTGCTGTAACAGCAGTGCTCTTGATTACAAGGCTTCCCGTGTTAGCTGGGGCTATTACTATGTT
>gi|557950506|gb|KC495327.1|_Brachionus_calyciflorus_isolate_T32_cytochrome_oxidase_subunit_I_(COI)_gene_partial_cds_mitochondrial
TGGGGTCTTATCTTGGAGATGAGCATTTATACAATGTACTCGTCACAGCTCATGCATTTGTAATGATTTTCTTTATAGTTATGCCAGTCTCTATGGGCGGCTTCGGTAATTGACTTATTCCACTTATGTTAGGGGTAGCTGATATGGCTTTCCCTCGTATGAATAATTTATCTCTCTGGCTTTTAGTCCCTGCATTTATGTTTTTACTTCTGTCTTCCGCTATTGATGCTGGAGCCGGTACAGGGTGGACTGTTTACCCCCCCCTCTCAGATTCGAGATACCATAGTGGTATTTCGGTTGATTTAGCGATTTTTAGTCTTCACTTATCTGGGGTCTCTTCTATCTTAGGTAGGATTAACTTCTCGACCACTATTATTTGCTCACGTACTACAAAAAGAATCTCGTTAGACCGTCTTCCTCTCTTCTTATGGGCTATTGCCGTGACAGCAGTGCTCTTGATTACAAGGCTTCCCGTGCTAGCTGGGGCTAATACTATGTT
>gi|557950508|gb|KC495328.1|_Brachionus_calyciflorus_isolate_T94_cytochrome_oxidase_subunit_I_(COI)_gene_partial_cds_mitochondrial
TGGGGTCTTATCTTGGAGATGAGCATTTATACAATGTACTCGTCACAGCTCATGCATTTGTAATGATTTTCTTTATAGTTATGCCAGTCTCTATGGGCGGCTTCGGTAATTGACTTATTCCACTTATGTTAGGGGTAGCTGATATGGCTTTCCCTCGTATGAATAATTTATCTTTCTGGCTTTTAGTCCCTGCATTTATGTTTTTACTTCTGTCTTCCGCTATTGATGCTGGAGCCGGTACAGGGTGGACTGTTTACCCTCCCCTTTCAGATTCGAGATACCATAGTGGTATTTCGGTTGATTTAGCGATTTTTAGTCTTCACTTATCTGGGGTCTCTTCTATCTTAGGTAGGATTAACTTCTTGACCACTATTATTTGCTCACGTACTACAAAAAGAATCTCGTTAGACCGTCTTCCTCTCTTCTTATGGGCTATTGCTGTAACAGCAGTGCTCTTGATTACAAGGCTTCCCGTGTTAGCTGGGGCTATTACTATGTT
>gi|557950510|gb|KC495329.1|_Brachionus_calyciflorus_isolate_T91_cytochrome_oxidase_subunit_I_(COI)_gene_partial_cds_mitochondrial
TGGGGTCTTATCTTGGAGATGAGCATTTATACAATGTACTCGTCACAGCTCATGCATTTGTAATGATTTTCTTTATAGTTACGCCAGTCTCTATGGGCGGCTTCGGTAATTGACTTATTCCACTTATGTTAGGGGTAGCTGATAAGGCTTTCCCTCGTATGAATAATTTATCTTTCTGGCTTTTAGTCCCTGCATTTATGTTTTTACTTCTGTCTTCCGCTATTGATGCTGGAGCCGGTACAGGGTGGACTGTTTACCCCCCCCTCTCAGATTCGAGATACCATAGTGGTATTTCGGTTGATTTAGCGATTTTTAGTCTTCACTTATCTGGGGTCTCTTCTATCTTAGGTAGGATTAACTTCTTGACCACTATTATTTGCTCACGTACTACAAAAAGAATCTCGTTAGACCGTCTTCCTCTCTTCTTATGGGCTATTGCCGTGACAGCAGAGCTCTTGATTACAAGGCTTCCCGTGCTAGCTGGGGCTATTACTATGTT
>gi|557950512|gb|KC495330.1|_Brachionus_calyciflorus_isolate_T45_cytochrome_oxidase_subunit_I_(COI)_gene_partial_cds_mitochondrial
TGGGGTCTTATCTTGGAGATGAGCATTTATACAATGTACTCGTCACAGCTCATGCATTTGTAATGATTTTCTTTATAGTTATGCCAGTCTCTATGGGCGGCTTCGGTAATTGACTTATTCCACTTATGTTAGGGGTAGCTGATATGGCTTTCCCTCGTATGAATAATTTATCTTTCTGGCTTTTAGTCCCTGCATTTATGTTTTTACTTCTGTCTTCCGCTATTGATGCTGGAGCCGGTACAGGGTGGACTGTTTACCCCCCCCTCTCAGATTCGAGATACCATAGTGGTATTTCGGTTGATTTAGCGATTTTTAGTCTTCACTTATCTGGGGTCTCTTCTATCTTAGGTAGGATTAACTTCTTGACCACTATTATTTGCTCACGTACTACAAAAAGAATCTCGTTAGACCGTCTTCCTCTCTTCTTATGGGCTATTGCCGTGACAGCAGTGCTCTTGATTACAAGGCTTCCCGTGCTAGCTGGGGCTATTACTATGTT
>gi|557950514|gb|KC495331.1|_Brachionus_calyciflorus_isolate_T33_cytochrome_oxidase_subunit_I_(COI)_gene_partial_cds_mitochondrial
TGGGGTCTTATCTTGGAGATGAGCATTTATACAATGTACTCGTCACAGCTCATGCATTTGTAATGATTTTCTTTATAGTTATGCCAGTCTCTATGGGCGGCTTCGGTAATTGACTTATTCCACTTATGTTAGGGGTAGCTGATATGGCTTTCCCTCGTATGAATAATTTATCTTTCTGGCTTTTAGTCCCTGCATTTATGTTTTTACTTCTGTCTTCCGCTACTGATGCTGGAGCCGGTACAGGGTGGACTGTTTACCCTCCCCTCTCAGATTCGAGATACCATAGTGGTATTTCGGTTGATTTAGCGATTTTTAGTCTTCACTTATCTGGGGTCTCTTCTATCTTAGGTAGGATTAACTTCTTGACCACTATTATTTGCTCACGTACTACAAAAAGAATCTCGTTAGACCGTCTTCCTCTCTTCTTATGGGCTATTGCTGTGACAGCAGTGCTCTTGATTACAAGGCTTCCCGTGCTAGCTGGGGCTATTACTATGTT
>gi|557950516|gb|KC495332.1|_Brachionus_calyciflorus_isolate_T43_cytochrome_oxidase_subunit_I_(COI)_gene_partial_cds_mitochondrial
TGGGGTCTTATCTTGGAGATGAGCATTTATACAATGTACTCGTCACAGCTCATGCATTTGTAATGATTTTCTTTATAGTTATGCCAGTCTCTATGGGCGGCTTCGGTAATTGACTTATTCCACTTATGTTAGGGGTAGCTGATATGGCTTTCCCTCGTATGAATAATTTATCTTTCTGGCTTTTAGTCCCTGCATTTATGTTTTTACTTCTGTCTTCCGCTATTGATGCTGGAGCCGGTACAGGGTGGACTGTTTACCCTCCCCTCTCAGATTCGAGATACCATAGTGGTATTTCGGTTGATTTAGCGATTTTTAGTCTTCACTTATCTGGGGTCTCTTCTATCTTAGGTAGGATTAACTTCTTGACCACTATTATTTGCTCACGTACTACAAAAAGAATCTCGTTAGACCGTCTTCCTCTCTTCTTATGGGCTATTGCTGTGACAGCAGTGCTCTTGATTACAAGGCTTCCCGTGCTAGCTGGGGCTATTACTATGTT
>gi|557950518|gb|KC495333.1|_Brachionus_calyciflorus_isolate_T23_cytochrome_oxidase_subunit_I_(COI)_gene_partial_cds_mitochondrial
TGGGGTCTTATCTTGGAGATGAGCATTTATACAATGTACTCGTCACAGCTCATGCATTTGTAATGATTTTCTTTATAGTTATGCCAGTCTCTATGGGCGGCTTCGGTAATTGACTTATCCCACTTATGTTAGGGGTAGCTGATATGGCTTTCCCTCGTATGAATAATTTATCTTTCTGGCTTTTAGTCCCTGCATTTATGTTTTTACTTCTGTCTTCCGCTATTGATGCTGGAGCCGGTACAGGGTGGACTGTTTACCCTCCCCTCTCAGATTCGAGATACCATAGTGGTATTTCGGTTGATTTAGCGATTTTTAGTCTTCACTTATCTGGGGTCTCTTCTATCTTAGGTAGGATTAACTTCTTGACCACTATTATTTGCTCACGTACTACAAAAAGAATCTCGTTAGACCGTCTTCCTCTCTTCTTATGGGCTATTGCTGTGACAGCAGTGCTCTTGATTACAAGGCTTCCCGTGCTAGCTGGGGCTATTACTATGTT
>gi|557950520|gb|KC495334.1|_Brachionus_calyciflorus_isolate_U26_cytochrome_oxidase_subunit_I_(COI)_gene_partial_cds_mitochondrial
TGGGGTCTTATCTTGGAGATGAGCATTTATACAATGTACTCGTCACAGCTCATGCATTTGTAATGATTTTCTTTATAGTTATGCCAGTCTCTATGGGCGGCTTCGGTAATTGACTTATTCCACTTATGTTAGGGGTAGCTGATATGGCTTTCCCTCGTATGAATAATTTATCTTTCTGGCTTTTAGTCCCTGCATTTATGTTTTTACTTCTGTCTTCCGCTATTGATGCTGGAGCCGGTACAGGGTGGACTGTTTACCCTCCCCTCTCAGATTCGAGATACCATAGTGGTATTTCGGTTGATTTAGCGATTTTTAGTCTTCACTTATCTGGGGTCTCTTCTATCTTAGGTAGGATTAACTTCTTGACCACTATTATTTGCTCACGTACTACAAAAAGAATCTCGTTAGACCGTCTTCCTCTCTTCTTATGGGCTATTGCTGTGACAGCAGTGCTCTTGATTACAAGGCTTCCCGTGCTAGCTGGGGCTATTACTATGTT
>gi|557950522|gb|KC495335.1|_Brachionus_calyciflorus_isolate_U24_cytochrome_oxidase_subunit_I_(COI)_gene_partial_cds_mitochondrial
TGGGGTCTTATCTTGGAGATGAGCATTTATACAACGTACTCGTCACAGCTCATGCATTTGTAATGATTTTCTTTATAGTTATGCCAGTCTCTATAGGCGGCTTCGGTAATTGACTTATTCCACTTATGTTAGGGGTAGCTGATATGGCTTTCCCTCGTATGAATAATTTATCTTTCTGGCTTTTAGTCCCTGCATTTATGTTTTTACTTCTGTCTTCCGCTATTGATGCTGGAGCCGGTACAGGGTGGACTGTTTACCCTCCCCTTTCAGATTCGAGATACCATAGTGGTATTTCGGTTGATTTAGCGATTTTTAGTCTTCACTTATCAGGGGTCTCTTCTATCTTAGGTAGGATTAACTTCTTGACCACTATTATTTGCTCACGTACTACAAAAAGAATCTCGTTAGACCGTCTTCCTCTCTTCTTATGGGCTATTGCTGTAACAGCAGTGCTCTTGATTACAAGGCTTCCCGTGTTAGCTGGGGCTATTACTATGTT
>gi|557950524|gb|KC495336.1|_Brachionus_calyciflorus_isolate_U12_cytochrome_oxidase_subunit_I_(COI)_gene_partial_cds_mitochondrial
TGGGGTCTTATCTTGGAGATGAGCATTTATACAATGTACTCGTCACAGCTCATGCATTTGTAATGATTTTCTTTATAGTTATGCCAGTCTCTATGGGCGGCTTCGGTAATTGACTTATTCCACTTATGTTAGGGGTAGCTGATATGGCTTTCCCTCGTATGAATAATTTATCTTTCTGGCTTTTAGTCCCTGCATTTATGTTTTTACTTCTGTCTTCCGCTATTGATGCTGGAGCCGGTACAGGGTGGACTGTTTACCCTCCCCTCTCAGATTCGAGATACCATAGTGGTATTTCGGTTGATTTAGCGATTTTTAGTCTTCACTTATCTGGGGTCTCTTCTATCTTAGGTAGGATTAACTTCTTGACCACTATTATTTGCTCACGTACTACAAAAAGAATCTCGTTAGACCGTCTTCCTCTCTTCTTATGGGCTATTGCTGTGACAGCAGTGCTCTTGATTACAAGGCTTCCCGTGCTAGCTGGGGCTATTACTATGTT
>gi|557950526|gb|KC495337.1|_Brachionus_calyciflorus_isolate_U41_cytochrome_oxidase_subunit_I_(COI)_gene_partial_cds_mitochondrial
TGGGGTCTTATCTTGGAGATGAGCATTTATACAATGTACTCGTCACAGCTCATGCATTTGTAATGATTTTCTTTATGGTTATGCCAGTCTCTATGGGCGGCTTCGGTAATTGACTTATTCCACTTATGTTAGGGGTAGCTGATATGGCTTTCCCTCGTATGAATAATTTATCTTTCTGGCTTTTAGTCCCGGCATTTATGTTTTTACTTCTGTCTTCCGCTATTGATGCTGGAGCCGGTACAGGGTGGACTGTTTACCCTCCCCTCTCAGATTCGAGATACCATAGTGGTATTTCGGTTGATTTAGCGATTTTTAGTCTTCACTTATCTGGGGTCTCTTCTATCTTAGGTAGGATTAACTTCTTGACCACTATTATTTGCTCACGTACTACAAAAAGAATCTCGTTAGACCGTCTTCCTCTCTTCTTATGGGCTATTGCTGTGACAGCAGTGCTCTTGATTACAAGGCTTCCCGTGCTAGCTGGGGCTATTACTATGTT
>gi|557950528|gb|KC495338.1|_Brachionus_calyciflorus_isolate_U15_cytochrome_oxidase_subunit_I_(COI)_gene_partial_cds_mitochondrial
TGGGGTCTTATCTTGGAGATGAGCATTTATACAATGTACTCGTCACAGCTCATGCATTTGTAATGATTTTCTTTATAGTTATGCCAGTCTCTATGGGCGGCTTCGGTAATTGACTTATTCCACTTATGTTAGGGGTAGCTGATATGGCTTTCCCTCGTATGAATAATTTATCTTTCTGGCTTTTAGTCCCTGCATTTATGTTTTTACTTCTGTCTTCCGCTATTGATGCTGGAGCCGGTACAGGGTGGACTGTTTACCCTCCCCTCTCAGATTCGAGATACCATAGTGGTATTTCGGTTGATTTAGCGATTTTTAGTCTTCACTTATCTGGGGTCTCTTCTATCTTAGGTAGGATTAACTTCTTGACCACTATTATTTGCTCACGTACTACAAAAAGAATCTCGTTAGACCGTCTTCCTCTCTTCTTATGGGCTATTGCTGTGACAGCAGTGCTCTTGATTACAAGGCTTCCCGTGCTAGCTGGGGCTATTACTATGTT
>gi|557950530|gb|KC495339.1|_Brachionus_calyciflorus_isolate_U45_cytochrome_oxidase_subunit_I_(COI)_gene_partial_cds_mitochondrial
TGGGGTCTTATCTTGGAGATGAGCATTTATACAATGTACTCGTCACAGCTCACGCATTTGTAATGATTTTCTTTATAGTTATGCCAGTCTCTATGGGCGGCTTCGGTAATTGACTTATTCCACTTATGTTAGGGGTAGCTGATATGGCTTTCCCTCGTATGAATAATTTATCTTTCTGGCTTTTAGTCCCTGCATTTATGTTTTTACTTCTGTCTTCCGCTATTGATGCTGGAGCCGGTACAGGGTGGACTGTTTACCCTCCCCTCTCAGATTCGAGTTACCATAGTGGTATTTCGGTTGATTTAGCGATTTTTAGTCTTCACTTATCTGGGGTCTCTTCTATCTTAGGTAGGATTAACTTCTTGACCACTATTATTTGCTCACGTACTACAAAAAGAATCTCGTTAGACCGTCTTCCTCTCTTCTTATGGGCTATTGCTGTGACAGCAGTGCTCTTGATTACAAGGCTTCCCGTGCTAGCTGGGGCTATTACTATGTT
>gi|557950532|gb|KC495340.1|_Brachionus_calyciflorus_isolate_U33_cytochrome_oxidase_subunit_I_(COI)_gene_partial_cds_mitochondrial
TGGGGTCTTATCTTGGAGATGAGCATTTATACAATGTACTCGTCACAGCTCATGCATTTGTAATGATTTTCTTTATAGTTATGCCAGTCTCTATGGGCGGCTTCGGTAATTGACTTATTCCACTTATGTTAGGGGTAGCTGATATGGCTTTCCCTCGTATGAATAATTTATCTTTCTGGCTTTTAGTCCCTGCATTTATGTTTTTACTTCTGTCTTCCGCTATTGATGCTGGAGCCGGTACAGGGTGGACTGTTTACCCTCCCCTTTCAGATTCGAGATACCATAGTGGTATTTCGGTTGATTTAGCGATTTTTGGTCTTCACTTATCTGGGGTCTCTTCTATCTTAGGTAGGATTAACTTCTTGACCACTATTATTTGCTCACGTACTACAAAAAGAATCTCGTTAGACCGTCTTCCTCTCTTCTTATGGGCTATTGCTGTAACAGCAGTGCTCTTGATTACAAGGCTTCCCGTGTTAGCTGGGGCTATTACTATGTT
>gi|557950534|gb|KC495341.1|_Brachionus_calyciflorus_isolate_U9_cytochrome_oxidase_subunit_I_(COI)_gene_partial_cds_mitochondrial
TGGGGTCTTATCTTGGAGATGAGCATTTATACAATGTACTCGTCACAGCTCATGCATTTGTAATGATTTTCTTTATAGTTATGCCAGTCTCTATGGGCGGCTTCGGTAATTGACTTATTCCACTTATGTTAGGGGTAGCTGATATGGCTTTCCCTCGTATGAATAATTTATCTTTCTGGCTTTTAGTCCCTGCATTTATGTTTTTACTTCTGTCTTCCGCTATTGATGCTGGAGCCGGTACAGGGTGGACTGTTTACCCTCCCCTCTCAGATTCGAGATACCATAGTGGTATTTCGGTTGATTTAGCGATTTTTAGTCTTCACTTATCTGGGGTCTCTTCTATCTTAGGTAGGATTAACTTCTTGACCACTATTATTTGCTCACGTACTACAAAAAGAATCTCGTTAGACCGTCTTCCTCTCTTCTTATGGGCTATTGCTGTGACAGCAGTGCTCTTGATTACAAGGCTTCCCGTGCTAGCTGGGGCTATTACTATGTT
>gi|557950536|gb|KC495342.1|_Brachionus_calyciflorus_isolate_U17_cytochrome_oxidase_subunit_I_(COI)_gene_partial_cds_mitochondrial
TGGGGTCTTATCTTGGAGATGAGCATTTATACAATGTACTCGTCACAGCTCATGCATTTGTAATGATTTTCTTTATAGTTATGCCAGTCTCTATGGGCGGCTTCGGTAATTGACTTATTCCACTTATGTTAGGGGTAGCTGATATGGCTTTCCCTCGTATGAATAATTTATCTTTCTGGCTTTTAGTCCCTGCATTTATGTTTTTACTTCTGTCTTCCGCTATTGATGCTGGAGCCGGTACAGGGTGGACTGTTTACCCTCCCCTTTCAGATTCGAGATACCATAGTGGTATTTCGGTTGATTTAGCGATTTTTAGTCTTCACTTATCTGGGGTCTCTTCTATCTTAGGTAGGATTAACTTCTTGACCACTATTATTTGCTCACGTACTACAAAAAGAATCTCGTTAGACCGTCTTCCTCTCTTCTTATGGGCTATTGCTGTAACAGCAGTGCTCTTGATTACAAGGCTTCCCGTGTTAGCTGGGGCTATTACTATGTT
>gi|557950538|gb|KC495343.1|_Brachionus_calyciflorus_isolate_U42_cytochrome_oxidase_subunit_I_(COI)_gene_partial_cds_mitochondrial
TGGGGTCTTATCTTGGAGATGAGCATTTATACAATGTACTCGTCACAGCTCATGCATTTGTAATGATTTTCTTTATAGTTATGCCAGTCTCTATGGGCGGCTTCGGTAATTGACTTATTCCACTTATGTTAGGGGTAGCTGATATGGCTTTCCCTCGTATGAATAATTTATCTTTCTGGCTTTTAGTCCCTGCATTTATGTTTTTACTTCTGTCTTCCGCTATTGATGCTGGAGCCGGTACAGGGTGGACTGTTTACCCTCCCCTCTCAGATTCGAGATACCATAGTGGTATTTCGGTTGATTTAGCGATTTTTAGTCTTCACTTATCTGGGGTCTCTTCTATCTTAGGTAGGATTAACTTCTTGACCACTATTATTTGCTCGCGTACTACAAAAAGAATCTCGTTAGACCGTCTTCCTCTCTTCTTATGGGCTATTGCTGTGACAGCAGTGCTCTTGATTACAAGGCTTCCCGTGCTAGCTGGGGCTATTACTATGTT
>gi|557950540|gb|KC495344.1|_Brachionus_calyciflorus_isolate_U46_cytochrome_oxidase_subunit_I_(COI)_gene_partial_cds_mitochondrial
TGGGGTCTTATCTTGGAGATGAGCATTTATACAATGTACTCGTCACAGCTCATGCATTTGTAATGATTTTCTTTATAGTTATGCCAGTCTCTATGGGCGGCTTCGGTAATTGACTTATTCCACTTATGTTAGGGGTAGCTGATATGGCTTTCCCTCGTATGAATAATTTATCTTTCTGGCTTTTAGTCCCTGCATTTATGTTTTTACTTCTGTCTTCCGCTATTGATGCTGGAGCCGGTACAGGGTGGACTGTTTACCCTCCCCTCTCAGATTCGAGATACCATAGTGGTATTTCGGTTGATTTAGCGATTTTTAGTCTTCACTTATCTGGGGTCTCTTCTATCTTAGGTAGGATTAACTTCTTGACCACTATTATTTGCTCACGTACTACAAAAAGAATCTCGTTAGACCGTCTTCCTCTCTTCTTATGGGCTATTGCTGCGACAGCAGTGCTCTTGATTACAAGGCTTCCCGTGCTAGCTGGGGCTATTACTATGTT
>gi|557950542|gb|KC495345.1|_Brachionus_calyciflorus_isolate_U3_cytochrome_oxidase_subunit_I_(COI)_gene_partial_cds_mitochondrial
TGGGGTCTTATCTTGGAGATGAGCATTTATACAATGTACTCGTCACAGCTCATGCATTTGTAATGATTTTCTTTATAGTTATGCCAGTCTCTATGGGCGGCTTCGGTAATTGACTTATTCCACTTATGTTAGGGGTAGCTGATATGGCTTTCCCTCGTATGAATAATTTATCTTTCTGGCTTTTAGTCCCTGCATTTATGTTTTTACTTCTGTCTTCCGCTATTGATGCTGGAGCCGGTACAGGGTGGACTGTTTACCTTCCCCTTTCAGATTCGAGATACCATAGTGGTATTTCGGTTGATTTAGCGATTTTTAGTCTTCACTTATCTGGGGTCTCTTCTATCTTAGGTAGGATTAACTTCTTGACCACTATTATTTGCTCACGTACTACAAGAAGAATCTCGTTAGACCGTCTTCCTCTCTTCTTATGGGCTATTGCTGTAACAGCAGTGCTCTTGATTACAAGGCTTCCCGTGTTAGCTGGGGCTATTACTATGTT
>gi|557950544|gb|KC495346.1|_Brachionus_calyciflorus_isolate_U8_cytochrome_oxidase_subunit_I_(COI)_gene_partial_cds_mitochondrial
TGGGGTCTTATCTTGGAGATGAGCATTTATACAATGTACTCGTCACAGCTCATGCATTTGTAATGATTTTCTTTATAGTTATGCCAGTCTCTATGGGCGGCTTCGGTAATTGACTTATTCCACTTATGTTAGGGGTAGCTGATATGGCTTTCCCTCGTATGAATAATTTATCTTTCTGGCTTTTAGTCCCTGCATTTATGTTTTTACTTCTGTCTTCCGCTATTGATGCTGGAGCCGGTACAGGGTGGACTGTTTACCCTCCCCTTTCAGATTCGAGATACCATAGTGGTATTTCGGTTGATTTAGCGATTTTTAGTCTTCACTTATCTGGGGTCTCTTCTATCTTAGGTAGGATTAACTTCTTGACCACTATTATTTGCTCACGTACTACAAAAAGAATCTCGTTAGACCGTCTTCCTCTCTTCTTATGGGCTATTGCTGTAACAGCAGTGCTCTTGATTACAAGGCTTCCCGTGTTAGCTGGGGCTATTACTATGTT
>gi|557950546|gb|KC495347.1|_Brachionus_calyciflorus_isolate_U29_cytochrome_oxidase_subunit_I_(COI)_gene_partial_cds_mitochondrial
TGGGGTCTTATCTTGGAGATGAGCATTTATACAATGTACTCGTCACAGCTCATGCATTTGTAATGATTTTCTTTATAGTTATGCCAGTCTCTATGGGCGGCTTCGGTAATTGACTTATTCCACTTATGTTAGGGGTAGCTGATATGGCTTTCCCTCGTATGAATAATTTATCTTTCTGGCTTTTAGTCCCTGCATTTATGTTTTTACTTCTGTCTTCCGCTATTGATGCTGGAGCCGGTACAGGGTGGACTGTTTACCCTCCCCTTTCAGATTCGAGATACCATAGTGGTATTTCGGTTGATTTAGCGATTTTTAGTCTTCACTTATCTGGGGTCTCTTCTATCTTAGGTAGGATTAACTTCTTGACCACTATTATTTGCTCACGTACTACAAAAAGAATCTCGTTAGACCGTCTTCTTCTCTTCTTATGGGCTATTGCTGTAACAGCAGTGCTCTTGATTACAAGGCTTCCCGTGTTAGCTGGGGCTATTACTATGTT
>gi|557950548|gb|KC495348.1|_Brachionus_calyciflorus_isolate_U21_cytochrome_oxidase_subunit_I_(COI)_gene_partial_cds_mitochondrial
TGGGGTCTTATCTTGGAGATGAGCATTTATACAATGTACTCGTCACAGCTCATGCATTTGTAATGATTTTCTTTATAGTTATGCCAGTCTCTATGGGCGGCTTCGGTAATTGACTTATTCCACTTATGTTAGGGGTAGCTGATATGGCTTTCCCTCGTATGAATAATTTATCTTTCCGGCTTTTAGTCCCTGCATTTATGTTTTTACTTCTGTCTTCCGCTATTGATGCTGGAGCCGGTACAGGGTGGACTGTTTACCCTCCCCTCTCAGATTCGAGATACCATAGTGGTATTTCGGTTGATTTAGCGATTTTTAGTCTTCACTTATCTGGGGTCTCTTCTATCTTAGGTAGGATTAACTTCTTGACCACTATTATTTGCTCACGTACTACAAAAAGAATCTCGTTAGACCGTCTTCCTCTCTTCTTATGGGCTATTGCTGTGACAGCAGTGCTCTTGATTACAAGGCTTCCCGTGCTAGCTGGGGCTATTACTATGTT
>gi|557950550|gb|KC495349.1|_Brachionus_calyciflorus_isolate_U2_cytochrome_oxidase_subunit_I_(COI)_gene_partial_cds_mitochondrial
TTGGCTCTTATCTTGGGGACGAGCATCTGTATAATGTGCTTGTTACTGCCCACGCATTTGTGATGATTTTTTTTATAGTTATGCCAGTTTCTATAGGAGGCTTTGGCAACTGACTTATTCCCCTTATGTTAGGAGTGGCTGATATGGCCTTTCCACGCATGAATAACTTATCCTTTTGGCTTTTAATTCCCGCATTTATGTTTTTACTTTTATCCTCTGCTATTGATGCTGGGGTAGGTACAGGGTGAACTGTCTACCCTCCTCTTTCCGATTCAAGGTACCATAGAGGTATCTCTGTCGACCTGGCGATCTTTAGTCTTCATCTATCAGGTGTTTCCTCTATTCTAGGCAGAATTAATTTCCTTACTACTATTATTTGCTCTCGAACAACAAAGAGAATCTCTTTAGACCGTCTTCCTCTCTTCCTATGGGCTATTGCCGTTACGGCAGTCCTCCTTATTACAAGGCTCCCCGTTCTAGCCGGGGCTATTACTATGTT
>gi|557950552|gb|KC495350.1|_Brachionus_calyciflorus_isolate_U23_cytochrome_oxidase_subunit_I_(COI)_gene_partial_cds_mitochondrial
TGGGGTCTTATCTTGGAGATGAGCATTTATACAATGTACTCGTCACAGCTCATGCATTTGTAATGATTTTCTTTATAGTTATGCCAGTCTCTATGGGCGGCTTCGGTAATTGACTTATTCCACTTATGTTAGGGGTAGCTGATATGGCTTTCCCTCGTATGAATAATTTATCTTTCTGGCTTTTAGTCCCTGCATTTATGTTTTTACTTCTGTCTTCCGCTATTGATGCTGGAGCCGGTACAGGGTGGACTGTTTACCCCCCCCTCTCAGATTCGAGATACCATAGTGGTATTTCGGTTGATTTAGCGATTTTTAGTCTTCACTTATCTGGGGTCTCTTCTATCTTAGGTAGGATTAACTTCTTGACCACTATTATTTGCTCACGTACTACAAAAAGAATCTCGTTAGACCGTCTTCCTCTCTTCTTATGGGCTATTGCCGTGACAGCAGTGCTCTTGATTACAAGGCTTCCCGTGCTAGCTGGGGCTATTACTATGTT
>gi|557950554|gb|KC495351.1|_Brachionus_calyciflorus_isolate_U5_cytochrome_oxidase_subunit_I_(COI)_gene_partial_cds_mitochondrial
TGGGGTCTTATCTTGGAGATGAGCATTTATACAATGTACTCGTCACAGCTCATGCATTTGTAATGATTTTCTTTATAGTTATGCCAGTCTCTATGGGCGGCTTCGGTAATTGACTTATTCCACTTATGTTAGGGGTAGCTGATATGGCTTTCCCTCGTATGAATAATTTATCTTTCTGGCTTTTAGTCCCTGCATTTATGTTTTTACTTCTGTCTTCCGCTATTGATGCTGGAGCCGGTACAGGGTGGACTGTTTACCCTCCCCTCTCAGATTCGAGATACCATAGTGGTATTTCGGTTGATTTAGCGATTTTTAGTCTTCACTTATCTGGGGTCTCTTCTATCTTAGGTAGGATTAACTTCTTGACCACTATTATTTGCTCACGTACTACAAAAAGAATCTCGTTAGACCGTCTTCCTCTCTTCTTATGGGCTATTGCTGTGACAGCAGTGCTCTTGATTACAAGGCTTCCCGTGCTAGCTGGGGCTATTACTATGTT
>gi|557950556|gb|KC495352.1|_Brachionus_calyciflorus_isolate_U28_cytochrome_oxidase_subunit_I_(COI)_gene_partial_cds_mitochondrial
TGGGGTCTTATCTTGGAGATGAGCATTTATACAATGTACTCGTCACAGCTCATGCATTTGTAATGATTTTCTTTATAGTTATGCCAGTCTCTATGGGCGGCTTCGGTAATTGACTTATTCCACTTATGTTAGGGGTAGCTGATATGGCTTTCCCTCGTATGAATAATTTATCTTTCTGGCTTTTAGTCCCTGCATTTATGTTTTTACTTCTGTCTTCCGCTATTGATGCTGGAGCCGGTACAGGGTGGACTGTTTACCCTCCCCTTCCAGATTCGAGATACCATAGTGGTATTTCGGTTGATTTAGCGATTTTTAGTCTTCACTTATCTGGGGTCTCTTCTATCTTAGGTAGGATTAACTTCTTGACCACTATTATTTGCTCACGTACTACAAAAAGAATCTCGTTAGACCGTCTTCCTCTCTTCTTATGGGCTATTGCTGTAACAGCAGTGCTCTTGATTACAAGGCTTCCCGTGTTAGCTGGGGCTATTACTATGTT
>gi|557950558|gb|KC495353.1|_Brachionus_calyciflorus_isolate_U34_cytochrome_oxidase_subunit_I_(COI)_gene_partial_cds_mitochondrial
TGGGGTCTTATCTTGGAGATGAGCATTTATACAATGTACTCGTCACAGCTCATGCATTTGTAATGATTTTCTTTATAGTTATGCCAGTCTCTATGGGCGGCTTCGGTAATTGACTTATTCCACTTATGTTAGGGGTAGCTGATATGGCTTTCCCTCGTATGAATAATTTATCTTTCTGGCTTTTAGTCCCTGCATTTATGTTTTTACTTCTGTCTTCCGCTATTGATGCTGGAGCCGGTACAGGGTGGACTGTTTACCCTCCCCTTTCAGATTCGAGATACCATAGTGGTATTTCGGTTGATTTAGCGATTTTTAGTCTTCACTTATCTGGGGTCTCTTCTATCTTAGGTAGGATTAACTTCTTGACCACTATTATTTGCTCACGTACTACAAAAAGAATCTCGTTAGACCGTCTTCCTCTCTTCTTATGGGCTATTGCTGTAACAGCAGTGCTCTTGATTACAAGGCTTCCCGTGTTAGCTGGGGCTATTACTATGTT
>gi|557950560|gb|KC495354.1|_Brachionus_calyciflorus_isolate_XA25_cytochrome_oxidase_subunit_I_(COI)_gene_partial_cds_mitochondrial
TGGGGTCTTATCTTGGAGATGAGCATTTATACAATGTACTCGTCACAGCTCATGCATTTGTAATGATTTTCTTTATAGTTATGCCAGTCTCTATGGGCGGCTTCGGTAATTGACTTATTCCACTTATGTTAGGGGTAGCTGATATGGCTTTCCCTCGTATGAATAATTTATCTTTCTGGCTTTTAGTCCCTGCATTTATGTTTTTACTTCTGTCTTCCGCTATTGATGCTGGAGCCGGTACAGGGTGGACTGTTTACCCTCCCCTTTCAGATTCGAGATACCATAGTGGTATTTCGGTTGATTTAGCGATTTTTAGTCTTCACTTATCTGGGGTCTCTTCTATCTTAGGTAGGATTAACTTCTTGACCACTATTATTTGCTCACGTACTACAAAAAGAATCTCGTTAGACCGTCTTCCTCTCTTCTTATGGGCTATTGCTGTAACAGCAGTGCTCTTGATTACAAGGCTTCCCGTGTTAGCTGGGGCTATTACTATGTT
>gi|557950562|gb|KC495355.1|_Brachionus_calyciflorus_isolate_XA29_cytochrome_oxidase_subunit_I_(COI)_gene_partial_cds_mitochondrial
TGGGGTCTTATCTTGGAGATGAGCATTTATACAACGTACTCGTCACAGCTCATGCATTTGTAATGATTTTCTTTATAGTTATGCCAGTCTCTATAGGCGGCTTCGGTAATTGACTTATTCCACTTATGTTAGGGGTAGCTGATATGGCTTTCCCTCGTATGAATAATTTATCTTTCTGGCTTTTAGTCCCTGCATTTATGTTTTTACTTCTGTCTTCCGCTATTGATGCTGGAGCCGGTACAGGGTGGACTGTTTACCCTCCCCTTTCAGATTCGAGATACCATAGTGGTATTTCGGTTGATTTAGCGATTTTTAGTCTTCACTTATCTGGGGTCTCTTCTATCTTAGGTAGGATTAACTTCTTGACCACTATTATTTGCTCACGTACTACAAAAAGAATCTCGTTAGACCGTCTTCCTCTCTTCTTATGGGCTATTGCTGTAACAGCAGTGCTCTTGATTACAAGGCTTCCCGTGTTAGCTGGGGCTATTATTATGTT
>gi|557950564|gb|KC495356.1|_Brachionus_calyciflorus_isolate_XA51_cytochrome_oxidase_subunit_I_(COI)_gene_partial_cds_mitochondrial
TGGGGTCTTATCTTGGAGATGAGCATCTATACAATGTACTCGTCACAGCTCATGCATTTGTAATGATTTTCTTTATAGTTATGCCAGTCTCTATGGGCGGCTTCGGTAATTGACTTATTCCACTTATGTTAGGGGTAGCTGATATGGCTTTCCCTCGTATGAATAATTTATCTTTCTGGCTTTTAGTCCCTGCATTTATGTTTTTACTTCTGTCTTCCGCTATTGATGCTGGAGCCGGTACAGGGTGGACTGTTTACCCTCCCCTCTCAGATTCGAGATACCATAGAGGTATTTCGGTTGATTTAGTGATTTTTAGTCTTCACTTATCTGGGGTCTCTTCTATCTTAGGTAGGATTAACTTCTTGACCACTATTATTTGCTCACGTACTACAAAAAGAATCTCGTTAGACCGTCTTCCTCTCTTCTTATGGGCTATTGCTGTGACAGCAGTGCTCTTGATTACAAGGCTTCCCGTGCTAGCTGGGGCTATTACTATGTT
>gi|557950566|gb|KC495357.1|_Brachionus_calyciflorus_isolate_XA28_cytochrome_oxidase_subunit_I_(COI)_gene_partial_cds_mitochondrial
TGGGGTCTTATCTTGGAGATGAGCATTTATACAATGTACTCGTCACAGCTCATGCATTTGTAATGATTTTCTTTATAGTTATGCCAGTCTCTATGGGCGGCTTCGGTAATTGACTTATTCCACTTATGTTAGGGGTAGCTGATATGGCTTTCCCTCGTATGAATAATTTATCTTTCTGGCTTTTAGTCCCTGCATTTATGTTTTTACTTCTGTCTTCCGCTATTGATGCTGGAGCCGGTACAGGGTGGACTGTTTACCCCCCCCTCTCAGATTCGAGATACCATAGTGGTATTTCGGTTGATTTAGCGATTTTTAGTCTTCACTTATCTGGGGTCTCTTCTATCTTAGGTAGGATTAACTTCTTGACCACTATTATTTGCTCACGTACTACAAAAAGAATCTCGTTAGACCGTCTTCCTCTCTTCTTATGGGCTATTGCCGTGACAGCAGTGCTCTTGATTACAAGGCTTCCCGTGCTAGCTGGGGCTATTACTATGTT
>gi|557950568|gb|KC495358.1|_Brachionus_calyciflorus_isolate_XA13_cytochrome_oxidase_subunit_I_(COI)_gene_partial_cds_mitochondrial
TGGGGTCTTATCTTGGAGATGAGCATTTATACAATGAACTCGTCACAGCTCATGCATTTGTAATGATTTTCTTTATAGTTATGCCAGTCTCTATGGGCGGCTTCGGTAATTGACTTATTCCACTTATGTTAGGGGTAGCTGATATGGCTTTCCCTCGTATGAATAATTTATCTTTCTGGCTTTTAGTCCCTGCATTTATGTTTTTACTTCTGTCTTCCGCTATTGATGCTGGAGCCGGTACAGGGTGGACTGTTTACCCCCCCCTCTCAGATTCGAGATACCATAGTGGTATTTCGGTTGATTTAGCGATTTTTAGTCTTCACTTATCTGGGGTCTCTTCTATCTTAGGTAGGATTAACTTCTTGACCATTATTATTTGCTCACGTACTACAAAAAGAATCTCGTTAGACCGTCTTCCTCTCTTCTTATGGGCTATTGCCGTGACAGCAGTGCTCTTGATTACAAGGCTTCCCGTGCTAGCTGGGGCTATTACTATGTT
>gi|557950570|gb|KC495359.1|_Brachionus_calyciflorus_isolate_XA1_cytochrome_oxidase_subunit_I_(COI)_gene_partial_cds_mitochondrial
TTGGCTCTTATCTTGGGGACGAGCATCTGTATAATGTGCTTGTTACTGCCCACGCATTTGTGATGATTTTTTTTATAGTTATGCCAGTTTCTATAGGAGGCTTTGGCAACTGACTTATTCCCCTTATGTTAGGAGTGGCTGATATGGCCTTTCCACGCATGAATAACTTATCCTTTTGGCTTTTAATTCCCGCATTTATGTTTTTACTTTTATCCTCTGCTATTGATGCTGGGGTAGGTACAGGGTGAACTGTCTACCCTCCTCTTTCCGATTCAAGGTACCATAGAGGTATCTCTGTCGACCTGGCGATCTTTAGTCTTCATCTATCAGGTGTTTCCTCTATTCTAGGCAGAATTAATTTCCTTACTACTATTATTTGCTCTCGAACAACAAAGAGAATCTCTTTAGACCGTCTTCCTCTCTTCCTATGGGCTATTGCCGTTACGGCAGTCCTCCTTATTACAAGGCTCCCCGTGCTAGCCGGGGCTATTACTATGTT
>gi|557950572|gb|KC495360.1|_Brachionus_calyciflorus_isolate_XA4_cytochrome_oxidase_subunit_I_(COI)_gene_partial_cds_mitochondrial
TGGGGTCTTATCTTGGAGATGAGCATTTATACAATGTACTCGTCACAGCTCATGCATTTGTAATGATTTTCTTTATAGTTATGCCAGTCTCTATGGGCGGCTTCGGTAATTGACTTATTCCACTTATGTTAGGGGTAGCTGATATGGCTTTCCCTCGTATGAATAATTTATCTTTCTGGCTTTTAGTCCCTGCATTTATGTTTTTACTTCTGTCTTCCGCTATTGATGCTGGAGCCGGTACAGGGTGGACTGTTTACCCCCCCCTCTCAGATTCGAGATACCATAGTGGTATTTCGGTTGATTTAGCGATTTTTAGTCTTCACTTATCTGGGGTCTCTTCTATCTTAGGTAGGATTAACTTCTTGACCACTATTATTTGCTCACGTACTACAAAAAGAATCTCGTTAGACCGTCTTCCTCTCTTCTTATGGGCTATTGCCGTGACAGCAGTGCTCTTGATTACAAGGCTTCCCGTGCTAGCTGGGGCTATTACTATGTT
>gi|557950574|gb|KC495361.1|_Brachionus_calyciflorus_isolate_XA7_cytochrome_oxidase_subunit_I_(COI)_gene_partial_cds_mitochondrial
TGGGGTCTTATCTTGGAGATGAGCATTTATACAATGTACTCGTCACAGCTCATGCATTTGTAATGATTTTCTTTATAGTTATGCCAGTCTCTATGGGCGGCTTCGGTAATTGACTTATTCCACTTATGTTAGGGGTAGCTGATATGGCTTTCCCTCGTATGAATAATTTATCTTTCTGGCTTTTAGTCCCTGCATTTATGTTTTTACTTCTGTCTTCCGCTATTGATGCTGGAGCCGGTACAGGGTGGACTGTTTACCCTCCCCTTTCAGATTCGAGATACCATAGTGGTATTTCGGTTGATTTAGCGATTTTTAGTCTTCACTTATCTGGGGTCTCTTCTATCTTAGGTAGGATTAACTTCTTGACCACTATTATTTGCTCACGTACTACAAAAAGAATCTCGTTAGACCGTCTTCCTCTCTTCTTATGGGCTATTGCTGTAACAGCAGTGCTCTTGATTACAAGGCTTCCCGTGTTAGCTGGGGCTATTACTATGTT
>gi|557950576|gb|KC495362.1|_Brachionus_calyciflorus_isolate_XA6_cytochrome_oxidase_subunit_I_(COI)_gene_partial_cds_mitochondrial
TGGGGTCTTATCTTGGAGATGAGCATTTATACAATGTACACGTCACAGCTCATGCATTTGTAATGATTTTCTTTATAGTTATGCCAGTCTCTATGGGCGGCTTCGGTAATTGACTTATTCCACTTATGTTAGGGGTAGCTGATATGGCTTTCCCTCGTATGAATAATTTATCTTTCTGGCTTTTAGTCCCTGCATTTATGTTTTTACTTCTGTCTTCCGCTATTGATGCTGGAGCCGGTACAGGGTGGACTGTTTACCCCCCCCTCTCAGATTCGAGATACCATAGTGGTATTTCGGTTGATTTAGCGATTTTTAGTCTTCACTTATCTGGGATCTCTTCTATCTTAGGTAGGATTAACTTCTTGACCACTATTATTTGCTCACGTACTACAAAAAGAATCTCGTTAGACCGTCTTCCTCTCTTCTTATGGGCTATTGCCGTGACAGCAGTGCTCTTGATTACAAGGCTTCCCGTGCTAGCTGGGGCTATTACTATGTT
>gi|557950578|gb|KC495363.1|_Brachionus_calyciflorus_isolate_XA26_cytochrome_oxidase_subunit_I_(COI)_gene_partial_cds_mitochondrial
TGGGGTCTTATCTTGGAGATGAGCATTTATACAATGTACTCGTCACAGCTCATGCATTTGTAATGATTTTCTTTATAGTTATGCCAGTCTCTATGGGCGGCTTCGGTAATTGACTTATTCCACTTATGTTAGGGGTAGCTGATATGGCTTTCCCTCGTATGAATAATTTATCTTTCTGGCTTTTAGTCCCTGCATTTATGTTTTTACTTCTGTCTTCCGCTATTGATGCTGGAGCCGGTACAGGGTGGACTGTTTACCCTCCCCTCTCAGATTCGAGATACCATAGTGGTATTTCGGTTGATTTAGCGATTTTTAGTCTTCACTTATCTGGGGTCTCTTCTATCTTAGGTAGGATTAACTTCTTGACCACTATTATTTGCTCACGTACTACAAAAAGAATCTCGTTAGACCGTCTTCCTCTCTTCTTATGGGCTATTGCTGTGACAGCAGTGCTCTTGATTACAAGGCTTCCCGTGCTAGCTGGGGCTATTACTATGTT
>gi|557950580|gb|KC495364.1|_Brachionus_calyciflorus_isolate_XA3_cytochrome_oxidase_subunit_I_(COI)_gene_partial_cds_mitochondrial
TGGGGTCTTATCTTGGAGATGAGCATTTATACAGTGTACTCGTCACAGCTCATGCATTTGTAATGATTTTCTTTATAGTTATGCCAGTCTCTATGGGCGGCTTCGGTAATTGACTTATTCCACTTATGTTAGGGGTAGCTGATATGGCTTTCCCTCGTATGAATAATTTATCTTTCTGGCTTTTAGTCCCTGCATTTATGTTTTTACTTCTGTCTTCCGCTATTGATGCTGGAGCCGGTACAGGGTGGACTGTTTACCCTCCCCTCTCAGATTCGAGATACCATAGTGGTATTTCGGTTGATTTAGCGATTTTTAGTCTTCACTTATCTGGGGTCTCTTCTATCTTAGGTAGGATTAACTTCTTGACCACTATTATTTGCTCACGTACTACAAAAAGAATCTCGTTAGACCGTCTACCTCTCTTCTTATGGGCTATTGCTGTGACAGCAGTGCTCTTGATTACAAGGCTTCCCGTGCTAGCTGGGGCTATTACTATGTT
>gi|557950582|gb|KC495365.1|_Brachionus_calyciflorus_isolate_XA11_cytochrome_oxidase_subunit_I_(COI)_gene_partial_cds_mitochondrial
TTGGCTCTTATCTTGGGGACGAGCATCTGTATAATGTGCTTGTTACTGCCCACGCATTTGTGATGATTTTTTTTATAGTTATGCCAGTTTCTATAGGAGGCTTTGGCAACTGACTTATTCCCCTTATGTTAGGAGTGGCTGATATGGCCTTTCCACGCATGAATAACTTATCCTTTTGGCTTTTAATTCCCGCATTTATGTTTTTACTTTTATCCTCTGCTATTGATGCTGGGGTAGGTACAGGGTGAACTGTCTACCCTCCTCTTTCCGATTCAAGGTACCATAGAGGTATCTCTGTCGACCTGGCGATCTTTAGTCTTCATCTATCAGGTGTTTCCTCTATTCTAGGCAGAATTAATTTCCTTACTACTATTATTTGCTCTCGAACAACAAAGAGAATCTCTTTAGACCGTCTTCCTCTCTTCCTATGGGCTATTGCCGTTACGGCAGTCCTCCTTATTACAAGGCTCCCCGTGCTAGCCGGGGCTATTACTATGTT
>gi|557950584|gb|KC495366.1|_Brachionus_calyciflorus_isolate_XA18_cytochrome_oxidase_subunit_I_(COI)_gene_partial_cds_mitochondrial
TGGGGTCTTATCTTGGAGATGAGCATTTATACAACGTACTCGTCACAGCTCATGCATTTGTAATGATTTTCTTTATAGTTATGCCAGTCTCTATAGGCGGCTTCGGTAATTGACTTATTCCACTTATGTTAGGGGTAGCTGATATGGCTTTCCCTCGTATGAATAATTTATCTTTCTGGCTTTTAGTCCCTGCATTTATGTTTTTACTTCTGTCTTCCGCTATTGATGCTGGAGCCGGTACAGGGTGGACTGTTTACCCTCCCCTTTCAGATTCGAGATACCATAGTGGTATTTCGGTTGATTTAGCGATTTTTAGTCTTCACTTATCTGGGGTCTCTTCTATCTTAGGTAGGATTAACTTCTTGACCACTATTATTTGCTCACGTACTACAAAAAGAATCTCGTTAGACCGTCTTCCTCTCTTCTTATGGGCTATTGCTGTAACAGCAGTGCTCTTGATTACAAGGCTTCCCGTGTTAGCTGGGGCTATTACTATGTT
>gi|557950586|gb|KC495367.1|_Brachionus_calyciflorus_isolate_XA33_cytochrome_oxidase_subunit_I_(COI)_gene_partial_cds_mitochondrial
TGGGGTCTTATCTTGGAGATGAGCATTTATACAATGTACTCGTCACAGCTCATGCATTTGTAATGATTTTCTTTATAGTTATGCCAGTCTCTATGGGCGGCTTCGGTAATTGACTTATTCCACTTATGTTAGGGGTAGCTGATATGGCTTTCCCTCGTATGAATAATTTATCTTTCTGGCTTTTAGTCCCTGCATTTATGTTTTTACTTCTGTCTTCCGCTATTGATGCTGGAGCCGGTACAGGGTGGACTGTTTACCCTCCCCTTTCAGATTCGAGATACCATAGTGGTATTTCGGTTGATTTAGCGATTTTTAGTCTTCACTTATCTGGGGTCTCTTCTATCTTAGGTAGGATTAACTTCTTGACCACTATTATTTGCTCACGTACTACAAAAAGAATCTCGTTAGACCGTCTTCCTCTCTTCTTATGGGCTATTGCTGTAACAGCAGTGCTCTTGATTACAAGGCTTCCCGTGTTAGCTGGGGCTATTACTATGTT
>gi|557950588|gb|KC495368.1|_Brachionus_calyciflorus_isolate_XA5_cytochrome_oxidase_subunit_I_(COI)_gene_partial_cds_mitochondrial
TGGGGTCTTATCTTGGAGATGAGCATTTATACAATGTACTCGTCACAGCTCATGCATTTGTAATGATTTTCTTTATAGTTATGCCAGTCTCTATGGGCGGCTTCGGTAATTGACTTATTCCACTTATGTTAGGGGTAGCTGATATGGCTTTCCCTCGTATGAATAATTTATCTTTCTGGCTTTTAGTCCCTGCATTTATGTTTTTACTTCTGTCTTCCGCTATTGATGCTGGAGCCGGTACAGGGTGGACTGTTTACCCTCCCCTCTCAGATTCGAGATACCATAGTGGTATTTCGGTTGATTTAGCGATTTTTAGTCTTCACTTATCTGGGGTCTCTTCTATCTTAGGTAGGATTAACTTCTTGACCACTATTATTTGCTCACGTACTACAAAAAGAATCTCGTTAGACCGTCTTCCTCTCTTCTTATGGGCTATTGCTGTGACAGCAGTGCTCTTGATTACAAGGCTTCCCGTGCTAGCTGGGGCTATTACTATGTT
>gi|557950590|gb|KC495369.1|_Brachionus_calyciflorus_isolate_XA8_cytochrome_oxidase_subunit_I_(COI)_gene_partial_cds_mitochondrial
TGGGGTCTTATCTTGGAGATGAGCATTTATACAATGTACTCGTCACAGCTCATGCATTTGTAATGATTTTCTTTATAGTTATGCCAGTCTCTATGGGCGGCTTCGGTAATTGACTTATTCCACTTATGTTAGGGGTAGCTGATATGGCTTTCCCTCGTATGAATAATTTATCTTTCTGGCTTTTAGTCCCTGCATTTATGTTTTTACTTCTGTCTTCCGCTATTGATGCTGGAGCCGGTACAGGGTGGACTGTTTACCCCCCCCTCTCAGATTCGAGATACCATAGTGGTATTTCGGTTGATTTAGCGATTTTTAGTCTTCACTTATCTGGGGTCTCTTCTATCTTAGGTAGGATTAACTTCTTGACCACTATTATTTGCTCACGTACTACAAAAAGAATCTCGTTAGACCGTCTTCCTCTCTTCTTATGGGCCATTGCCGTGACAGCAGTGCTCTTGATTACAAGGCTTCCCGTGCTAGCTGGGGCTATTACTATGTT
>gi|557950592|gb|KC495370.1|_Brachionus_calyciflorus_isolate_XA14_cytochrome_oxidase_subunit_I_(COI)_gene_partial_cds_mitochondrial
TGGGGTCTTATCTTGGAGATGAGCATTTATACAATGTACTCGTCACAGCTCATGCATTTGTAATGATTTTCTTTATAGTTATGCCAGTCTCTATGGGCGGCTTCGGTAATTGACTTATTCCACTTATGTTAGGGGTAGCCGATATGGCTTTCCCTCGTATGAATAATTTATCTTTCTGGCTTTTAGTCCCTGCATTTATGTTTTTACTTCTGTCTTCCGCTATTGATGCTGGAGCCGGTACAGGGTGGACTGTTTACCCTCCCCTCTCAGATTCGAGATACCATAGTGGTATTTCGGTTGATTTAGCGATTTTTAGTCTTCACTTATCTGGGGTCTCTTCTATCTTAGGTAGGATTAACTTCTTGACCACTATTATTTGCTCACGTACTACAAAAAGAATCTCGTTAGACCGTCTTCCTCTCTTCTTATGGGCTATTGCTGTGACAGCAGTGCTCTTGATTACAAGGCTTCCCGTGCTAGCTGGGGCTATTACTATGTT
>gi|557950594|gb|KC495371.1|_Brachionus_calyciflorus_isolate_XB6_cytochrome_oxidase_subunit_I_(COI)_gene_partial_cds_mitochondrial
TGGGGTCTTATCTTGGAGATGAGCATTTATACAATGTACTCGTCACAGCTCATGCATTTGTAATGATTTTCTTTATAGTTATGCCAGTCTCTATGGGCGGCTTCGGTAATTGACTTATTCCACTTATGTTAGGGGTAGCTGATATGGCTTTCCCTCGTATGAATAATTTATCTTTCTGGCTTTTAGTCCCTGCATTTATGTTTTTACTTCTGTCTTCCGCTATTGATGCTGGAGCCGGTACAGGGTGGACTGTTTACCCTCCCCTCTCAGATTCGAGATACCATAGTGGTATTTCGGTTGATTCAGCGATTTTTAGTCTTCACTTATCTGGGGTCTCTTCTATCTTAGGTAGGATTAACTTCTTGACCACTATTATTTGCTCACGTACTACAAAAAGAATCTCGTTAGACCGTCTTCCTCTCTTCTTATGGGCTATTGCTGTGACAGCAGTGCTCTTGATTACAAGGCTTCCCGTGCTGGCTGGGGCTATTACTATGTT
>gi|557950596|gb|KC495372.1|_Brachionus_calyciflorus_isolate_XB24_cytochrome_oxidase_subunit_I_(COI)_gene_partial_cds_mitochondrial
TGGGGTCTTATCTTGGAGATGAGCATTTATACAATGTACTCGTCACAGCTCATGCATTTGTAATGATTTTCTTTATAGTTATGCCAGTCTCTATGGGCGGCTTCGGTAATTGACTTATTCCACTTATGTTAGGGGTAGCTGATATGGCTTTCCCTCGTATGAATAATTTATCTTTCTGGCTTTTAGTCCCTGCATTTATGTTTTTACTTCTGTCTTCCGCTATTGATGCTGGAGCCGGTACAGGGTGGACTGTTTACCCTCCCCTTTCAGATTCGAGATACCATAGTGGTATTTCGGTTGATTTAGCGATTTTTAGTCTTCACTTATCTGGGGTCTCTTCTATCTTAGGTAGGATTAACTTCTTGACCACTATTATTTGCTCACGTACTACAAAAAGAATCTCGTTAGACCGTCTTCCTCTCTTCTTATGGGCTATTGCTGTAACAGCAGTGCTCTTGATTACAAGGCTTCCCGTGTTAGCTGGGGCTATTACTATGTT
>gi|557950598|gb|KC495373.1|_Brachionus_calyciflorus_isolate_XB35_cytochrome_oxidase_subunit_I_(COI)_gene_partial_cds_mitochondrial
TGGGGTCTTATCTTGGAGATGAGCATTTGTACAATGTACTCGTCACAGCTCATGCATTTGTAATGATTTTCTTTATAGTTATGCCAGTCTCTATGGGCGGCTTCGGTAATTGACTTATTCCACTTATGTTAGGGGTAGCTGATATGGCTTTCCCTCGTATGAATAATTTATCTTTCTGGCTTTTAGTCCCTGCATTTATGTTTTTACTTCTGTCTTCCGCTATTGATGCTGGAGCCGGTACAGGGTGGACTGTTTACCCCCCCCTCTCAGATTCGAGATACCATAGTGGTATTTCGGTTGATTCAGCGATTTTTAGTCTTCACTTATCTGGGGTCTCTTCTATCTTAGGTAGGATTAACTTCTTGACCACTATTATTTGCTCACGTACTACAAAAAGAATCTCGTTAGACCGTCTTCCTCTCTTCTTATGGGCTATTGCCGTGACAGCAGTGCTCTTGATTACAAGGCTTCCCGTGCTAGCTGGGGCTATTACTATGTT
>gi|557950600|gb|KC495374.1|_Brachionus_calyciflorus_isolate_XB44_cytochrome_oxidase_subunit_I_(COI)_gene_partial_cds_mitochondrial
TGGGGTCTTATCTTGGAGATGAGCATTTATACAATGTACTCGTCACAGCTCATGCATTTGTAATGATTTTCTTTATAGTTATGCCAGTCTCTATGGGCGGCTTCGGTAATTGACTTATTCCACTTATGTTAGGGGTAGCTGATATGGCTTTCCCTCGTATGAATAATTTATCTTTCTGGCTTTTAGTCCCTGCATTTATGTTTTTACTTCTGTCTTCCGCTATTGATGCTGGAGCCGGTACAGGGTGGACTGTTTACCCTCCCCTCTCAGATTCGAGATACCATAGTGGTATTTCGGTTGATTTAGCGATTTTTAGTCTTCACTTATCTGGGGTCTCTTCTATCTTAGGTAGGATTAACTTCTTGACCACTATTATTTGCTCACGTACTACAAAAAGAATCTCGTTAGACCGTCTTCCTCTCTTCTTATGGGCTATTGCTGTGACAGCAGTGCTCTTGATTACAAGGCTTCCCGTGCTAGCTGGGGCTATTACTATGTT
>gi|557950602|gb|KC495375.1|_Brachionus_calyciflorus_isolate_XB5_cytochrome_oxidase_subunit_I_(COI)_gene_partial_cds_mitochondrial
TGGGGTCTTATCTTGGAGATGAGCATTTATACAATGTACTCGTCACAGCTCATGCATTTGTAATGATTTTCTTTATAGTTATGCCAGTCTCTATGGGCGGCTTCGGTAATTGACTTATTCCACTTATGTTAGGGGTAGCTGATATGGCTTTCCCTCGTATGAATAATTTATCTTTCTGGCTTTTAGTCCCTGCATTTATGTTTTTACTTCTGTCTTCCGCTATTGATGCTGGAGCCGGTACAGGGTGGACTGTTTACCCTCCCCTCTCAGATTCGAGATACCATAGTGGTATTTCGGTTGATTTAGCGATTTTTAGTCTTCACTTATCTGGGGTCTCTTCTATCTTAGGTAGGATTAACTTCTTGACCACTATTATTTGCTCACGTACTACAAAAAGAATCTCGTTAGACCGTCTTCCTCTCTTCTTATGGGCTATTGCTGTGACAGCAGTGCTCTTGATTACAAGGCTTCCCGTGCTAGCTGGGGCTATTACTATGTT
>gi|557950604|gb|KC495376.1|_Brachionus_calyciflorus_isolate_XB2_cytochrome_oxidase_subunit_I_(COI)_gene_partial_cds_mitochondrial
TGGGGTCTTATCTTGGAGATGAGCATTTATACAATGTACTCGTCACAGCTCATGCATTAGTAATGATTTTCTTTATAGTTATGCCAGTCTCTATGGGCGGCTTCGGTAATTGACTTATTCCACTTATGTTAGGGGTAGCTGATATGGCTTTCCCTCGTATGAATAATTTATCTTTCTGGCTTTTAGTCCCTGCATTTATGTTTTTACTTCTGTCTTCCGCTATTGATGCTGGAGCCGGTACAGGGTGGACTGTTTACCCTCCCCTCTCAGATTCGAGATACCATAGTGGTATTTCGGTTGATTTAGCGATTTTTAGTCTTCACTTATCTGGGGTCTCTTCTATCTTAGGTAGGATTAACTTCTTGACCACTATTATTTGCTCACGTACTACAAAAAGGATCTCGTTAGACCGTCTTCCTCTCTTCTTATGGGCTATTGCTGTGACAGCAGTGCTCTCGATTACAAGGCTTCCCGTGCTAGCTGGGGCTATTACTATGTT
>gi|557950606|gb|KC495377.1|_Brachionus_calyciflorus_isolate_XB26_cytochrome_oxidase_subunit_I_(COI)_gene_partial_cds_mitochondrial
TGGGGTCTTATCTTGGAGATGAGCATTTATACAATGTACTCGTCACAGCTCATGCATTTGTAATGATTTTCTTTATAGTTATGCCAGTCTCTATGGGCGGCTTCGGTAATTGACTTATTCCACTTATGTTAGGGGTAGCTGATATGGCTTTCCCTCGTATGAATAATTTATCTTTCTGGCTTTTAGTCCCTGCATTTATGTTTTTACTTCTGTCTTCCGCTATTGATGCTGGAGCCGGTACAGGGTGGACTGTTTACCCTCCCCTCTCAGATTCGAGATACCATAGTGGTATTTCGGTTGATTTAGCGATTTTTAGTCTTCACTTATCTGGGGTCTCTTCTATCTTAGGTAGGATTAACTTCTTGACCACTATTATTTGCTCACGTACTACAAAAAGAATCTCGTTAGACCGTCTTCCTCTCTTCTTATGGGCTATTGCTGTGACAGCAGTGCTCTTGATTACAAGGCTTCCCGTGCTAGCTGGGGCTATTACTATGTT
>gi|557950608|gb|KC495378.1|_Brachionus_calyciflorus_isolate_XB18_cytochrome_oxidase_subunit_I_(COI)_gene_partial_cds_mitochondrial
TGGGGTCTTATCTTGGAGATGAGCATTTATACAATGTACTCGTCACAGCTCATGCATTTGTAATGATTTTCTTTATAGTTATGCCAGTCTCTATGGGCGGCTTCGGTAATTGACTTATTCCACTTATGTTAGGGGTAGCTGATATGGCTTTCCCTCGTATGAATAATTTATCTTTCTGGCTTTTAGTCCCTGCATTTATGTTTTTACTTCTGTCTTCCGCTATTGATGCTGGAGCCGGTACAGGGTGGACTGTTTACCCTCCCCTTTCAGATTCGAGATACCATAGTGGTATTTCGGTTGATTTAGCGATTTTTAGTCTTCACTTATCTGGGGTCTCTTCTATCTTAGGTAGGATTAACTTCTTGACCACTATTATTTGCTCACGTACTACAAAAAGAATCTCGTTAGACCGTCTTCCTCTCTTCTTATGGGCTATTGCTGTAACAGCAGTGCTCTTGATTACAAGGCTTCCCGTGTTAGCTGGGGCTATTACTATGTT
>gi|557950610|gb|KC495379.1|_Brachionus_calyciflorus_isolate_XB25_cytochrome_oxidase_subunit_I_(COI)_gene_partial_cds_mitochondrial
TGGGGTCTTATCTTGGAGATGAGCATTTATACAATGTACTCGTCACAGCTCATGCATTTGTAATGATTTTCCTTATAGTTATGCCAGTCTCTATGGGCGGCTTCGGTAATTGACTTATTCCACTTATGTTAGGGGTAGCTGATATGGCTTTCCCTCGTATGAATAATTTATCTTTCTGGCTTTTAGTCCCTGCATTTATGTTTTTACTTCTGTCTTCCGCTATTGATGCTGGAGCCGGTACAGGGTGGACTGCTTACCCTCCCCTTTCAGATTCGAGATACCATAGTGGTATTTCGGTTGATTTAGCGATTTTTAGTCTTCACTTATCTGGGGTCTCTTCTATCTTAGGTAGGATTAACTTCTTGACCACTATTATTTGCTCACGTACTACAAAAAGAATCTCGTTAGACCGTCTTCCTCTCTTCTTATGGGCTATTGCTGTAACAGCAGTGCTCTTGATTACAAGGCTTCCTGTGTTAGCTGGGGCTATTACTATGTT
>gi|557950612|gb|KC495380.1|_Brachionus_calyciflorus_isolate_XB19_cytochrome_oxidase_subunit_I_(COI)_gene_partial_cds_mitochondrial
TGGGGTCTTATCTTGGAGATGAGCATTTATACAATGTACTCGTCACAGCTCATGCATTTGTGATGATTTTCTTTATAGTTATGCCAGTCTCTATGGGCGGCTTCGGTAATTGACTTATTCCACTTATGTTAGGGGTAGCTGATATGGCTTTCCCTCGTATGAATAATTTATCTTTCTGGCTTTTAGTCCCTGCATTTATGTTTTTACTTCTGTCTTCCGCTATTGATGCTGGAGCCGGTACAGGGTGGACTGTTTACCCTCCCCTTTCAGATTCGAGATACCATAGTGGTATTTCGGTTGATTTAGCGATTTTTAGTCTTCACTTATCTGGGGTCTCTTCTATCTTAGGTAGGATTAACTTCTTGACCACTATTATTTGCTCACGTACTACAAAAAGAATCTCGTTAGACCGTCTTCCTCTCTTCTTATGGGCTATTGCTGTAACAGCAGTGCTCTTGATTACAAGGCTTCCCGTGTTAGCTGGGGCTATTACTATGTT
>gi|557950614|gb|KC495381.1|_Brachionus_calyciflorus_isolate_XB14_cytochrome_oxidase_subunit_I_(COI)_gene_partial_cds_mitochondrial
TGGGGTCTTATCTTGGAGATGAGCATTTATACAATGTACTCGTCACAGCTCATGCATTTGTAATGATTTTCTTTATAGTTATGCCAGTCTCTATGGGCGGCTTCGGTAATTGACTTATTCCACTTATGTTAGGGGTAGCTGATATGGCTTTCCCTCGTATGAATAATTTATCTTTCTGGCTTTTAGTCCCTGCATTTATGTTTTTACTTCTGTCTTCCGCTATTGATGCTGGAGCCGGTACAGGGTGGACTGTTTACCCTCCCCTTTCAGATTCGAGATACCATAGTGGTATTTCGGTTGATTTAGCGATTTTTAGTCTTCACTTATCTGGGGTCTCTTCTATCTTAGGTAGGATTAACTTCTTGACCACTATTATTTGCTCACGTACTACAAAAAGAATCTCGTTAGACCGTCTTCCTCTCTTCTTATGGGCTATTGCTGTAACAGCAGTGCTCTTGATTACAAGGCTTCCCGTGTTAGCTGGGGCTATTACTATGTT
>gi|557950616|gb|KC495382.1|_Brachionus_calyciflorus_isolate_XB39_cytochrome_oxidase_subunit_I_(COI)_gene_partial_cds_mitochondrial
TGGGGTCTTATCTTGGAGATGAGCATTTATACAATGTACTCGTCACAGCTCATGCATTTGTAATGATTTTCTTTATAGTTATGCCAGTCTCTATGGGCGGCTTCGGTAATTGACTTATTCCACTTATGTTAGGGGTAGCTGATATGGCTTTCCCTCGTATGAATAATTTATCTTTCTGGCTTTTAGTCCCTGCATTTATGTTTTTACTTCTGTCTTCCGCTATTGATGCTGGAGCCGGTACAGGGTGGACTGTTTACCCTCCCCTTTCAGATTCGAGATACCATAGTGGTATTTCGGTTGATTTAGCGATTTTTAGTCTTCACTTATCTGGGGTCTCTTCTATCTTAGGTAGGATTAACTTCTTGACCACTATTATTTGCTCACGTACTACAAAAAGAATCTCGTTAGACCGTCTTCCTCTCTTCTTATGGGCTATTGCTGTAACAGCAGTGCTCTTGATTACAAGGCTTCCCGTGTTAGCTGGGGCTATTACTATGTT
>gi|557950618|gb|KC495383.1|_Brachionus_calyciflorus_isolate_XB43_cytochrome_oxidase_subunit_I_(COI)_gene_partial_cds_mitochondrial
TGGGGTCTTATCTTGGAGATGAGCATTTATACAATGTACTCGTCACAGCTCATGCATTTGTAATGATTTTCTTTATAGTTATGCCAGTCTCTATGGGCGGCTTCGGTAATTGACTTATTCCACTTATGTTAGGGGTAGCTGATATGGCTTTCCCTCGTATGAATAATTTATCTTTCTGGCTTTTAGTCCCTGCATTTATGTTTTTACTTCTGTCTTCCGCTATTGATGCTGGAGCCGGTACAGGGTGGACTGTTTACCCTCCCCTTTCAGATTCGAGATACCATAGTGGTATTTCGGTTGATTTAGCGATTTTTAGTCTTCACTTATCTGGGGTCTCTTCTATCTTAGGTAGGATTAACTTCTTGACCACTATTATTTGCTCACGTACTACAAAAAGAATCTCGTTAGACCGTCTTCCTCTCTTCTTATGGGCTATTGCTGTAACAGCAGTGCTCTTGATTACAAGGCTTCCCGTGTTAGCTGGGGCTATTACTATGTT
>gi|557950620|gb|KC495384.1|_Brachionus_calyciflorus_isolate_XB8_cytochrome_oxidase_subunit_I_(COI)_gene_partial_cds_mitochondrial
TGGGGTCTTATCTTGGAGATGAGCATTTATACAATGTACTCGTCACAGCTCATGCATTTGTAATGATTTTCTTTATAGTTATGCCAGTCTCTATGGGCGGCTTCGGTAATTGACTTATTCCACTTATGTTAGGGGTAGCTGATATGGCTTTCCCTCGTATGAATAATTTATCTTTCTGGCTTTTAGTCCCTGCATTTATGTTTTTACTTCTGTCTTCCGCTATTGATGCTGGAGCCGGTACAGGGTGGACTGTTTACCCCCCCCTCTCAGATTCGAGATACCATAGAGGTATTTCGGTTGATTTAGCGATTTTTAGTCTTCACTTATCTGGGGTCTCTTCTATCTTAGGTAGGATTAACTTCTTGACCACTATTATTTGCTCACGTACTACAAAAAGAATCTCGTTAGACCGTCTTCCTCTCTTCTTATGGGCTATTGCCGTGACAGCAGTGCTCTTGATTACAAGGCTTCCCGTGCTAGCTGGGGCTATTACTATGTT
>gi|557950622|gb|KC495385.1|_Brachionus_calyciflorus_isolate_XB28_cytochrome_oxidase_subunit_I_(COI)_gene_partial_cds_mitochondrial
TGGGGTCTTATCTTGGAGATGAGCATTTATACAATGTACTCGTCACAGCTCATGCATTTGTAATGATTTTCTTTATAGTTATGCCAGTCTCTATGGGCGGCTTCGGTAATTGACTTATTCCACTTATGTTAGGGGTAGCTGATATGGCTTTCCCTCGTATGAATAATTTATCTTTCTGGCTTTTAGTCCCTGCATTTATGTTTTTACTTCTGTCTTCCGCTATTGATGCTGGAGCCGGTACAGGGTGGACTGTTTACCCTCCCCTCTCAGATTCGAGATACCATAGTGGTATTTCGGTTGATTTAGCGATTTTTAGTCTTCACTTATCTGGGGTCTCTTCTATCTTAGGTAGGATTAACTTCTTGACCACTATTATTTGCTCACGTACTACAAAAAGAATCTCGTTAGACCGTCTTCCTCTCTTCTTATGGGCTATTGCTGTGACAGCAGTGCTCTTGATTACAAGGCTTCCCGTGCTAGCTGGGGCTATTACTATGTT
>gi|557950624|gb|KC495386.1|_Brachionus_calyciflorus_isolate_XB23_cytochrome_oxidase_subunit_I_(COI)_gene_partial_cds_mitochondrial
TGGGGTCTTATCTTGGAGATGAGCATTTATACAATGTACTCGTCACAGCTCATGCATTTGTAATGATTTTCTTTATAGTTATGCCAGTCTCTATGGGCGGCTTCGGTAATTGACTTATTCCACTTATGTTAGGGGTAGCTGATATGGCTTTCCCTCGTATGAATAATTTATCTTTCTGGCTTTTAGTCCCTGCATTTATGTTTTTACTTCTGTCTTCCGCTATTGATGCTGGAGCCGGTACAGGGTGGACTGTTTACCCTCCCCTCTCAGATTCGAGATACCATAGTGGTATTTCGGTTGATTTAGCGATTTTTAGTCTTCACTTATCTGGGGTCTCTTCTATCTTAGGTAGGATTAACTTCTTGACCACTATTATTTGCTCACGTACTACAAAAAGAATCTCGTTAGACCGTCTTCCTCTCTTCTTATGGGCTATTGCTGTGACAGCAGTGCTCTTGATTACAAGGCTTCCCGTGCTAGCTGGGGCTATTACTATGTT
>gi|557950626|gb|KC495387.1|_Brachionus_calyciflorus_isolate_XB3_cytochrome_oxidase_subunit_I_(COI)_gene_partial_cds_mitochondrial
TGGGGTCTTATCTTGGAGATGAGCATTTATACAATGTACTCGTCACAGCTCATGCATTTGTAATGATTTTCTTTATAGTTATGCCAGTCTCTATGGGCGGCTTCGGTAATTGACTTATTCCACTTATGTTAGGGGTAGCTGATATGGCTTTCCCTCGTATGAATAATTTATCTTTCTGGCTTTTAGTCCCTGCATTTATGTTTTTACTTCTGTCTTCCGCTATTGATGCTGGAGCCGGTACAGGGTGGACTGTTTACCCTCCCCTCTCAGATTCGAGATACCATAGTGGCATTTCGGTTGATTTAGCGATTTTTAGTCTTCACTTATCTGGGGTCTCTTCTATCTTAGGTAGGATTAACTTCTTGACCACTATTATTTGCTCACGTACTACAAAAAGAATCTCGTTAGACCGTCTTCCTCTCTTCTTATGGGCTATTGCTGTGACAGCAGAGCTCTTGATTACAAGGCTTCCCGTGCTAGCTGGGGCTATTACTATGTT
>gi|557950628|gb|KC495388.1|_Brachionus_calyciflorus_isolate_XB38_cytochrome_oxidase_subunit_I_(COI)_gene_partial_cds_mitochondrial
TGGGGTCTTATCTTGGAGATGAGCATTTATACAATGTACTCGTCACAGCTCATGCATTTGTAATGATTTTCCTTATAGTTATGCCAGTCTCTATGGGCGGCTTCGGTAATTGACTTATTCCACTTATGTTAGGGGTAGCTGATATGGCTTTCCCTCGTATGAATAATTTATCTTTCTGGCTTTTAGTCCCTGCATTTATGTTTTTACTTCTGTCTTCCGCTATTGATGCTGGAGCCGGTACAGGGTGGACTGTTTACCCTCCCCTCTCAGATTCGAGATACCATAGTGGTATTTCGGTTGATTTAGCGATTTTTAGTCTTCACTTATCTGGGGTCTCTTCTATCTTAGGTAGGATTAACTTCTTGACCACTATTATTTGCTCACGTACTACAAAAAGAATCTCGTTAGACCGTCTTCCTCTCTTCTTATGGGCTATTGCTGTGACAGCAGTGCTCTTGATTACAAGGCTTCCCGTGCTAGCTGGGGCTATTACTATGTT
>gi|557950630|gb|KC495389.1|_Brachionus_calyciflorus_isolate_XB32_cytochrome_oxidase_subunit_I_(COI)_gene_partial_cds_mitochondrial
TGGGGTCTTATCTTGGAGATGAGCATTTATACAATGTACTCGTCACAGCTCATGCATTTGTAATGATTTTCTTTATAGTTATGCCAGTCTCTATGGGCGGCTTCGGTAATTGACTTATTCCACTTATGTTAGGGGTAGCTGATATGGCTTTCCCTCGTATGAATAATTTATCTTTCTGGCTTTTAGTCCCTGCATTTATGTTTTTACTTCTGTCTTCCGCTATTGATGCTGGAGCCGGTACAGGGTGGACTGTTTACCCTCCCCTCTCAGATTCGAGATACCATAGTGGTATTTCGGTTGATTTAGCGATTTTTAGTCTTCACTTATCTGGGGTCTCTTCTATCTTAGGTAGGATTAACTTCTTGACCACTATTATTTGCTCACGTACTACAAAAAGAATCTCGTTAGACCGTCTTCCTCTCTTCTTATGGGCTATTGCTGTGACAGCAGTGCTCTTGATTACAAGGCTTCCCGTGCTAGCTGGGGCTATTACTATGTT
>gi|557950632|gb|KC495390.1|_Brachionus_calyciflorus_isolate_XB20_cytochrome_oxidase_subunit_I_(COI)_gene_partial_cds_mitochondrial
TGGGGTCTTATCTTGGAGATGAGCATTTATACAATGTACTCGTCACAGCTCATGCATTTGTAATGATTTTCTTTATAGTTATGCCAGTCTCTATGGGCGGCTTCGGTAATTGACTTATTCCACTTATGTTAGGGGTAGCTGATATGGCTTTCCCTCGTATGAATAATTTATCTTTCTGGCTTTTAGTCCCTGCATTTATGTTTTTACTTCTGTCTTCCGCTATTGATGCTGGAGCCGGTACAGGGTGGACTGTTTACCCTCCCCTTTCAGATTCGAGATACCATAGCGGTATTTCGGTTGATTTAGCGATTTTTAGTCTTCACTTATCTGGGGTCTCTTCTATCTTAGGTAGGATTAACTTCTTGACCACTATTATTTGCTCACGTACTACAAAAAGAATCTCGTTAGACCGTCTTCCTCTCTTCTTATGGGCTATTGCTGTAACAGCAGTGCTCTTGATTACAAGGCTTCCCGTGTTAGCTGGGGCTATTACTATGTT
>gi|557950634|gb|KC495391.1|_Brachionus_calyciflorus_isolate_XB16_cytochrome_oxidase_subunit_I_(COI)_gene_partial_cds_mitochondrial
TGGGGTCTTATCTTGGAGATGAGCATTTATACAATGTACTCGTCACAGCTCATGCATTTGTAATGATTTTCTTTATAGTTATGCCAGTCTCTATGGGCGGCTTCGGTAATTGACTTATTCCACTTATGTTAGGGGTAGCTGATATGGCTTTCCCTCGTATGAATAATTTATCTTTCTGGCTTTTAGTCCCTGCATTTATGTTTTTACTTCTGTCTTCCGCTATTGATGCTGGAGCCGGTACAGGGTGGACTGTTTACCCTCCCCTCTCAGATTCGAGATACCATAGTGGTATTTCGGTTGATTTAGCGATTTTTAGTCTTCACTTATCTGGGGTCTCTTCTATCTTAGGTAGGATTAACTTCTTGACCACTATTATTTGCTCACGTACTACAAAAAGAATCTCGTTAGACCGTCTTCCTCTCTTCTTATGGGCTATTGCTGTGACAGCAGTGCTCTTGATTACAAGGCTTCCCGTGCTAGCTGGGGCTATTACTATGTT
>gi|557950636|gb|KC495392.1|_Brachionus_calyciflorus_isolate_XB37_cytochrome_oxidase_subunit_I_(COI)_gene_partial_cds_mitochondrial
TGGGGTCTTATCTTGGAGATGAGCATTTATACAATGTACTCGTCACAGCTCATGCATTTGTAATGATTTTCTTTATAGTTATGCCAGTCTCTATGGGCGGCTTCGGTAATTGACTTATTCCACTTATGTTAGGGGTAGCTGATATGGCTTTCCCTCGTATGAATAATTTATCTTTCTGGCTTTTAGTCCCTGCATTTATGTTTTTACTTCTGTCTTCCGCTATTGATGCTGGAGCCGGTACAGGGTGGACTGTTTACCCTCCCCTCTCAGATTCGAGATACCATAGTGGTATTTCGGTTGATTTAGCGATTTTTAGTCTTCACTTATCTGGGGTCTCTTCTATCTTAGGTAGGATTAACTTCTTGACCACTATTATTTGCTCACGTACTACAAAAAGAATCTCGTTAGACCGTCTTCCTCTCTTCTTATGGGCTATTGCTGTGACAGCAGTGCTCTTGATTACAAGGCTTCCCGTGCTAGCTGGGGCTATTACTATGTT
>gi|557950638|gb|KC495393.1|_Brachionus_calyciflorus_isolate_XB46_cytochrome_oxidase_subunit_I_(COI)_gene_partial_cds_mitochondrial
TGGGGTCTTATCTTGGAGATGAGCATTTATACAATGTACTCGTCACAGCTCATGCATTTGTAATGATTTTCTTTATAGTTATGCCAGTCTCTATGGGCGGCTTCGGTAATTGACTTATTCCACTTATGTTAGGGGTAGCTGATATGGCTTTCCCTCGTATGAATAATTTATCTTTCTGGCTTTTAGTCCCTGCATTTATGTTTTTACTTCTGTCTTCCGCTATTGATGCTGGAGCCGGTACAGGGTGGACTGTTTACCCTCCCCTCTCAGATTCGAGATACCATAGTGGTATTTCGGTTGATTTAGCGATTTTTAGTCTTCACTTATCTGGGGTCTCTTCTATCTTAGGTAGGATTAACTTCTTGACCACTATTATTTGCTCACGTACTACAAAAAGAATCTCGTTAGACCGTCTTCCTCTCTTCTTATGGGCTATTGCTGTGACAGCAGTGCTCTTGATTACAAGGCTTCCCGTGCTAGCTGGGGCTATTACTATGTT
>gi|557950640|gb|KC495394.1|_Brachionus_calyciflorus_isolate_XB47_cytochrome_oxidase_subunit_I_(COI)_gene_partial_cds_mitochondrial
TGGGGTCTTATCTTGGAGATGAGCATTTATACAATGTACTCGTCACAGCTCATGCATTTGTAATGATTTTCTTTATAGTTATGCCAGTCTCTATGGGCGGCTTCGGTAATTGACTTATTCCACTTATGTTAGGGGTAGCTGATATGGCTTTCCCTCGTATGAATAATTTATCTTTCTGGCTTTTAGTCCCTGCATTTATGTTTTTACTTCTGTCTTCCGCTATTGATGCTGGAGCCGGTACAGGGTGGACTGTTTACCCTCCCCTCTCAGATTCGAGATACCATAGTGGTATTTCGGTTGATATAGCGATTTTTAGTCTTCACTTATCTGGGGTCTCTTCTATCTTAGGTAGGATTAACTTCTTGACCACTATTATTTGCTCACGTACTACAAAAAGAATCTCGTTAGACCGTCTTCCTCTCTTCTTATGGGCTATTGCTGTGACAGCAGTGCTCTTGATTACAAGGCTTCCCGTGCTAGCTGGGGCTATTACTATGTT
>gi|557950642|gb|KC495395.1|_Brachionus_calyciflorus_isolate_XB11_cytochrome_oxidase_subunit_I_(COI)_gene_partial_cds_mitochondrial
TGGGGTCTTATCTTGGAGATGAGCATTTATACAATGTACTCGTCACAGCTCATGCATTTGTAATGATTTTCTTTATAGTTATGCCAGTCTCTATGGGCGGCTTCGGTAATTGACTTATTCCACTTATGTTAGGGGTAGCTGATATGGCTTTCCCTCGTATGAATAATTTATCTTTCTGGCTTTTAGTCCCTGCATTTATGTTTTTACTTCTGTCTTCCGCTATTGATGCTGGAGCCGGTACAGGGTGGACTGTTTACCCCCCCCTCTCAGATTCGAGATACCATAGTGGTATTTCGGTTGATTTAGCGATTTTTAGTCTTCACTTATCTGGGGTCTCTTCTATCTTAGGTAGGATTAACTTCTTGACCACTATTATTTGCTCACGTACTACAAAAAGAATCTCGTTAGACCGTCTTCCTCTCTTCTTATGGGCTATTGCCGTGACAGCAGTGCTCTTGATTACAAGGCTTCCCGTGCTAGCTGGGGCTATTACTATGTT
>gi|557950644|gb|KC495396.1|_Brachionus_calyciflorus_isolate_XB13_cytochrome_oxidase_subunit_I_(COI)_gene_partial_cds_mitochondrial
TGGGGTCTTATCTTGGAGATGAGCATTTATACAATGTACTCGTCACAGCTCATGCATTTGTAATGATTTTCTTTATAGTTATGCCAGTCTCTATGGGCGGCTTCGGTAATTGACTTATTCCACTTATGTTAGGGGTAGCTGATATGGCTTTCCCTCGTATGAATAATTTATCTTTCTGGCTTTTAGTCCCTGCATTTATGTTTTTACTTCTGTCTTCCGCTATTGATGCTGGAGCCGGTACAGGGTGGACTGTTTACCCCCCCCTCTCAGATTCGAGATACCATAGTGGTATTTCGGTTGATTTAGCGATTTTTAGTCTTCACTTATCTGGGGTCTCTTCTATCTTAGGTAGGATTAACTTCTTGACCACTATTATTTGCTCACGTACTACAAAAAGAATCTCGTTAGACCGTCTTCCTCTCTTCTTATGGGCTATTGCCGTGACAGCAGTGCTCTTGATTACAAGGCTTCCCGTGCTAGCTGGGGCTATTACTATGTT
>gi|557950646|gb|KC495397.1|_Brachionus_calyciflorus_isolate_XB36_cytochrome_oxidase_subunit_I_(COI)_gene_partial_cds_mitochondrial
TGGGGTCTTATCTTGGAGATGAGCATTTATACAATGTACTCGTCACAGCTCATGCATTTGTAATGATTTTCTTTATAGTTATGCCAGTCTCTATGGGCGGCTTCGGTAATTGACTTATTCCACTTATGTTAGGGGTAGCTGATATGGCTTTCCCTCGTATGAATAATTTATCTTTCTGGTTTTTAGTCCCTGCATTTATGTTTTTACTTCTGTCTTCCGCTATTGATGCTGGAGCCGGTACAGGGTGGACTGTTTACCCTCCCCTCTCAGATTCGAGATACCATAGTGGTATTTCGGTTGATTTAGCGATTTTTAGTCTTCACTTATCTGGGGTCTCTTCTATCTTAGGTAGGATTAACTTCTTGACCACTATTATTTGCTCACGTACTACAAAAAGAATCTCGTTAGACCGTCTTCCTCTCTTCTTATGGGCTATTGCTGTGACAGCAGTGCTCTTGATTACAAGGCTTCCCGTGCTAGCTGGGGCTATTACTATGTT
>gi|557950648|gb|KC495398.1|_Brachionus_calyciflorus_isolate_XB22_cytochrome_oxidase_subunit_I_(COI)_gene_partial_cds_mitochondrial
TGGGGTCTTATCTTGGAGATGAGCATTTATACAATGTACTCGTCACAGCTCATGCATTTGTAATGATTTTCTTTATAGTTATGCCAGTCTCTATGGGCGGCTTCGGTAATTGACTTATTCCACTTATGTTAGGGGTAGCTGATATGGCTTTCCCTCGTATGAATAATTTATCTTTCTGGCTTTTAGCCCCTGCATTTATGTTTTTACTTCTGTCTTCCGCTATTGATGCTGGAGCCGGTACAGGGTGGACTGTTTACCCTCCCCTTTCAGATTCGAGATACCATAGTGGTATTTCGGTTGATTTAGCGATTTTTAGTCTTCACTTATCTGGGGTCTCTTCTATCTTAGGTAGGATTAACTTCTTGACCACTATTATTTGCTCACGTACTACAAAAAGAATCTCGTTAGACCGTCTTCCTCTCTTCTTATGGGCTATTGCTGTAACAGCAGTGCTCTTGATTACAAGGCTTCCCGTGTTAGCTGGGGCTATTACTATGTT
>gi|557950650|gb|KC495399.1|_Brachionus_calyciflorus_isolate_XB15_cytochrome_oxidase_subunit_I_(COI)_gene_partial_cds_mitochondrial
TGGGGTCTTATCTTGGAGATGAGCATTTATACAATGTACTCGTCACAGCTCATGCATTTGTAATGATTTTCTTTATAGTTATGCCAGTCTCTATGGGCGGCTTCGGTAATTGACTTATTCCACTTATGTTAGGGGTAGCTGATATGGCTTTCCCTCGTATGAATAATTTATCTTTCTGGCTTTTAGTCCCTGCATTTATGTTTTTACTTCTGTCTTCCGCTATTGATGCTGGAGCCGGTACAGGGTGGACTGTTTACCCTCCCCTTTCAGATTCGAGATACCATAGTGGTATTTCGGTTGATTTAGCGATTTTTAGTCTTCACTTATCTGGGGTCTCTTCTATCTTAGGTAGGATTAACTTCTTGACCACTATTATTTGCTCACGTACTACAAAAAGAATCTCGTTAGACCGTCTTCCTCTCTTCTTATGGGCTATTGCTGTAACAGCAGTGCTCTTGATTACAAGGCTTCCCGTGTTAGCTGGGGCTATTACTATGTT
>gi|557950652|gb|KC495400.1|_Brachionus_calyciflorus_isolate_XB42_cytochrome_oxidase_subunit_I_(COI)_gene_partial_cds_mitochondrial
TGGGGTCTTATCTTGGAGATGAGCATTTATACAATGTACTCGTCACAGCTCATGCATTTGTAATGATTTTCTTTATAGTTATGCCAGTCTCTATGGGCGGCTTCGGTAATTGACTTATTCCACTTATGTTAGGGGTAGCTGATATGGCTTTCCCTCGTATGAATAATTTATCTTTCTGGCTTTTAGTCCCTGCATTTATGTTTTTACTTCTGTCTTCCGCTATTGATGCTGGAGCCGGTACAGGGTGGACTGTTTACCCTCCCCTTTCAGATTCGAGATACCATAGTGGTATTTCGGTTGATTTAGCGATTTTTAGTCTTCACTTATCTGGGGTCTCTTCTATCTTAGGTAGGATTAACTTCTTGACCACTATTATTTGCTCACGTACTACAAAAAGAATCTCGTTAGACCGTCTTCCTCTCTTCTTATGGGCTATTGCTGTAACAGCAGTGCTCTTGATTACAAGGCTTCCCGTGTTAGCTGGGGCTATTACTATGTT
>gi|557950654|gb|KC495401.1|_Brachionus_calyciflorus_isolate_XB45_cytochrome_oxidase_subunit_I_(COI)_gene_partial_cds_mitochondrial
TGGGGTCTTATCTTGGAGATGAGCATTTATACAATGTACTCGTCACAGCTCATGCATTTGTAATGATTTTCTTTATAGTTATGCCAGTCTCTATGGGCGGCTTCGGTAATTGACTTATTCCACTTATGTTAGGGGTAGCTGATATGGCTTTCCCTCGTATGAATAATTTATCTTTCTGGCTTTTAGTCCCTGCATTTATGTTTTTACTTCTGTCTTCCGCTATTGATGCTGGAGCCGGTACAGGGTGGACTGTTTACCCTCCCCTCTCAGATTCGAGATACCATAGTGGTATTTCGGTTGATTTAGCGATTTTTAGTCTTCACTTATCTGGGGTCTCTTCTATCTTAGGTAGGATTAACTTCTTGACCACTATTATTTGCTCACGTACTACAAAAAGAATCTCGTTAGACCGTCTTCCTCTCTTCTTATGGGCTATTGCTGTGACAGCAGTGCTCTTGATTACAAGGCTTCCCGTGCTAGCTGGGGCTATTACTATGTT
>gi|557950656|gb|KC495402.1|_Brachionus_calyciflorus_isolate_XB9_cytochrome_oxidase_subunit_I_(COI)_gene_partial_cds_mitochondrial
TGGGGTCTTATCTTGGAGATGAGCATTTATACAATGTACTCGTCACAGCTCATGCATTTGTAATGATTTTCTTTATAGTTATGCCAGTCTCTATGGGCGGCTTCGGTAATTGACTTATTCCACTTATGTTAGGGGTAGCTGATATGGCTTTCCCTCGTATGAATAATTTATCTTTCTGGCTTTTAGTCCCTGCATTTATGTTTTTACTTCTGTCTTCCGCTATTGATGCTGGAGCCGGTACAGGGTGGACTGTTTACCCTCCCCTTTCAGATTCGAGATACCATAATGGTATTTCGGTTGATTTAGCGATTTTTAGTCTTCACTTATCTGGGGTCTCTTCTATCTTAGGTAGGATTAACTTCTTGACCACTATTATTTGCTCACGTACTACAAAAAGAATCTCGTTAGACCGTCTTCCTCTCTTCTTATGGGCTATTGCTGTAACAGCAGTGCTCTTGATTACAAGGCTTCCCGTGTTAGCTGGGGCTATTACTATGTT
>gi|557950658|gb|KC495403.1|_Brachionus_calyciflorus_isolate_XC21_cytochrome_oxidase_subunit_I_(COI)_gene_partial_cds_mitochondrial
TGGGGTCTTATCTTGGAGATGAGCATTTATACAATGTACTCGTCACAGCTCATGCATTTGTAATGATTTTCTTTATAGTTATGCCAGTCTCTATGGGCGGCTTCGGTAATTGACTTATTCCACTTATGTTAGGGGTAGCTGATATGGCTTTCCCTCGTATGAATAATTTATCTTTCTGGCTTTTAGTCCCTGCATTTATGTTTTTACTTCTGTCTTCCGCTATTGATGCTGGAGCCGGTACAGGGTGGACTGTTTACCCTCCCCTCTCAGATTCGAGATACCATAGTGGTATTTCGGTTGATTTAGCGATTTTTAGTCTTCACTTATCTGGGGTCTCTTCTATCTTAGGTAGGATTAACTTCTTGACCACTATTATTTGCTCACGTACTACAAAAAGAATCTCGTTAGACCGTCTTCCTCTCTTCTTATGGGCTATTGCTGTGACAGCAGTGCTCTTGATTACAAGGCTTCCCGTGCTAGCTGGGGCTATTACTATGTT
>gi|557950660|gb|KC495404.1|_Brachionus_calyciflorus_isolate_XC5_cytochrome_oxidase_subunit_I_(COI)_gene_partial_cds_mitochondrial
TGGGGTCTTATCTTGGAGATGAGCATTTATACAATGTACTCGTCACAGCTCATGCATTTGTAATGATTTTCTTTATAGTTATGCCAGTCTCTATGGGCGGCTTCGGTAATTGACTTATTCCACTTATGTTAGGGGTAGCTGATATGGCTTTCCCTCGTATGAATAATTTATCTTTCTGGCTTTTAGTCCCTGCATTTATGTTTTTACTTCTGTCTTCCGCTATTGATGCTGGAGCCGGTACAGGGTGGACTGTTTACCCTCCCCTTTCAGATTCGAGATACCATAGTGGTATTTCGGTTGATTTAGCGATTTTTAGTCTTCACTTATCTGGGGTCTCTTCTATCTTAGGTAGGATTAACTTCTTGACCACTATTATTTGCTCACGTACTACAAAAAGAATCTCGTTAGACCGTCTTCCTCTCTTCTTATGGGCTATTGCTGTAACAGCAGTGCTCTTGATTACAAGGCTTCCCGTGTTAGCTGGGGCTATTACTATGTT
>gi|557950662|gb|KC495405.1|_Brachionus_calyciflorus_isolate_XC16_cytochrome_oxidase_subunit_I_(COI)_gene_partial_cds_mitochondrial
TGGGGTCTTATCTTGGAGATGAGCATTTATACAATGTACTCGTCACAGCTCATGCATTTGTAATGATTTTCTTTATAGTTATGCCAGTCTCTATGGGCGGCTTCGGTAATTGACTTATTCCACTTATGTTAGGGGTAGCTGATATGGCTTTCCCTCGTATGAATAATTTATCTTTCTGGCTTTTAGTCCCTGCATTTATGTTTTTACTTCTGTCTTCCGCTATTGATGCTGGAGCCGGTACAGGGTGGACTGTTTACCCTCCCCTTTCAGATTCGAGATACCATAGTGGTATTTCGGTTGATTTAGCGATTTTTAGTCTTCACTTATCTGGGGTCTCTTCTATCTTAGGTAGGATTAACTTCTTGACCACTATTATTTGCTCACGTACTACAAAAAGAATCTCGTTAGACCGTCTTCCTCTCTTCTTATGGGCTATTGCTGTAACAGCAGTGCTCTTGATTACAAGGCTTCCCGTGTTAGCTGGGGCTATTACTATGTT
>gi|557950664|gb|KC495406.1|_Brachionus_calyciflorus_isolate_XC20_cytochrome_oxidase_subunit_I_(COI)_gene_partial_cds_mitochondrial
TGGGGTCTTATCTTGGAGATGAGCATTTATACAATGTACTCGTCACAGCTCATGCATTTGTAATGATTTTCTTTATAGTTATGCCAGTCTCCATGGGCGGCTTCGGTAATTGACTTATTCCACTTATGTTAGGGGTAGCTGATATGGCTTTCCCTCGTATGAATAATTTATCTTTCTGGCTTTTAGTCCCTGCATTTATGTTTTTACTTCTGTCTTCCGCTATTGATGCTGGAGCCGGTACAGGGTGGACTGTTTACCCTCCCCTTTCAGATTCGAGATACCATAGTGGTATTTCGGTTGATTTAGCGATTTTTAGTCTTCACTTATCTGGGGTCTCTTCTATCTTAGGTAGGATTAACTTCTTGACCACTATTATTTGCTCACGTACTACAAAAAGAATCTCGTTAGACCGTCTTCCTCTCTTCTTATGGGCTATTGCTGTAACAGCAGTGCTCTTGATTACAAGGCTTCCCGTGTTAGCTGGGGCTATTACTATGTT
>gi|557950666|gb|KC495407.1|_Brachionus_calyciflorus_isolate_XC8_cytochrome_oxidase_subunit_I_(COI)_gene_partial_cds_mitochondrial
TGGGGTCTTATCTTGGAGATGAGCATTTATACAATGTACTCGTCACAGCTCATGCATTTGTAATGATTTTCTTTATAGTTATGCCAGTCTCTATGGGCGGCTTCGGTAATTGACTTATTCCACTTATGTTAGGGGTAGCTGATATGGCTTTCCCTCGTATGAATAATTTATCTTTCTGGCTTTTAGTCCCTGCATTTATGTTTTTACTTCTGTCTTCCGCTATTGATGCTGGAGCCGGTACAGGGTGGACTGTTTACCCTCCCCTCTCAGATTCGAGATACCATAGTGGTATTTCGGTTGATTTAGCGATTTTTAGTCTTCACTTATCTGGGGTCTCTTCTATCTTAGGTAGGATTAACTTCTTGACCACTATTATTTGCTCACGTACTACAAAAAGAATCTCGTTAGACCGTCTTCCTCTCTTCTTATGGGCTATTGCTGTGACAGCAGTGCTCTTGATTACAAGGCTTCCCGTGCTAGCTGGGGCTATTACTATGTT
>gi|557950668|gb|KC495408.1|_Brachionus_calyciflorus_isolate_XC3_cytochrome_oxidase_subunit_I_(COI)_gene_partial_cds_mitochondrial
TGGGGTCTTATCTTGGAGATGAGCATTTATACAATGTACTCGTCACAGCTCATGCATTTGTAATGATTTTCTTTATAGTTATGCCAGTCTCTATGGGCGGCTTCGGTAATTGACTTATTCCACTTATGTTAGGGGTAGCTGATATGGCTTTCCCTCGTATGAATAATTTATCTTTCTGGCTTTTAGTCCCTGCATTTATGTTTTTACTTCTGTCTTCCGCTATTGATGCTGGAGCCGGTACAGGGTGGACTGTTTACCCTCCCCTTTCAGATTCGAGATACCATAGTGGTATTTCGGTTGATTTAGCGATTTTTAGTCTTCACTTATCTGGGGTCTCTTCTATCTTAGGTAGGATTAACTTCTTGACCACTATTATTTGCTCACGTACTACAAAAAGAATCTCGTTAGACCGTCTTCCTCTCTTCTTATGGGCTATTGCTGTAACAGCAGTGCTCTTGATTACAAGGCTTCCCGTGTTAGCTGGGGCTATTACTATGTT
>gi|557950670|gb|KC495409.1|_Brachionus_calyciflorus_isolate_XC15_cytochrome_oxidase_subunit_I_(COI)_gene_partial_cds_mitochondrial
TGGGGTCTTATCTTGGAGATGAGCATTTATACAATGTACTCGTCACAGCTCATGCATTTGTAATGATTTTCTTTATAGTTATGCCAGTCTCTATGGGCGGCTTCGGTAATTGACTTATTCCACTTATGTTAGGGGTAGCTGATATGGCTTTCCCTCGTATGAATAATTTATCTTTCTGGCTTTTAGTCCCTGCATTTATGTTTTTACTTCTGTCTTCCGCTATTGATGCTGGAGCCGGTACAGGGTGGACTGTTTACCCTCCCCTTTCAGATTCGAGATACCATAGTGGTATTTCGGTTGATTTAGCGATTTTTAGTCTTCACTTATCTGGGGTCTCTTCTATCTTAGGTAGGATTAACTTCTTGACCACTATTATTTGCTCACGTACTACAAAAAGAATCTCGTTAGACCGTCTTCCTCTCTTCTTATGGGCTATTGCTGTAACAGCAGTGCTCTTGATTACAAGGCTTCCCGTGTTAGCTGGGGCTATTACTATGTT
>gi|557950672|gb|KC495410.1|_Brachionus_calyciflorus_isolate_XC14_cytochrome_oxidase_subunit_I_(COI)_gene_partial_cds_mitochondrial
TGGGGTCTTATCTTGGAGATGAGCATTTATACAATGTACTCGTCACAGCTCATGCATTTGTAATGATTTTCTTTATAGTTATGCCAGTCTCTATGGGCGGCTTCGGTAATTGACTTATTCCACTTATGTTAGGGGTAGCTGATATGGCTTTCCCTCGTATGAATAATTTATCTTTCTGGCTTTTAGTCCCTGCATTTATGTTTTTACTTCTGTCTTCCGCTATTGATGCTGGAGCCGGTACAGGGTGGACTGTTTACCCTCCCCTTTCAGATTCGAGATACCATAGTGGTATTTCGGTTGATTTAGCGATTTTTAGTCTTCACTTATCTGGGGTCTCTTCTATCTTAGGTAGGATTAACTTCTTGACCACTATTATTTGCTCACGTACTACAAAAAGAATCTCGTTAGACCGTCTTCCTCTCTTCTTATGGGCTATTGCTGTAACAGCAGTGCTCTTGATTACAAGGCTTCCCGTGTTAGCTGGGGCTATTACTATGTT
>gi|557950674|gb|KC495411.1|_Brachionus_calyciflorus_isolate_XC7_cytochrome_oxidase_subunit_I_(COI)_gene_partial_cds_mitochondrial
TGGGGTCTTATCTTGGAGATGAGCATTTATACAATGTACTCGTCACAGCTCATGCATTTGTAATGATTTTCTTTATAGTTATGCCAGTCTCTATGGGCGGCTTCGGTAATTGACTTATTCCACTTATGTTAGGGGTAGCTGATATGGCTTTCCCTCGTATGAATAATTTATCTTTCTGGCTTTTAGTCCCTGCATTTATGTTTTTACTTCTGTCTTCCGCTATTGATGCTGGAGCCGGTACAGGGTGGACTGTTTACCCTCCCCTTTCAGATTCGAGATACCATAGTGGTATTTCGGTTGATTTAGCGATTTTTAGTCTTCACTTATCTGGGGTCTCTTCTATCTTAGGTAGGATTAACTTCTTGACCACTATTATTTGCTCACGTACTACAAAAAGAATCTCGTTAGACCGTCTTCCTCTCTTCTTATGGGCTATTGCTGTAACAGCAGTGCTCTTGATTACAAGGCTTCCCGTGTTAGCTGGGGCTATTACTATGTT
>gi|557950676|gb|KC495412.1|_Brachionus_calyciflorus_isolate_XC78_cytochrome_oxidase_subunit_I_(COI)_gene_partial_cds_mitochondrial
TGGGGTCTTATCTTGGAGATGAGCATTTATACAATGTACTCGTCACAGCTCATGCATTTGTAATGGTTTTCTTTATAGTTATGCCAGTCTCTATGGGCGGCTTCGGTAATTGACTTATTCCACTTATGTTAGGGGTAGCTGATATGGCTTTCCCTCGTATGAATAATTTATCTTTCTGGCTTTTAGTCCCTGCATTTATGTTTTTACTTCTGTCTTCCGCTATTGATGCTGGAGCCGGTACAGGGTGGACTGTTTACCCTCCCCTCTCAGATTCGAGATACCATAGTGGTATTTCGGTTGATTTAGCGATTTTTAGTCTTCACTTATCTGGGGTCTCTTCTATCTTAGGTAGGATTAACTTCTTGACCACTATTATTTGCTCACGTACTACAAAAAGAATCTCGTTAGACCGTCTTCCTCTCTTCTTATGGGCTATTGCTGTGACAGCAGTGCTCTTGATTACAAGGCTTCCCGTGCTAGCTGGGGCTATTACTATGTT
>gi|557950678|gb|KC495413.1|_Brachionus_calyciflorus_isolate_XC17_cytochrome_oxidase_subunit_I_(COI)_gene_partial_cds_mitochondrial
TGGGGTCTTATCTTGGAGATGAGCATTTATACAATGTACTCGTCACAGCTCATGCATTTGTAATGATTTTCTTTATAGTTATGCCAGTCTCTATGGGCGGCTTCGGTAATTGACTTATTCCACTTATGTTAGGGGTAGCTGATATGGCTTTCCCTCGTATGAATAATTTATCTTTCTGGCTTTTAGTCCCTGCATTTATGTTTTTACTTCTGTCTTCCGCTATTGATGCTGGAGCCGGTACAGGGTGGACTGTTTACCCTCCCCTTTCAGATTCGAGATACCATAGTGGTATTTCGGTTGATTTAGCGATTTTTAGTCTTCACTTATCTGGGGTCTCTTCTATCTTAGGTAGGATTAACTTCTTGACCACTATTATTTGCTCACGTACTACAAAAAGAATCTCGTTAGACCGTCTTCCTCTCTTCTTATGGGCTATTGCTGTAACAGCAGTGCTCTTGATTACAAGGCTTCCCGTGTTAGCTGGGGCTATTACTATGTT
>gi|557950680|gb|KC495414.1|_Brachionus_calyciflorus_isolate_XC4_cytochrome_oxidase_subunit_I_(COI)_gene_partial_cds_mitochondrial
TGGGGTCTTATCTTGGAGATGAGCATTTATACAATGTACTCGTCACAGCTCATGCATTTGTAATGATTTTCTTTATAGTTATGCCAGTCTCTATGGGCGGCTTCGGTAATTGACTTATTCCACTTATGTTAGGGGTAGCTGATATGGCTTTCCCTCGTATGAATAATTTATCTTTCTGGTTATTAGTCCCTGCATTTATGTTTTTACTTCTGTCTTCCGCTATTGATGCTGGAGCCGGTACAGGGTGGACTGTTTACCCTCCCCTCTCAGATTCGAGATACCATAGTGGTATTTCGGTTGATTTAGCGATTTTTAGTCTTCACTTATCTGGGGTCTCTTCTATCTTAGGTAGGATTAACTTCTTGACCACTATTATTTGCTCACGTACTACAAAAAGAATCTCGTTAGACCGTCTTCCTCTCTTCTTATGGGCTATTGCTGTGACAGCAGTGCTCTTGATTACAAGGCTTCCCGTGCTAGCTGGGGCTATTACTATGTT
>gi|557950682|gb|KC495415.1|_Brachionus_calyciflorus_isolate_XC22_cytochrome_oxidase_subunit_I_(COI)_gene_partial_cds_mitochondrial
TGGGGTCTTATCTTGGAGATGAGCATTTATACAATGTACTCGTCACAGCTCATGCATTTGTAATGATTTTCTTTATAGTTATGCCAGTCTCTATGGGCGGCTTCGGTAATTGACTTATTCCACTTATGTTAGGGGTAGCTGATATGGCTTTCCCTCGTATGAATAATTTATCTTTCTGGCTTTTAGTCCCTGCATTTATGTTTTTACTTCTGTCTTCCGCTATTGATGCTGGAGCCGGTACAGGGTGGACTGTTTACCCTCCCCTCTCAGATTCGAGATACCATAGTGGTATTTCGGTTGATTTAGCGATTTTTAGTCTTCACTTATCTGGGGTCTCTTCTATCTTAGGTAGGATTAACTTCTTGACCACTATTATTTGCTCACGTACTACAAAAAGAATCTCGTTAGACCGTCTTCCTCTCTTCTTATGGGCTATTGCTGTGACAGCAGTGCTCTTGATTACAAGGCTTCCCGTGCTAGCTGGGGCTATTACTATGTT
>gi|557950684|gb|KC495416.1|_Brachionus_calyciflorus_isolate_XD12_cytochrome_oxidase_subunit_I_(COI)_gene_partial_cds_mitochondrial
TGGGGTCTTATCTTGGAGATGAGCATTTATACAATGTACTCGTCACAGCTCATGCATTTGTAATGATTTTCTTTATAGTTATGCCAGTCTCTATGGGCGGCTTCGGTAATTGACTTATTCCACTTATGTTAGGGGTAGCTGATATGGCTTTCCCTCGTATGAATAATTTATCTTTCTGGCTTTTAGTCCCTGCATTTATGTTTTTACTTCTGTCTTCCGCTATTGATGCTGGAGCCGGTACAGGGTGGACTGTTTACCCTCCCCTCTCAGATTCGAGATACCATAGTGGTATTTCGGTTGATTTAGCGATTTTTAGTCTTCACTTATCTGGGGTCTCTTCTATCTTAGGTAGGATTAACTTCTTGACCACTATTATTTGCTCACGTACTACAAAAAGAATCTCGTTAGACCGTCTTCCTCTCTTCTTATGGGCTATTGCTGTGACAGCAGTGCTCTTGATTACAAGGCTTCCCGTGCTAGCTGGGGCTATTACTATGTT
>gi|557950686|gb|KC495417.1|_Brachionus_calyciflorus_isolate_XD4_cytochrome_oxidase_subunit_I_(COI)_gene_partial_cds_mitochondrial
TGGGGTCTTATCTTGGAGATGAGCATTTATACAATGTACTCGTCACAGCTCATGCATTTGTAATGATTTTCTTTATAGTTATGCCAGTCTCTATGGGCGGCTTCGGTAATTGACTTATTCCACTTATGTTAGGGGTAGCTGATATGGCTTTCCCTCGTATGAATAATTTATCTTTCTGGCTTTTAGTCCCTGCATTTATGTTTTTACTTCTGTCTTCCGCTATTGATGCTGGAGCCGGTACAGGGTGGACTGTTTACCCTCCCCTCTCAGATTCGAGATACCATAGTGGTATTTCGGTTGATTTAGCGATTTTTAGTCTTCACTTATCTGGGGTCTCTTCTATCTTAGGTAGGATTAACTTCTTGACCACTATTATTTGCTCACGTACTACAAAAAGAATCTCGTTAGACCGTCTTCCTCTCTTCTTATGGGCTATTGCTGTGACAGCAGTGCTCTTGATTACAAGGCTTCCCGTGCTAGCTGGGGCTATTACTATGTT
>gi|557950688|gb|KC495418.1|_Brachionus_calyciflorus_isolate_XD22_cytochrome_oxidase_subunit_I_(COI)_gene_partial_cds_mitochondrial
TGGGGTCTTATCTTGGAGATGAGCATTTATACAATGTACTCGTCACAGCTCATGCATTTGTAATGATTTTCTTTATAGTTATGCCAGTCTCTATGGGCGGCTTCGGTAATTGACTTATTCCACTTATGTTAGGGGTAGCTGATATGGCTTTCCCTCGTATGAATAATTTATCTTTCTGGCTTTTAGTCCCTGCATTTGTGTTTTTACTTCTGTCTTCCGCTATTGATGCTGGAGCCGGTACAGGGTGGACTGTTTACCCTCCCCTCTCAGATTCGAGATACCATAGTGGTATTTCGGTTGATTTAGCGATTTTTAGTCTTCACTTATCTGGGGTCTCTTCTATCTTAGGTAGGATTAACTTCTTGACCACTATTATTTGCTCACGTACTACAAAAAGAATCTCGTTAGACCGTCTTCCTCTCTTCTTATGGGCTATTGCTGTGACAGCAGTGCTCTTGATTACAAGGCTTCCCGTGCTAGCTGGGGCTATTACTATGTT
>gi|557950690|gb|KC495419.1|_Brachionus_calyciflorus_isolate_XD16_cytochrome_oxidase_subunit_I_(COI)_gene_partial_cds_mitochondrial
TGGGGTCTTATCTTGGAGATGAGCATTTATACAATGTACTCGTCACAGCTCATGCATTTGTAATGATTTTCTTTATAGTTATGCCAGTCTCTATGGGCGGCTTCGGTAATTGACTTATTCCACTTATGTTAGGGGTAGCTGATATGGCTTTCCCTCGTATGAATAATTTATCTTTCTGGCTTTTAGTCCCTGCATTTATGTTTTTACTTCTGTCTTCCGCTATTGATGCTGGAGCCGGTACAGGGTGGACTGTTTACCCTCCCCTTTCAGATTCGAGATACCATAGTGGTATTTCGGTTGATTTAGCGATTTTTAGTCTTCACTTATCTGGGGTCTCTTCTATCTTAGGTAGGATTAACTTCTTGACCACTATTATTTGCTCACGTACTACAAAAAGAATCTCGTTAGACCGTCTTCCTCTCTTCTTATGGGCTATTGCTGTAACAGCAGTGCTCTTGATTACAAGGCTTCCCGTGTTAGCTGGGGCTATTACCATGTT
>gi|557950692|gb|KC495420.1|_Brachionus_calyciflorus_isolate_XD13_cytochrome_oxidase_subunit_I_(COI)_gene_partial_cds_mitochondrial
TGGGGTCTTATCTTGGAGATGAGCATTTATACAATGTACTCGTCACAGCTCATGCATTTGTAATGATTTTCTTTATAGTTATGCCAGTCTCTATGGGCGGCTTCGGTAATTGACTTATTCCACTTATGTTAGGGGTAGCTGATATGGCTTTCCCTCGTATGAATAATTTATCTTTCTGGCTTTTAGTCCCTGCATTTATGTTTTTACTTCTGTCTTCCGCTATTGATGCTGGAGCCGGTACAGGGTGGACTGTTTACCCTCCCCTTTCAGATTCGAGATACCATAGTGGTATTTCGGTTGATTTAGCGATTTTTAGTCTTCACTTATCTGGGGTCTCTTCTGTCTTAGGTAGGATTAACTTCTTGACCACTATTATTTGCTCACGTACTACAAAAAGAATCTCGTTAGACCGTCTTCCTCTCTTCTTATGGGCTATTGCTGTAACAGCAGTGCTCTTGATTACAAGGCTTCCCGTGTTAGCTGGGGCTATTACTATGTT
>gi|557950694|gb|KC495421.1|_Brachionus_calyciflorus_isolate_XD18_cytochrome_oxidase_subunit_I_(COI)_gene_partial_cds_mitochondrial
TGGGGTCTTATCTTGGAGATGAGCATTTATACAATGTACTCGTCACAGCTCATGCATTTGTAATGATTTTCTTTATAGTTATGCCAGTCTCTATGGGCGGCTTCGGTAATTGACTTATTCCACTTATGTTAGGGGTAGCTGATATGGCTTTCCCTCGTATGAATAATTTATCTTTCTGGCTTTTAGTCCCTGCATTTATGTTTTTACTTCTGTCTTCCGCTATTGATGCTGGAGCCGGTACAGGGTGGACTGTTTACCCTCCCCTCTCAGATTCGAGATACCATAGTGGTATTTCGGTTGATTTAGCGATTTTTAGTCTTCACTTATCTGGGGTCTCTTCTATCTTAGGTAGGATTAACTTCTTGACCACTATTATTTGCTCACGTACTACAAAAAGAATCTCGTTAGACCGTCTTCCTCTCTTCTTATGGGCTATTGCTGTGACAGCAGTGCTCTTGATTACAAGGCTTCCCGTGCTAGCTGGGGCTATTACTATGTT
>gi|557950696|gb|KC495422.1|_Brachionus_calyciflorus_isolate_XD23_cytochrome_oxidase_subunit_I_(COI)_gene_partial_cds_mitochondrial
TGGGGTCTTATCTTGGAGATGAGCATTTATACAATGTACTCGTCACAGCTCATGCATTTGTAATGATTTTCTTTATAGTTATGCCAGTCTCTATGGGCGGCTTCGGTAATTGACTTATTCCACTTATGTTAGGGGTAGCTGATATGGCTTTCCCTCGTATGAATAATTTATCTTTCTGGCTTTTAGTCCCTGCATTTATGTTTTTACTTCTGTCTTCCGCTATTGATGCTGGAGCCGGTACAGGGTGGACTGTTTACCCTCCCCTCTCAGATTCGAGATACCATAGTGGTATTTCGGTTGATTTAGCGATTTTTAGTCTTCACTTATCTGGGGTCTCTTCTATCTTAGGTAGGATTAACTTCTTGACCACTATTATTTGCTCACGTACTACAAAAAGAATCTCGTTAGACCGTCTTCCTCTCTTCTTATGGGCTATTGCTGTGACAGCAGTGCTCTTGATTACAAGGCTTCCCGTGCTAGCTGGGGCTATTACTATGTT
>gi|557950698|gb|KC495423.1|_Brachionus_calyciflorus_isolate_XD52_cytochrome_oxidase_subunit_I_(COI)_gene_partial_cds_mitochondrial
TGGGGTCTTATCTTGGAGATGAGCATTTATACAATGTACTCGTCACAGCTCATGCATTTGTAATGATTTTCTTTATAGTTATGCCAGTCTCTATGGGCGGCTTCGGTAATTGACTTATTCCACTTATGTTAGGGGTAGCTGATATGGCTTTCCCTCGTATGAATAATTTATCTTTCTGGCTTTTAGTCCCTGCATTTATGTTTTTACTTCTGTCTTCCGCTATTGATGCTGGAGCCGGTACAGGGTGGACTGTTTACCCTCCCCTCTCAGATTCGAGATACCATAGTGGTATTTCGGTTGATTTAGCGATTTTTAGTCTTCACTTATCTGGGGTCTCTTCTATCTTAGGTAGGATTAACTTCTTGACCACTATTATTTGCTCACGTACTACAAAAAGAATCTCGTTAGACCGTCTTCCTCTCTTCTTATGGGCTATTGCTGTGACAGCAGTGCTCTTGATTACAAGGCTTCCCGTGCTAGCTGGGGCTATTACTATGTT
>gi|557950700|gb|KC495424.1|_Brachionus_calyciflorus_isolate_XD55_cytochrome_oxidase_subunit_I_(COI)_gene_partial_cds_mitochondrial
TGGGGTCTTATCTTGGAGATGAGCATTTATACAATGTACTCGTCACAGCTCATGCATTTGTAATGATTTTCTTTATAGTTATGCCAGTCTCTATGGGCGGCTTCGGTAATTGACTTATTCCACTTATGTTAGGGGTAGCTGATATGGCTTTCCCTCGTATGAATAATTTATCTTTCTGGCTTTTAGTCCCTGCATTTATGTTTTTACTTCTGTCTTCCGCTATTGATGCTGGAGCCGGTACAGGGTGGACTGTTTACCCTCCCCTTTCAGATTCGAGATACCATAGTGGTATTTCGGTTGATTTAGCGATTTTTAGTCTTCACTTATCTGGGGTCTCTTCTATCTTAGGTAGGATTAACTTCTTGACCACTATTATTTGCTCACGTACTACAAAAAGAATCTCGTTAGACCGTCTTCCTCTCTTCTTATGGGCTATTGCTGTAACAGCAGTGCTCTTGATTACAAGGCTTCCCGTGTTAGCTGGGGCTATTACTATGTT
>gi|557950702|gb|KC495425.1|_Brachionus_calyciflorus_isolate_XD19_cytochrome_oxidase_subunit_I_(COI)_gene_partial_cds_mitochondrial
TGGGGTCTTATCTTGGAGATGAGCATTTATACAATGTACTCGTCACAGCTCATGCATTTGTAATGATTTTCTTTATAGTTATGCCAGTCTCTATGGGCGGCTTCGGTAATTGACTTATTCCACTTATGTTAGGGGTAGCTGATATGGCTTTCCCTCGTGTGAATAATTTATCTTTCTGGCTTTTAGTCCCTGCATTTATGTTTTTACTTCTGTCTTCCGCTATTGATGCTGGAGCCGGTACAGGGTGGACTGTTTACCCTCCCCTCTCAGATTCGAGATACCATAGTGGTATTTCGGTTGATTTAGCGATTTTTAGTCTTCACTTATCTGGGGTCTCTTCTATCTTAGGTAGGATTAACTTCTTGACCACTATTATTTGCTCACGTACTACAAAAAGAATCTCGTTAGACCGTCTTCCTCTCTTCTTATGGGCTATTGCTGTGACAGCAGTGCTCTTGATTACAAGGCTTCCCGTGCCAGCTGGGGCTATTACTATGTT
>gi|557950704|gb|KC495426.1|_Brachionus_calyciflorus_isolate_XD21_cytochrome_oxidase_subunit_I_(COI)_gene_partial_cds_mitochondrial
TGGGGTCTTATCTTGGAGATGAGCATTTATACAATGTACTCGTCACAGCTCATGCATTTGTAATGATTTTCTTTATAGTTATGCCAGTCTCTATGGGCGGCTTCGGTAATTGACTTATTCCACTTATGTTAGGGGTAGCTGATATGGCTTTCCCTCGTATGAATAATTTATCTTTCTGGCTTTTAGTCCCTGCATTTATGTTTTTACTTCTGTCTTCCGCTATTGATGCTGGAGCCGGTACAGGGTGGACTGTTTACCCTCCCCTCTCAGATTCGAGATACCATAGTGGTATTTCGGTTGATTTAGCGATTTTTAGTCTTCACTTATCTGGGGTCTCTTCTATCTTAGGTAGGATTAACTTCTTGACCACTATTATTTGCTCACGTACCACAAAAAGAATCTCGTTAGACCGTCTTCCTCTCTTCTTATGGGCTATTGCTGTGACAGCAGTGCTCTTGATTACAAGGCTTCCCGTGCTAGCTGGGGCTATTACTATGTT
>gi|557950706|gb|KC495427.1|_Brachionus_calyciflorus_isolate_XD10_cytochrome_oxidase_subunit_I_(COI)_gene_partial_cds_mitochondrial
TGGGGTCTTATCTTGGAGATGAGCATTTATACAATGTACTCGTCACAGCTCATGCATTTGTAATGATTTTCTTTATAGTTATGCCAGTCTCTATGGGCGGCTTCGGTAATTGACTTATTCCACTTATGTTAGGGGTAGCTGATATGGCTTTCCCTCGTATGAATAATTTATCTTTCTGGCTTTTAGTCCCTGCATTTATGTTTTTACTTCTGTCTTCCGCTATTGATGCTGGAGCCGGTACAGGGTGGACTGTTTACCCTCCCCTTTCAGATTCGAGATACCATAGTGGTATTTCGGTTGATTTAGCGATTTTTAGTCTTCACTTATCTGGGGTCTCTTCTATCTTAGGTAGGATTAACTTCTTGACCACTATTATTTGCTCACGTACTACAAAAAGAATCTCGTTAGACCGTCTTCCTCTCTTCTTATGGGCTATTGCTGTAACAGCAGTGCTCTTGATTACAAGGCTTCCCGTGTTAGCTGGGGCTATTACTATGTT
>gi|557950708|gb|KC495428.1|_Brachionus_calyciflorus_isolate_XD20_cytochrome_oxidase_subunit_I_(COI)_gene_partial_cds_mitochondrial
TGGGGTCTTATCTTGGAGATGAGCATTTATACAATGTACTCGTCACAGCTCATGCATTTGTAATGATTTTCTTTATAGTTATGCCAGTCTCTATGGGCGGCTTCGGTAATTGACTTATTCCACCTATGTTAGGGGTAGCTGATATGGCTTTCCCTCGTATGAATAATTTATCTTTCTGGCTTTTAGTCCCTGCATTTATGTTTTTACTTCTGTCTTCCGCTATTGATGCTGGAGCCGGTACAGGGTGGACTGTTTACCCTCCCCTCTCAGATTCGAGATACCATAGTGGTATTTCGGTTGATTTAGCGATTTTTAGTCTTCACTTATCTGGGGTCTCTTCTATCTTAGGTAGGATTAACTTCTTGACCACTATTATTTGCTCACGTACTACAAAAAGAATCTCGTTAGACCGTCTTCCTCTCTTCTTATGGGCTATTGCTGTGACAGCAGTGCTCTTGATTACAAGGCTTCCCGTGCTAGCTGGGGCTATTACTATGTT
>gi|557950710|gb|KC495429.1|_Brachionus_calyciflorus_isolate_XD15_cytochrome_oxidase_subunit_I_(COI)_gene_partial_cds_mitochondrial
TGGGGTCTTATCTTGGAGATGAGCATTTATACAACGTACTCGTCACAGCTCATGCATTTGTAATGATTTTCTTTATAGTTATGCCAGTCTCTATGGGCGGCTTCGGTAATTGACTTATTCCACTTATGTTAGGGGTAGCTGATATGGCTTTCCCTCGTATGAATAATTTATCTTTCTGGCTTTTAGTCCCTGCATTTATGTTTTTACTTCTGTCTTCCGCTATTGATGCTGGAGCCGGTACAGGGTGGACTGTTTACCCCCCCCTCTCAGATTCGAGATACCATAGTGGTATTTCGGTTGATTTAGCGATTTTTAGTCTTCACTTATCTGGGGTCTCTTCTATCTTAGGTAGGATTAACTTCTTGACCACTATTATTTGCTCACGTACTACAAAAAGAATCTCGTTAGACCGTCTTCCTCTCTTCTTATGGGCTATTGCCGTGACAGCAGTGCTCTTGATTACGAGGCTTCCCGTGCTAGCTGGGGCTATTACTATGTT
>gi|557950712|gb|KC495430.1|_Brachionus_calyciflorus_isolate_XD1_cytochrome_oxidase_subunit_I_(COI)_gene_partial_cds_mitochondrial
TGGGGTCTTATCTTGGAGATGAGCATTTATACAATGTACTCGTCACAGCTCATGCATTTGTAATGATTTTCTTTATAGTTATGCCAGTCTCTATGGGCGGCTTCGGTAATTGACTTATTCCACTTATGTTAGGGGTAGCTGATATGGCTTTCCCTCGTATGAATAATTTATCTTTCTGGCTTTTAGTCCCTGCATTTATGTTTTTACTTCTGTCTTCCGCTATTGATGCTGGAGCCGGTACAGGGTGGACTGTTTACCCTCCCCTCTCAGATTCGAGATACCATAGTGGTATTTCGGTTGATTTAGCGATTTTTAGTCTTCACTTATCTGGGGTCTCTTCTATCTTAGGTAGGATTAACTTCTTGACCACTATTATTTGCTCACGTACTACAAAAAGAATCTCGTTAGACCGTCTTCCTCTCTTCTTATGGGCTATTGCTGTGACAGCAGTGCTCTTGATTACAAGGCTTCCCGTGCTAGCTGGGGCTATTACTATGTT
>gi|557950714|gb|KC495431.1|_Brachionus_calyciflorus_isolate_XD33_cytochrome_oxidase_subunit_I_(COI)_gene_partial_cds_mitochondrial
TGGGGTCTTATCTTGGAGATGAGCATTTATACAATGTACTCGTCACAGCTCATGCATTTGTAATGATTTTCTTTATAGTTATGCCAGTCTCTATGGGCGGCTTCGGTAATTGACTTATTCCACTTATGTTAGGGGTAGCTGATATGGCTTTCCCTCGTATGAATAATTTATCTTTCTGGCTTTTAGTCCCTGCATTTATGTTTTTACTTCTGTCTTCCGCTATTGATGCTGGAGCCGGTACAGGGTGGACTGTTTACCCCCCCCTCTCAGATTCGAGATACCATAGTGGTATTTCGGTTGATTTAGCGATTTTTAGTCTTCACTTATCTGGGGTCTCTTCTATCTTAGGTAGGATTAACTTCTTGACCACTATTATTTGCTCACGTACTACAAAAAGAATCTCGTTAGACCGTCTTCCTCTCTTCTTATGGGCTATTGCCGTGACAGCAGTGCTCTTGATTACAAGGCTTCCCGTGCTAGCTGGGGCTATTACTATGTT
>gi|557950716|gb|KC495432.1|_Brachionus_calyciflorus_isolate_XD14_cytochrome_oxidase_subunit_I_(COI)_gene_partial_cds_mitochondrial
TGGGGTCTTATCTTGGAGATGAGCATTTATACAATGTACTCGTCACAGCTCATGCATTTGTAATGATTTTCTTTATAGTTATGCCAGTCTCTATGGGCGGCTTCGGTAATTGACTTATTCCACTTATGTTAGGGGTAGCTGATATGGCTTTCCCTCGTATGAATAATTTATCTTTCTGGCTTTTAGTCCCTGCATTTATGTTTTTACTTCTGTCTTCCGCTATTGATGCTGGAGCCGGTACAGGGTGGACTGTTTACCCTCCCCTCTCAGATTCGAGATACCATAGTGGTATTTCGGTTGATTTAGCGATTTTTAGTCTTCACTTATCTGGGGTCTCTTCTATCTTAGGTAGGATTAACTTCTTGACCACTATTATTTGCTCACGTACTACAAAAAGAATCTCGTTAGACCGTCTTCCTCTCTTCTTATGGGCTATTGCTGTGACAGCAGTGCTCTTGATTACAAGGCTTCCCGTGCTAGCTGGGGCTATTACTATGTT
>gi|557950718|gb|KC495433.1|_Brachionus_calyciflorus_isolate_XD56_cytochrome_oxidase_subunit_I_(COI)_gene_partial_cds_mitochondrial
TGGGGTCTTATCTTGGAGATGAGCATTTATACAATGTACTCGTCACAGCTCATGCATTTGTAATGATTTTCTTTATAGTTATGCCAGTCTCCATGGGCGGCTTCGGTAATTGACTTATTCCACTTATGTTAGGGGTAGCTGATATGGCTTTCCCTCGTATGAATAATTTATCTTTCTGGCTTTTAGTCCCTGCATTTATGTTTTTACTTCTGTCTTCCGCTATTGATGCTGGAGCCGGTACAGGGTGGACTGTTTACCCTCCCCTCTCAGATTCGAGATACCATAGTGGTATTTCGGTTGATTTAGCGATTTTTAGTCTTCACTTATCTGGGGTCTCTTCTATCTTAGGTAGGATTAACTTCTTGACCACTATTATTTGCTCACGTACTACAAAAAGAATCTCGTTAGACCGTCTTCCTCTCTTCTTATGGGCTATTGCTGTGACAGCAGTGCTCTTGATTACAAGGCTTCCCGTGCTAGCTGGGGCTATTACTATGTT
>gi|557950720|gb|KC495434.1|_Brachionus_calyciflorus_isolate_XD30_cytochrome_oxidase_subunit_I_(COI)_gene_partial_cds_mitochondrial
TGGGGTCTTATCTTGGAGATGAGCATTTATACAATGTACTCGTCACAGCTCATGCATTTGTAATGATTTTCTTTATAGTTATGCCAGTCTCTATGGGCGGCTTCGGTAATTGACTTATTCCACTTATGTTAGGGGTAGCTGATATGGCTTTCCCTCGTATGAATAATTTATCTTTCTGGCTTTTAGTCCCTGCATTTATGTTTTTACTTCTGTCTTCCGCTATTGATGCTGGAGCCGGTACAGGGTGGACTGTTTACCCTCCCCTTTCAGATTCGAGATACCATAGTGGTATTTCGGTTGATTTAGCGATTTTTAGTCTTCACTTATCTGGGGTCTCTTCTATCTTAGGTAGGATTAACTTCTTGACCACTATTATTTGCTCACGTACTACAAAAAGAATCTCGTTAGACCGTCTTCCTCTCTTCTTATGGGCTATTGCTGTAACAGCAGTGCTCTTGATTACAAGGCTTCCCGTGTTAGCTGGGGCTATTACTATGTT
>gi|557950722|gb|KC495435.1|_Brachionus_calyciflorus_isolate_XD8_cytochrome_oxidase_subunit_I_(COI)_gene_partial_cds_mitochondrial
TGGGGTCTTATCTTGGAGATGAGCATTTATACAATGTACTCGTCACAGCTCATGCATTTGTAATGATTTTCTTTATAGTTATGCCAGTCTCTATGGGCGGCTTCGGTAATTGACTTATTCCACTTATGTTAGGGGTAGCTGATATGGCTTTCCCTCGTATGAATAATTCATCTTTCTGGCTTTTAGTCCCTGCATTTATGTTTTTACTTCTGTCTTCCGCTATTGATGCTGGAGCCGGTACAGGGTGGACTGTTTACCCCCCCCTCTCAGATTCGAGATACCATAGTGGTATTTCGGTTGATTTAGCGATTTTTAGTCTTCACTTATCTGGGGTCTCTTCTATCTTAGGTAGGATTAACTTCTTGACCACTATTATTTGCTCACGTACTACAAAAAGAATCTCGTTAGACCGTCTTCCTCTCTTCTTATGGGCTATTGCCGTGACAGCAGTGCTCTTGATTACAAGGCTTCCCGTGCTAGCTGGGGCTATTACTATGTT
>gi|694191674|gb|KM051940.1|_Brachionus_calyciflorus_voucher_K276CAL_cytochrome_c_oxidase_subunit_1_(COI)_gene_partial_cds_mitochondrial
TTGGTTCTTATCTAGGAGACGAGCACTTATACAATGTCTTAGTTACAGCTCATGCTTTCGTTATAATTTTTTTCATAGTTATACCTGTTTCTATAGGAGGGTTTGGTAATTGGTTAATTCCTCTTATGTTAGGTGTAGCGGATATAGCATTTCCTCGAATGAATAATTTATCTTTCTGACTTCTAGTCCCAGCTTTTATGCTTTTATTACTATCTTCAGCAATTGATGCAGGTGTAGGTACAGGGTGAACAGTTTATCCTCCTTTGTCCGATTCAAGATACCATAGAGGTATTTCTGTTGATTTAGCTATTTTTAGACTTCATTTATCTGGTGTTTCATCTATCTTAGGTAGAATTAATTTTTTGACTACTATTATTTGTTCTCGTACTACAAAAAGAATCTCTTTAGATCGTTTACCTTTATTTTTATGGGCCGTCATTGTTACTGCAATTCTTTTGATTACTAGACTTCCAGTTCTAGCAGGAGCTATCACTATACT
>gi|557950724|gb|KC495436.1|_Brachionus_calyciflorus_isolate_XD29_cytochrome_oxidase_subunit_I_(COI)_gene_partial_cds_mitochondrial
TGGGGTCTTATCTTGGAGATGAGCATTTATACAATGTACTCGTCACAGCTCATGCATTTGTAATGATTTTCTTTATAGTTATGCCAGTCTCTATGGGCGGCTTCGGTAATTGACTTATTCCACTTATGTTAGGGGTAGCTGATATGGCTTTCCCTCGTATGAATAATTTATCTTTCTGGCTTTTAGTCCCTGCATTTATGCTTTTACTTCTGTCTTCCGCTATTGATGCTGGAGCCGGTACAGGGTGGACTGTTTACCCTCCCCTCTCAGATTCGAGATACCATAGTGGTATTTCGGTTGATTTAGCGATTTTTAGTCTTCACTTATCTGGGGTCTCTTCTATCTTAGGTAGGATTAACTTCTTGACCACTATTATTTGCTCACGTACTACAAAAAGAATCTCGTTAGACCGTCTTCCTCTCTTCTTATGGGCTATTGCTGTGACAGCAGTGCTCTTGATTACAAGGCTTCCCGTGCTAGCTGGGGCTATTACTATGTT
>gi|478437256|gb|JX293051.1|_Brachionus_calyciflorus_isolate_Gul_cytochrome_c_oxidase_subunit_I_(COI)_gene_partial_cds_mitochondrial
TTGGTTCTTATTTAGGAGATGAGCATCTTTATAATGTTTTAGTAACAGCTCATGCCTTTGTAATGATTTTCTTTATAGTTATGCCTGTCTCTATAGGAGGTTTTGGTAACTGGTTAATTCCTCTTATGTTAGGAGTAGCAGATATGGCATTTCCTCGAATGAATAATTTATCTTTTTGACTTTTAGTTCCAGCTTTTATGTTTTTACTTCTTTCCTCAGCAATTGATGCAGGTGTTGGTACAGGTTGAACTGTTTATCCTCCTCTATCTGATTCCAGATACCATAGAGGTATTTCAGTAGATTTAGCTATTTTTAGACTTCATTTATCTGGTATTTCTTCTATTTTAGGTAGAATTAATTTTTTAACTACAATTATCTGTTCTCGTACAACAAAGAGAATTTCTTTAGATCGTTTNCCTTTATTCTTATGAGCTGTTGCTGTTACAGCAATTCTATTAATTACTAGGCTTCCAGTACTAGCTGGTGCTATTACAATGCT
>gi|401879969|gb|JX216552.1|_Brachionus_plicatilis_group_sp._MEG-2012_voucher_ECOCHZ-AG0407_cytochrome_oxidase_subunit_1_(COI)_gene_partial_cds_mitochondrial
TTGGTTCTTATATTGGTGATGAACATTTATATAATGTACTCGTTACTGCTCACGCTTTTGTTATGATTTTCTTTATGGTTATACCTGTGTCTATAGGTGGTTTTGGAAATTGATTAATTCCATTAATATTAGGAGTTGCTGATATAGCATTCCCTCGTATAAATAATTTATCTTTCTGATTACTAGTTCCCGCCTTTTTACTTCTTTTACTGTCCTCTGCTATTGATGCAGGTGCAGGTACGGGTTGAACTGTTTACCCCCCTCTTTCAGATTCTACTTACCATGCTGGTGTTTCTGTAGATCTAGCTATTTTTAGTTTACACTTATCTGGTATTTCTTCTATCTTAGGTAGAATTAATTTTTTAACTACTATTATTTGTTCTCGTACTACAAAAAGAGTTTCTCTTGATCGTTTACCTTTAATGTTATGAGCTATTGCTGTTACAGCTGTTTTACTAATTACTAGTCTTCCTGTTCTTGCTGGTGCAATTACAATACT
>gi|772455246|gb|KP161920.1|_Brachionus_plicatilis_isolate_Francesca_41_106_Bplic_SW_cytochrome_c_oxidase_subunit_I_(COI)_gene_partial_cds_mitochondrial
TAGGCTCTTACTTAGGTGACGAGCACCTTTATAATGTCTTAGTGACTGCACACGCCTTTGTAATGATTTTCTTCATAGTTATGCCTGTGTCAATGGGAGGATTTGGTAATTGGTTAATTCCTCTGATGCTAGGTGTTGCTGACATGGCTTTCCCTCGTATAAATAACTTATCCTTTTGACTGTTAGTGCCAGCCTTTATGTTTCTTCTGTTGTCCTCCGCTATTGATGCAGGGGCCGGTACCGGTTGAACCGTGTACCCACCTCTATCGGATTCTACTTATCACGCAGGTGTTTCTGTTGATTTAGCGATTTTTAGCCTACACCTATCTGGTATTTCTTCTATTCTAGGTAGAATCAACTTTCTTACTACTATCATTTGTTCTCGTACCACAAAGAGGGTCTCTTTAGACCGTCTGCCCTTAATGCTTTGAGCTATTGCTGTTACGGCTGTTCTCCTAATTACTAGACTTCCAGTGCTAGCTGGGGCTATCACAATGCT
>gi|772455250|gb|KP161922.1|_Brachionus_plicatilis_isolate_Francesca_38_105_Bplic_SW_cytochrome_c_oxidase_subunit_I_(COI)_gene_partial_cds_mitochondrial
TAGGCTCTTACTTAGGTGACGAGCACCTTTATAATGTCTTAGTGACTGCACACGCCTTTGTAATGATTTTCTTCATAGTTATGCCTGTGTCAATGGGAGGATTTGGTAATTGGTTAATTCCTCTGATGCTAGGTGTTGCTGACATGGCTTTCCCTCGTATAAATAACTTATCCTTTTGACTGTTAGTGCCAGCCTTTATGTTTCTTCTGTTGTCCTCCGCTATTGATGCAGGGGCCGGTACCGGTTGAACCGTGTACCCACCTCTATCGGATTCTACTTATCACGCAGGTGTTTCTGTTGATTTAGCGATTTTTAGCCTACACCTATCTGGTATTTCTTCTATTCTAGGTAGAATCAACTTTCTTACTACTATCATTTGTTCTCGTACCACAAAGAGGGTCTCTTTAGACCGTCTGCCCTTAATGCTTTGAGCTATTGCTGTTACGGCTGTTCTCCTAATTACTAGACTTCCAGTGCTAGCTGGGGCTATCACAATGCT
>gi|772455252|gb|KP161923.1|_Brachionus_plicatilis_isolate_Francesca_37_105_Bplic_SW_cytochrome_c_oxidase_subunit_I_(COI)_gene_partial_cds_mitochondrial
TAGGCTCTTACTTAGGTGACGAGCACCTTTATAATGTCTTAGTGACTGCACACGCCTTTGTAATGATTTTCTTCATAGTTATGCCTGTGTCAATGGGAGGATTTGGTAATTGGTTAATTCCTCTGATGCTAGGTGTTGCTGACATGGCTTTCCCTCGTATAAATAACTTATCCTTTTGACTGTTAGTGCCAGCCTTTATGTTTCTTCTGTTGTCCTCCGCTATTGATGCAGGGGCCGGTACCGGTTGAACCGTGTACCCACCTCTATCGGATTCTACTTATCACGCAGGTGTTTCTGTTGATTTAGCGATTTTTAGCCTACACCTATCTGGTATTTCTTCTATTCTAGGTAGAATCAACTTTCTTACTACTATCATTTGTTCTCGTACTACAAAGAGGGTCTCTTTAGACCGTCTGCCCTTAATGCTTTGAGCTATTGCTGTTACGGCTGTTCTCCTAATTACTAGACTTCCAGTGCTAGCTGGGGCTATCACAATGCT
>gi|772455254|gb|KP161924.1|_Brachionus_plicatilis_isolate_Francesca_46_106_Bplic_SW_cytochrome_c_oxidase_subunit_I_(COI)_gene_partial_cds_mitochondrial
TAGGCTCTTACTTAGGTGACGAGCACCTTTATAATGTCTTAGTGACTGCACACGCCTTTGTAATGATTTTCTTCATAGTTATGCCTGTGTCAATGGGAGGATTTGGTAATTGGTTAATTCCTCTGATGCTAGGTGTTGCTGACATGGCTTTCCCTCGTATAAATAACTTATCCTTTTGACTGTTAGTGCCAGCCTTTATGTTTCTTCTGTTGTCCTCCGCTATTGATGCAGGGGCCGGTACCGGTTGAACCGTGTACCCACCTCTATCGGATTCTACTTATCACGCAGGTGTTTCTGTTGATTTAGCGATTTTTAGCCTACACCTATCTGGTATTTCTTCTATTCTAGGTAGAATCAACTTTCTTACTACTATCATTTGTTCTCGTACTACAAAGAGGGTCTCTTTAGACCGTCTGCCCTTAATGCTTTGAGCTATTGCTGTTACGGCTGTTCTCCTAATTACTAGACTTCCAGTGCTAGCTGGGGCTATCACAATGCT
>gi|772455256|gb|KP161925.1|_Brachionus_plicatilis_isolate_Francesca_33_105_Bplic_SW_cytochrome_c_oxidase_subunit_I_(COI)_gene_partial_cds_mitochondrial
TAGGCTCTTACTTAGGTGACGAGCACCTTTATAATGTCTTAGTGACTGCACACGCCTTTGTAATGATTTTCTTCATAGTTATGCCTGTGTCAATGGGAGGATTTGGTAATTGGTTAATTCCTCTGATGCTAGGTGTTGCTGACATGGCTTTCCCTCGTATAAATAACTTATCCTTTTGACTGTTAGTGCCAGCCTTTATGTTTCTTCTGTTGTCCTCCGCTATTGATGCAGGGGCCGGTACCGGTTGAACCGTGTACCCACCTCTATCGGATTCTACTTATCACGCAGGTGTTTCTGTTGATTTAGCGATTTTTAGCCTACACCTATCTGGTATTTCTTCTATTCTAGGTAGAATCAACTTTCTTACTACTATCATTTGTTCTCGTACTACAAAGAGGGTCTCTTTAGACCGTCTGCCCTTAATGCTTTGAGCTATTGCTGTTACGGCTGTTCTCCTAATTACTAGACTTCCAGTGCTAGCTGGGGCTATCACAATGCT
>gi|772455258|gb|KP161926.1|_Brachionus_plicatilis_isolate_Francesca_49_110_Bplic_SW_cytochrome_c_oxidase_subunit_I_(COI)_gene_partial_cds_mitochondrial
TAGGCTCTTACTTAGGTGACGAGCACCTTTATAATGTCTTAGTGACTGCACACGCCTTTGTAATGATTTTCTTCATAGTTATGCCTGTGTCAATGGGAGGATTTGGTAATTGGTTAATTCCTCTGATGCTAGGTGTTGCTGACATGGCTTTCCCTCGTATAAATAACTTATCCTTTTGACTGTTAGTGCCAGCCTTTATGTTTCTTCTGTTGTCCTCCGCTATTGATGCAGGGGCCGGTACCGGTTGAACCGTGTACCCACCTCTATCGGATTCTACTTATCACGCAGGTGTTTCTGTTGATTTAGCGATTTTTAGCCTACACCTATCTGGTATTTCTTCTATTCTAGGTAGAATCAACTTTCTTACTACTATCATTTGTTCTCGTACTACAAAGAGGGTCTCTTTAGACCGTCTGCCCTTAATGCTTTGAGCTATTGCTGTTACGGCTGTTCTCCTAATTACTAGACTTCCAGTGCTAGCTGGGGCTATCACAATGCT
>gi|772455260|gb|KP161927.1|_Brachionus_plicatilis_isolate_Francesca_52_110_Bplic_SW_cytochrome_c_oxidase_subunit_I_(COI)_gene_partial_cds_mitochondrial
TAGGCTCTTACTTAGGTGACGAGCACCTTTATAATGTCTTAGTGACTGCACACGCCTTTGTAATGATTTTCTTCATAGTTATGCCTGTGTCAATGGGAGGATTTGGTAATTGGTTAATTCCTCTGATGCTAGGTGTTGCTGACATGGCTTTCCCTCGTATAAATAACTTATCCTTTTGACTGTTAGTGCCAGCCTTTATGTTTCTTCTGTTGTCCTCCGCTATTGATGCAGGGGCCGGTACCGGTTGAACCGTGTACCCACCTCTATCGGATTCTACTTATCACGCAGGTGTTTCTGTTGATTTAGCGATTTTTAGCCTACACCTATCTGGTATTTCTTCTATTCTAGGTAGAATCAACTTTCTTACTACTATCATTTGTTCTCGTACTACAAAGAGGGTCTCTTTAGACCGTCTGCCCTTAATGCTTTGAGCTATTGCTGTTACGGCTGTTCTCCTAATTACTAGACTTCCAGTGCTAGCTGGGGCTATCACAATGCT
>gi|772455262|gb|KP161928.1|_Brachionus_plicatilis_isolate_Francesca_54_110_Bplic_SW_cytochrome_c_oxidase_subunit_I_(COI)_gene_partial_cds_mitochondrial
TAGGCTCTTACTTAGGTGACGAGCACCTTTATAATGTCTTAGTGACTGCACACGCCTTTGTAATGATTTTCTTCATAGTTATGCCTGTGTCAATGGGAGGATTTGGTAATTGGTTAATTCCTCTGATGCTAGGTGTTGCTGACATGGCTTTCCCTCGTATAAATAACTTATCCTTTTGACTGTTAGTGCCAGCCTTTATGTTTCTTCTGTTGTCCTCCGCTATTGATGCAGGGGCCGGTACCGGTTGAACCGTGTACCCACCTCTATCGGATTCTACTTATCACGCAGGTGTTTCTGTTGATTTAGCGATTTTTAGCCTACACCTATCTGGTATTTCTTCTATTCTAGGTAGAATCAACTTTCTTACTACTATCATTTGTTCTCGTACTACAAAGAGGGTCTCTTTAGACCGTCTGCCCTTAATGCTTTGAGCTATTGCTGTTACGGCTGTTCTCCTAATTACTAGACTTCCAGTGCTAGCTGGGGCTATCACAATGCT
>gi|772455266|gb|KP161930.1|_Brachionus_plicatilis_isolate_Francesca_39_105_Bplic_SW_cytochrome_c_oxidase_subunit_I_(COI)_gene_partial_cds_mitochondrial
TAGGCTCTTACTTAGGTGACGAGCACCTTTATAATGTCTTAGTGACTGCACACGCCTTTGTAATGATTTTCTTCATAGTTATGCCTGTGTCAATGGGAGGATTTGGTAATTGGTTAATTCCTCTGATGCTAGGTGTTGCTGACATGGCTTTCCCTCGTATAAATAACTTATCCTTTTGACTGTTAGTGCCAGCCTTTATGTTTCTTCTGTTGTCCTCCGCTATTGATGCAGGGGCCGGTACCGGTTGAACCGTGTACCCACCTCTATCGGATTCTACTTATCACGCAGGTGTTTCTGTTGATTTAGCGATTTTTAGCCTACACCTATCTGGTATTTCTTCTATTCTAGGTAGAATCAACTTTCTTACTACTATCATTTGTTCTCGTACTACAAAGAGGGTCTCTTTAGACCGTCTGCCCTTAATGCTTTGAGCTATTGCTGTTACGGCTGTTCTCCTAATTACTAGACTTCCAGTGCTAGCTGGGGCTATCACAATGCT
>gi|772455268|gb|KP161931.1|_Brachionus_plicatilis_isolate_Francesca_56_110_Bplic_SW_cytochrome_c_oxidase_subunit_I_(COI)_gene_partial_cds_mitochondrial
TAGGCTCTTACTTAGGTGACGAGCACCTTTATAATGTCTTAGTGACTGCACACGCCTTTGTAATGATTTTCTTCATAGTTATGCCTGTGTCAATGGGAGGATTTGGTAATTGGTTAATTCCTCTGATGCTAGGTGTTGCTGACATGGCTTTCCCTCGTATAAATAACTTATCCTTTTGACTGTTAGTGCCAGCCTTTATGTTTCTTCTGTTGTCCTCCGCTATTGATGCAGGGGCCGGTACCGGTTGAACCGTGTACCCACCTCTATCGGATTCTACTTATCACGCAGGTGTTTCTGTTGATTTAGCGATTTTTAGCCTACACCTATCTGGTATTTCTTCTATTCTAGGTAGAATCAACTTTCTTACTACTATCATTTGTTCTCGTACTACAAAGAGGGTCTCTTTAGACCGTCTGCCCTTAATGCTTTGAGCTATTGCTGTTACGGCTGTTCTCCTAATTACTAGACTTCCAGTGCTAGCTGGGGCTATCACAATGCT
>gi|772455270|gb|KP161932.1|_Brachionus_plicatilis_isolate_Francesca_59_111_Bplic_SW_cytochrome_c_oxidase_subunit_I_(COI)_gene_partial_cds_mitochondrial
TAGGCTCTTACTTAGGTGACGAGCACCTTTATAATGTCTTAGTGACTGCACACGCCTTTGTAATGATTTTCTTCATAGTTATGCCTGTGTCAATGGGAGGATTTGGTAATTGGTTAATTCCTCTGATGCTAGGTGTTGCTGACATGGCTTTCCCTCGTATAAATAACTTATCCTTTTGACTGTTAGTGCCAGCCTTTATGTTTCTTCTGTTGTCCTCCGCTATTGATGCAGGGGCCGGTACCGGTTGAACCGTGTACCCACCTCTATCGGATTCTACTTATCACGCAGGTGTTTCTGTTGATTTAGCGATTTTTAGCCTACACCTATCTGGTATTTCTTCTATTCTAGGTAGAATCAACTTTCTTACTACTATCATTTGTTCTCGTACTACAAAGAGGGTCTCTTTAGACCGTCTGCCCTTAATGCTTTGAGCTATTGCTGTTACGGCTGTTCTCCTAATTACTAGACTTCCAGTGCTAGCTGGGGCTATCACAATGCT
>gi|772455272|gb|KP161933.1|_Brachionus_plicatilis_isolate_Francesca_58_111_Bplic_SW_cytochrome_c_oxidase_subunit_I_(COI)_gene_partial_cds_mitochondrial
TAGGCTCTTACTTAGGTGACGAGCACCTTTATAATGTCTTAGTGACTGCACACGCCTTTGTAATGATTTTCTTCATAGTTATGCCTGTGTCAATGGGAGGATTTGGTAATTGGTTAATTCCTCTGATGCTAGGTGTTGCTGACATGGCTTTCCCTCGTATAAATAACTTATCCTTTTGACTGTTAGTGCCAGCCTTTATGTTTCTTCTGTTGTCCTCCGCTATTGATGCAGGGGCCGGTACCGGTTGAACCGTGTACCCACCTCTATCGGATTCTACTTATCACGCAGGTGTTTCTGTTGATTTAGCGATTTTTAGCCTACACCTATCTGGTATTTCTTCTATTCTAGGTAGAATCAACTTTCTTACTACTATCATTTGTTCTCGTACTACAAAGAGGGTCTCTTTAGACCGTCTGCCCTTAATGCTTTGAGCTATTGCTGTTACGGCTGTTCTCCTAATTACTAGACTTCCAGTGCTAGCTGGGGCTATCACAATGCT
>gi|772455274|gb|KP161934.1|_Brachionus_plicatilis_isolate_Francesca_62_111_Bplic_SW_cytochrome_c_oxidase_subunit_I_(COI)_gene_partial_cds_mitochondrial
TAGGCTCTTACTTAGGTGACGAGCACCTTTATAATGTCTTAGTGACTGCACACGCCTTTGTAATGATTTTCTTCATAGTTATGCCTGTGTCAATGGGAGGATTTGGTAATTGGTTAATTCCTCTGATGCTAGGTGTTGCTGACATGGCTTTCCCTCGTATAAATAACTTATCCTTTTGACTGTTAGTGCCAGCCTTTATGTTTCTTCTGTTGTCCTCCGCTATTGATGCAGGGGCCGGTACCGGTTGAACCGTGTACCCACCTCTATCGGATTCTACTTATCACGCAGGTGTTTCTGTTGATTTAGCGATTTTTAGCCTACACCTATCTGGTATTTCTTCTATTCTAGGTAGAATCAACTTTCTTACTACTATCATTTGTTCTCGTACTACAAAGAGGGTCTCTTTAGACCGTCTGCCCTTAATGCTTTGAGCTATTGCTGTTACGGCTGTTCTCCTAATTACTAGACTTCCAGTGCTAGCTGGGGCTATCACAATGCT
>gi|772455276|gb|KP161935.1|_Brachionus_plicatilis_isolate_Francesca_50_110_Bplic_SW_cytochrome_c_oxidase_subunit_I_(COI)_gene_partial_cds_mitochondrial
TAGGCTCTTACTTAGGTGACGAGCACCTTTATAATGTCTTAGTGACTGCACACGCCTTTGTAATGATTTTCTTCATAGTTATGCCTGTGTCAATGGGAGGATTTGGTAATTGGTTAATTCCTCTGATGCTAGGTGTTGCTGACATGGCTTTCCCTCGTATAAATAACTTATCCTTTTGACTGTTAGTGCCAGCCTTTATGTTTCTTCTGTTGTCCTCCGCTATTGATGCAGGGGCCGGTACCGGTTGAACCGTGTACCCACCTCTATCGGATTCTACTTATCACGCAGGTGTTTCTGTTGATTTAGCGATTTTTAGCCTACACCTATCTGGTATTTCTTCTATTCTAGGTAGAATCAACTTTCTTACTACTATCATTTGTTCTCGTACTACAAAGAGGGTCTCTTTAGACCGTCTGCCCTTAATGCTTTGAGCTATTGCTGTTACGGCTGTTCTCCTAATTACTAGACTTCCAGTGCTAGCTGGGGCTATCACAATGCT
>gi|772455278|gb|KP161936.1|_Brachionus_plicatilis_isolate_Francesca_45_106_Bplic_SW_cytochrome_c_oxidase_subunit_I_(COI)_gene_partial_cds_mitochondrial
TAGGCTCTTACTTAGGTGACGAGCACCTTTATAATGTCTTAGTGACTGCACACGCCTTTGTAATGATTTTCTTCATAGTTATGCCTGTGTCAATGGGAGGATTTGGTAATTGGTTAATTCCTCTGATGCTAGGTGTTGCTGACATGGCTTTCCCTCGTATAAATAACTTATCCTTTTGACTGTTAGTGCCAGCCTTTATGTTTCTTCTGTTGTCCTCCGCTATTGATGCAGGGGCCGGTACCGGTTGAACCGTGTACCCACCTCTATCGGATTCTACTTATCACGCAGGTGTTTCTGTTGATTTAGCGATTTTTAGCCTACACCTATCTGGTATTTCTTCTATTCTAGGTAGAATCAACTTTCTTACTACTATCATTTGTTCTCGTACTACAAAGAGGGTCTCTTTAGACCGTCTGCCCTTAATGCTTTGAGCTATTGCTGTTACGGCTGTTCTCCTAATTACTAGACTTCCAGTGCTAGCTGGGGCTATCACAATGCT
>gi|772455280|gb|KP161937.1|_Brachionus_plicatilis_isolate_Francesca_60_111_Bplic_SW_cytochrome_c_oxidase_subunit_I_(COI)_gene_partial_cds_mitochondrial
TAGGCTCTTACTTAGGTGACGAGCACCTTTATAATGTCTTAGTGACTGCACACGCCTTTGTAATGATTTTCTTCATAGTTATGCCTGTGTCAATGGGAGGATTTGGTAATTGGTTAATTCCTCTGATGCTAGGTGTTGCTGACATGGCTTTCCCTCGTATAAATAACTTATCCTTTTGACTGTTAGTGCCAGCCTTTATGTTTCTTCTGTTGTCCTCCGCTATTGATGCAGGGGCCGGTACCGGTTGAACCGTGTACCCACCTCTATCGGATTCTACTTATCACGCAGGTGTTTCTGTTGATTTAGCGATTTTTAGCCTACACCTATCTGGTATTTCTTCTATTCTAGGTAGAATCAACTTTCTTACTACTATCATTTGTTCTCGTACTACAAAGAGGGTCTCTTTAGACCGTCTGCCCTTAATGCTTTGAGCTATTGCTGTTACGGCTGTTCTCCTAATTACTAGACTTCCAGTGCTAGCTGGGGCTATCACAATGCT
>gi|772455282|gb|KP161938.1|_Brachionus_plicatilis_isolate_Francesca_40_105_Bplic_SW_cytochrome_c_oxidase_subunit_I_(COI)_gene_partial_cds_mitochondrial
TAGGCTCTTACTTAGGTGACGAGCACCTTTATAATGTCTTAGTGACTGCACACGCCTTTGTAATGATTTTCTTCATAGTTATGCCTGTGTCAATGGGAGGATTTGGTAATTGGTTAATTCCTCTGATGCTAGGTGTTGCTGACATGGCTTTCCCTCGTATAAATAACTTATCCTTTTGACTGTTAGTGCCAGCCTTTATGTTTCTTCTGTTGTCCTCCGCTATTGATGCAGGGGCCGGTACCGGTTGAACCGTGTACCCACCTCTATCGGATTCTACTTATCACGCAGGTGTTTCTGTTGATTTAGCGATTTTTAGCCTACACCTATCTGGTATTTCTTCTATTCTAGGTAGAATCAACTTTCTTACTACTATCATTTGTTCTCGTACTACAAAGAGGGTCTCTTTAGACCGTCTGCCCTTAATGCTTTGAGCTATTGCTGTTACGGCTGTTCTCCTAATTACTAGACTTCCAGTGCTAGCTGGGGCTATCACAATGCT
>gi|772455284|gb|KP161939.1|_Brachionus_plicatilis_isolate_Francesca_48_106_Bplic_SW_cytochrome_c_oxidase_subunit_I_(COI)_gene_partial_cds_mitochondrial
TAGGCTCTTACTTAGGTGACGAGCACCTTTATAATGTCTTAGTGACTGCACACGCCTTTGTAATGATTTTCTTCATAGTTATGCCTGTGTCAATGGGAGGATTTGGTAATTGGTTAATTCCTCTGATGCTAGGTGTTGCTGACATGGCTTTCCCTCGTATAAATAACTTATCCTTTTGACTGTTAGTGCCAGCCTTTATGTTTCTTCTGTTGTCCTCCGCTATTGATGCAGGGGCCGGTACCGGTTGAACCGTGTACCCACCTCTATCGGATTCTACTTATCACGCAGGTGTTTCTGTTGATTTAGCGATTTTTAGCCTACACCTATCTGGTATTTCTTCTATTCTAGGTAGAATCAACTTTCTTACTACTATCATTTGTTCTCGTACTACAAAGAGGGTCTCTTTAGACCGTCTGCCCTTAATGCTTTGAGCTATTGCTGTTACGGCTGTTCTCCTAATTACTAGACTTCCAGTGCTAGCTGGGGCTATCACAATGCT
>gi|772455286|gb|KP161940.1|_Brachionus_plicatilis_isolate_Francesca_47_106_Bplic_SW_cytochrome_c_oxidase_subunit_I_(COI)_gene_partial_cds_mitochondrial
TAGGCTCTTACTTAGGTGACGAGCACCTTTATAATGTCTTAGTGACTGCACACGCCTTTGTAATGATTTTCTTCATAGTTATGCCTGTGTCAATGGGAGGATTTGGTAATTGGTTAATTCCTCTGATGCTAGGTGTTGCTGACATGGCTTTCCCTCGTATAAATAACTTATCCTTTTGACTGTTAGTGCCAGCCTTTATGTTTCTTCTGTTGTCCTCCGCTATTGATGCAGGGGCCGGTACCGGTTGAACCGTGTACCCACCTCTATCGGATTCTACTTATCACGCAGGTGTTTCTGTTGATTTAGCGATTTTTAGCCTACACCTATCTGGTATTTCTTCTATTCTAGGTAGAATCAACTTTCTTACTACTATCATTTGTTCTCGTACTACAAAGAGGGTCTCTTTAGACCGTCTGCCCTTAATGCTTTGAGCTATTGCTGTTACGGCTGTTCTCCTAATTACTAGACTTCCAGTGCTAGCTGGGGCTATCACAATGCT
>gi|772455288|gb|KP161941.1|_Brachionus_plicatilis_isolate_Francesca_55_110_Bplic_SW_cytochrome_c_oxidase_subunit_I_(COI)_gene_partial_cds_mitochondrial
TAGGCTCTTACTTAGGTGACGAGCACCTTTATAATGTCTTAGTGACTGCACACGCCTTTGTAATGATTTTCTTCATAGTTATGCCTGTGTCAATGGGAGGATTTGGTAATTGGTTAATTCCTCTGATGCTAGGTGTTGCTGACATGGCTTTCCCTCGTATAAATAACTTATCCTTTTGACTGTTAGTGCCAGCCTTTATGTTTCTTCTGTTGTCCTCCGCTATTGATGCAGGGGCCGGTACCGGTTGAACCGTGTACCCACCTCTATCGGATTCTACTTATCACGCAGGTGTTTCTGTTGATTTAGCGATTTTTAGCCTACACCTATCTGGTATTTCTTCTATTCTAGGTAGAATCAACTTTCTTACTACTATCATTTGTTCTCGTACTACAAAGAGGGTCTCTTTAGACCGTCTGCCCTTAATGCTTTGAGCTATTGCTGTTACGGCTGTTCTCCTAATTACTAGACTTCCAGTGCTAGCTGGGGCTATCACAATGCT
>gi|772455290|gb|KP161942.1|_Brachionus_plicatilis_isolate_Francesca_61_111_Bplic_SW_cytochrome_c_oxidase_subunit_I_(COI)_gene_partial_cds_mitochondrial
TAGGCTCTTACTTAGGTGACGAGCACCTTTATAATGTCTTAGTGACTGCACACGCCTTTGTAATGATTTTCTTCATAGTTATGCCTGTGTCAATGGGAGGATTTGGTAATTGGTTAATTCCTCTGATGCTAGGTGTTGCTGACATGGCTTTCCCTCGTATAAATAACTTATCCTTTTGACTGTTAGTGCCAGCCTTTATGTTTCTTCTGTTGTCCTCCGCTATTGATGCAGGGGCCGGTACCGGTTGAACCGTGTACCCACCTCTATCGGATTCTACTTATCACGCAGGTGTTTCTGTTGATTTAGCGATTTTTAGCCTACACCTATCTGGTATTTCTTCTATTCTAGGTAGAATCAACTTTCTTACTACTATCATTTGTTCTCGTACTACAAAGAGGGTCTCTTTAGACCGTCTGCCCTTAATGCTTTGAGCTATTGCTGTTACGGCTGTTCTCCTAATTACTAGACTTCCAGTGCTAGCTGGGGCTATCACAATGCT
>gi|772455292|gb|KP161943.1|_Brachionus_plicatilis_isolate_Francesca_34_105_Bplic_SW_cytochrome_c_oxidase_subunit_I_(COI)_gene_partial_cds_mitochondrial
TAGGCTCTTACTTAGGTGACGAGCACCTTTATAATGTCTTAGTGACTGCACACGCCTTTGTAATGATTTTCTTCATAGTTATGCCTGTGTCAATGGGAGGATTTGGTAATTGGTTAATTCCTCTGATGCTAGGTGTTGCTGACATGGCTTTCCCTCGTATAAATAACTTATCCTTTTGACTGTTAGTGCCAGCCTTTATGTTTCTTCTGTTGTCCTCCGCTATTGATGCAGGGGCCGGTACCGGTTGAACCGTGTACCCACCTCTATCGGATTCTACTTATCACGCAGGTGTTTCTGTTGATTTAGCGATTTTTAGCCTACACCTATCTGGTATTTCTTCTATTCTAGGTAGAATCAACTTTCTTACTACTATCATTTGTTCTCGTACCACAAAGAGGGTCTCTTTAGACCGTCTGCCCTTAATGCTTTGAGCTATTGCTGTTACGGCTGTTCTCCTAATTACTAGACTTCCAGTGCTAGCTGGGGCTATCACAATGCT
>gi|772455294|gb|KP161944.1|_Brachionus_plicatilis_isolate_Francesca_53_110_Bplic_SW_cytochrome_c_oxidase_subunit_I_(COI)_gene_partial_cds_mitochondrial
TAGGCTCTTACTTAGGTGACGAGCACCTTTATAATGTCTTAGTGACTGCACACGCCTTTGTAATGATTTTCTTCATAGTTATGCCTGTGTCAATGGGAGGATTTGGTAATTGGTTAATTCCTCTGATGCTAGGTGTTGCTGACATGGCTTTCCCTCGTATAAATAACTTATCCTTTTGACTGTTAGTGCCAGCCTTTATGTTTCTTCTGTTGTCCTCCGCTATTGATGCAGGGGCCGGTACCGGTTGAACCGTGTACCCACCTCTATCGGATTCTACTTATCACGCAGGTGTTTCTGTTGATTTAGCGATTTTTAGCCTACACCTATCTGGTATTTCTTCTATTCTAGGTAGAATCAACTTTCTTACTACTATCATTTGTTCTCGTACTACAAAGAGGGTCTCTTTAGACCGTCTGCCCTTAATGCTTTGAGCTATTGCTGTTACGGCTGTTCTCCTAATTACTAGACTTCCAGTGCTAGCTGGGGCTATCACAATGCT
>gi|772455296|gb|KP161945.1|_Brachionus_plicatilis_isolate_Francesca_36_105_Bplic_SW_cytochrome_c_oxidase_subunit_I_(COI)_gene_partial_cds_mitochondrial
TAGGCTCTTACTTAGGTGACGAGCACCTTTATAATGTCTTAGTGACTGCACACGCCTTTGTAATGATTTTCTTCATAGTTATGCCTGTGTCAATGGGAGGATTTGGTAATTGGTTAATTCCTCTGATGCTAGGTGTTGCTGACATGGCTTTCCCTCGTATAAATAACTTATCCTTTTGACTGTTAGTGCCAGCCTTTATGTTTCTTCTGTTGTCCTCCGCTATTGATGCAGGGGCCGGTACCGGTTGAACCGTGTACCCACCTCTATCGGATTCTACTTATCACGCAGGTGTTTCTGTTGATTTAGCGATTTTTAGCCTACACCTATCTGGTATTTCTTCTATTCTAGGTAGAATCAACTTTCTTACTACTATCATTTGTTCTCGTACTACAAAGAGGGTCTCTTTAGACCGTCTGCCCTTAATGCTTTGAGCTATTGCTGTTACGGCTGTTCTCCTAATTACTAGACTTCCAGTGCTAGCTGGGGCTATCACAATGCT
>gi|772455298|gb|KP161946.1|_Brachionus_plicatilis_isolate_Francesca_42_106_Bplic_SW_cytochrome_c_oxidase_subunit_I_(COI)_gene_partial_cds_mitochondrial
TAGGCTCTTACTTAGGTGACGAGCACCTTTATAATGTCTTAGTGACTGCACACGCCTTTGTAATGATTTTCTTCATAGTTATGCCTGTGTCAATGGGAGGATTTGGTAATTGGTTAATTCCTCTGATGCTAGGTGTTGCTGACATGGCTTTCCCTCGTATAAATAACTTATCCTTTTGACTGTTAGTGCCAGCCTTTATGTTTCTTCTGTTGTCCTCCGCTATTGATGCAGGGGCCGGTACCGGTTGAACCGTGTACCCACCTCTATCGGATTCTACTTATCACGCAGGTGTTTCTGTTGATTTAGCGATTTTTAGCCTACACCTATCTGGTATTTCTTCTATTCTAGGTAGAATCAACTTTCTTACTACTATCATTTGTTCTCGTACTACAAAGAGGGTCTCTTTAGACCGTCTGCCCTTAATGCTTTGAGCTATTGCTGTTACGGCTGTTCTCCTAATTACTAGACTTCCAGTGCTAGCTGGGGCTATCACAATGCT
>gi|772455300|gb|KP161947.1|_Brachionus_plicatilis_isolate_Francesca_57_111_Bplic_SW_cytochrome_c_oxidase_subunit_I_(COI)_gene_partial_cds_mitochondrial
TAGGCTCTTACTTAGGTGACGAGCACCTTTATAATGTCTTAGTGACTGCACACGCCTTTGTAATGATTTTCTTCATAGTTATGCCTGTGTCAATGGGAGGATTTGGTAATTGGTTAATTCCTCTGATGCTAGGTGTTGCTGACATGGCTTTCCCTCGTATAAATAACTTATCCTTTTGACTGTTAGTGCCAGCCTTTATGTTTCTTCTGTTGTCCTCCGCTATTGATGCAGGGGCCGGTACCGGTTGAACCGTGTACCCACCTCTATCGGATTCTACTTATCACGCAGGTGTTTCTGTTGATTTAGCGATTTTTAGCCTACACCTATCTGGTATTTCTTCTATTCTAGGTAGAATCAACTTTCTTACTACTATCATTTGTTCTCGTACTACAAAGAGGGTCTCTTTAGACCGTCTGCCCTTAATGCTTTGAGCTATTGCTGTTACGGCTGTTCTCCTAATTACTAGACTTCCAGTGCTAGCTGGGGCTATCACAATGCT
>gi|772455302|gb|KP161948.1|_Brachionus_plicatilis_isolate_Francesca_26_90_Bplic_SW_cytochrome_c_oxidase_subunit_I_(COI)_gene_partial_cds_mitochondrial
TAGGCTCTTACTTAGGTGACGAGCATCTTTATAATGTCTTAGTGACTGCACACGCCTTTGTAATGATTTTCTTCATAGTTATGCCTGTGTCAATGGGAGGATTTGGTAATTGGTTAATTCCTCTGATGCTAGGTGTTGCTGACATGGCTTTCCCTCGTATAAATAACTTATCCTTTTGACTGTTAGTGCCAGCCTTTATGTTTCTTCTGTTGTCCTCCGCTATTGATGCAGGGGCCGGTACCGGTTGAACCGTGTACCCACCTTTATCGGATTCTACTTATCACGCAGGTGTTTCTGTTGATTTAGCGATTTTTAGCCTACACCTATCTGGTATTTCTTCTATTCTAGGTAGAATCAACTTTCTTACTACTATCATTTGTTCTCGTACTACAAAGAGGGTCTCTTTAGACCGTCTGCCCTTAATGCTTTGAGCTATTGCTGTTACGGCTGTTCTCCTAATTACTAGACTTCCAGTGCTAGCTGGGGCTATCACAATGCT
>gi|772455304|gb|KP161949.1|_Brachionus_plicatilis_isolate_Francesca_29_90_Bplic_SW_cytochrome_c_oxidase_subunit_I_(COI)_gene_partial_cds_mitochondrial
TAGGCTCTTACTTAGGTGACGAGCATCTTTATAATGTCTTAGTGACTGCACACGCCTTTGTAATGATTTTCTTCATAGTTATGCCTGTGTCAATGGGAGGATTTGGTAATTGGTTAATTCCTCTGATGCTAGGTGTTGCTGACATGGCTTTCCCTCGTATAAATAACTTATCCTTTTGACTGTTAGTGCCAGCCTTTATGTTTCTTCTGTTGTCCTCCGCTATTGATGCAGGGGCCGGTACCGGTTGAACTGTGTACCCACCTTTATCGGATTCTACTTATCACGCAGGTGTTTCTGTTGATTTAGCGATTTTTAGCCTACACCTATCTGGTATTTCTTCTATTCTAGGTAGAATCAACTTTCTTACTACTATCATTTGTTCTCGTACTACAAAGAGGGTCTCTTTAGACCGTCTGCCCTTAATGCTTTGAGCTATTGCTGTTACGGCTGTTCTCCTAATTACTAGACTTCCAGTGCTAGCTGGGGCTATCACAATGCT
>gi|772455306|gb|KP161950.1|_Brachionus_plicatilis_isolate_Francesca_30_90_Bplic_SW_cytochrome_c_oxidase_subunit_I_(COI)_gene_partial_cds_mitochondrial
TAGGCTCTTACTTAGGTGACGAGCATCTTTATAATGTCTTAGTGACTGCACACGCCTTTGTAATGATTTTCTTCATAGTTATGCCTGTGTCAATGGGAGGATTTGGTAATTGGTTAATTCCTCTGATGCTAGGTGTTGCTGACATGGCTTTCCCTCGTATAAATAACTTATCCTTTTGACTGTTAGTGCCAGCCTTTATGTTTCTTCTGTTGTCCTCCGCTATTGATGCAGGGGCCGGTACCGGTTGAACCGTGTACCCACCTTTATCGGATTCTACTTATCACGCAGGTGTTTCTGTTGATTTAGCGATTTTTAGCCTACACCTATCTGGTATTTCTTCTATTCTAGGTAGAATCAACTTTCTTACTACTATCATTTGTTCTCGTACTACAAAGAGGGTCTCTTTAGACCGTCTGCCCTTAATGCTTTGAGCTATTGCTGTTACGGCTGTTCTCCTAATTACTAGACTTCCAGTGCTAGCTGGGGCTATCACAATGCT
>gi|772455308|gb|KP161951.1|_Brachionus_plicatilis_isolate_Francesca_31_90_Bplic_SW_cytochrome_c_oxidase_subunit_I_(COI)_gene_partial_cds_mitochondrial
TAGGCTCTTACTTAGGTGACGAGCATCTTTATAATGTCTTAGTGACTGCACACGCCTTTGTAATGATTTTCTTCATAGTTATGCCTGTGTCAATGGGAGGATTTGGTAATTGGTTAATTCCTCTGATGCTAGGTGTTGCTGACATGGCTTTCCCTCGTATAAATAACTTATCCTTTTGACTGTTAGTGCCAGCCTTTATGTTTCTTCTGTTGTCCTCCGCTATTGATGCAGGGGCCGGTACCGGTTGAACCGTGTACCCACCTTTATCGGATTCTACTTATCACGCAGGTGTTTCTGTTGATTTAGCGATTTTTAGCCTACACCTATCTGGTATTTCTTCTATTCTAGGTAGAATCAACTTTCTTACTACTATCATTTGTTCTCGTACTACAAAGAGGGTCTCTTTAGACCGTCTGCCCTTAATGCTTTGAGCTATTGCTGTTACGGCTGTTCTCCTAATTACTAGACTTCCAGTGCTAGCTGGGGCTATCACAATGCT
>gi|772455310|gb|KP161952.1|_Brachionus_plicatilis_isolate_Francesca_25_90_Bplic_SW_cytochrome_c_oxidase_subunit_I_(COI)_gene_partial_cds_mitochondrial
TAGGCTCTTACTTAGGTGACGAGCATCTTTATAATGTCTTAGTGACTGCACACGCCTTTGTAATGATTTTCTTCATAGTTATGCCTGTGTCAATGGGAGGATTTGGTAATTGGTTAATTCCTCTGATGCTAGGTGTTGCTGACATGGCTTTCCCTCGTATAAATAACTTATCCTTTTGACTGTTAGTGCCAGCCTTTATGTTTCTTCTGTTGTCCTCCGCTATTGATGCAGGGGCCGGTACCGGTTGAACCGTGTACCCACCTTTATCGGATTCTACTTATCACGCAGGTGTTTCTGTTGATTTAGCGATTTTTAGCCTACACCTATCTGGTATTTCTTCTATTCTAGGTAGAATCAACTTTCTTACTACTATCATTTGTTCTCGTACTACAAAGAGGGTCTCTTTAGACCGTCTGCCCTTAATGCTTTGAGCTATTGCTGTTACGGCTGTTCTCCTAATTACTAGACTTCCAGTGCTAGCTGGGGCTATCACAATGCT
>gi|772455312|gb|KP161953.1|_Brachionus_plicatilis_isolate_Francesca_28_90_Bplic_SW_cytochrome_c_oxidase_subunit_I_(COI)_gene_partial_cds_mitochondrial
TAGGCTCTTACTTAGGTGACGAGCATCTTTATAATGTCTTAGTGACTGCACACGCCTTTGTAATGATTTTCTTCATAGTTATGCCTGTGTCAATGGGAGGATTTGGTAATTGGTTAATTCCTCTGATGCTAGGTGTTGCTGACATGGCTTTCCCTCGTATAAATAACTTATCCTTTTGACTGTTAGTGCCAGCCTTTATGTTTCTTCTGTTGTCCTCCGCTATTGATGCAGGGGCCGGTACCGGTTGAACTGTGTACCCACCTTTATCGGATTCTACTTATCACGCAGGTGTTTCTGTTGATTTAGCGATTTTTAGCCTACACCTATCTGGTATTTCTTCTATTCTAGGTAGAATCAACTTTCTTACTACTATCATTTGTTCTCGTACTACAAAGAGGGTCTCTTTAGACCGTCTGCCCTTAATGCTTTGAGCTATTGCTGTTACGGCTGTTCTCCTAATTACTAGACTTCCAGTGCTAGCTGGGGCTATCACAATGCT
>gi|772455314|gb|KP161954.1|_Brachionus_plicatilis_isolate_Francesca_32_90_Bplic_SW_cytochrome_c_oxidase_subunit_I_(COI)_gene_partial_cds_mitochondrial
TAGGCTCTTACTTAGGTGACGAGCATCTTTATAATGTCTTAGTGACTGCACACGCCTTTGTAATGATTTTCTTCATAGTTATGCCTGTGTCAATGGGAGGATTTGGTAATTGGTTAATTCCTCTGATGCTAGGTGTTGCTGACATGGCTTTCCCTCGTATAAATAACTTATCCTTTTGACTGTTAGTGCCAGCCTTTATGTTTCTTCTGTTGTCCTCCGCTATTGATGCAGGGGCCGGTACCGGTTGAACTGTGTACCCACCTTTATCGGATTCTACTTATCACGCAGGTGTTTCTGTTGATTTAGCGATTTTTAGCCTACACCTATCTGGTATTTCTTCTATTCTAGGTAGAATCAACTTTCTTACTACTATCATTTGTTCTCGTACTACAAAGAGGGTCTCTTTAGACCGTCTGCCCTTAATGCTTTGAGCTATTGCTGTTACGGCTGTTCTCCTAATTACTAGACTTCCAGTGCTAGCTGGGGCTATCACAATGCT
>gi|772455316|gb|KP161955.1|_Brachionus_plicatilis_isolate_Francesca_27_90_Bplic_SW_cytochrome_c_oxidase_subunit_I_(COI)_gene_partial_cds_mitochondrial
TAGGCTCTTACTTAGGTGACGAGCATCTTTATAATGTCTTAGTGACTGCACACGCCTTTGTAATGATTTTCTTCATAGTTATGCCTGTGTCAATGGGAGGATTTGGTAATTGGTTAATTCCTCTGATGCTAGGTGTTGCTGACATGGCTTTCCCTCGTATAAATAACTTATCCTTTTGACTGTTAGTGCCAGCCTTTATGTTTCTTCTGTTGTCCTCCGCTATTGATGCAGGGGCCGGTACCGGTTGAACCGTGTACCCACCTTTATCGGATTCTACTTATCACGCAGGTGTTTCTGTTGATTTAGCGATTTTTAGCCTACACCTATCTGGTATTTCTTCTATTCTAGGTAGAATCAACTTTCTTACTACTATCATTTGTTCTCGTACTACAAAGAGGGTCTCTTTAGACCGTCTGCCCTTAATGCTTTGAGCTATTGCTGTTACGGCTGTTCTCCTAATTACTAGACTTCCAGTGCTAGCTGGGGCTATCACAATGCT
>gi|772455320|gb|KP161957.1|_Brachionus_plicatilis_isolate_Francesca_24_82_Bplic_SW_cytochrome_c_oxidase_subunit_I_(COI)_gene_partial_cds_mitochondrial
TAGGCTCTTACTTAGGTGACGAGCATCTTTATAATGTCTTAGTGACTGCACACGCCTTTGTGATGATTTTCTTCATAGTTATGCCTGTGTCAATGGGAGGATTTGGTAATTGGTTAATTCCTCTGATGCTAGGTGTTGCTGACATGGCTTTCCCTCGTATAAATAACTTATCCTTTTGACTGTTAGTGCCAGCCTTTATGTTTCTTCTGTTGTCCTCCGCTATTGATGCAGGGGTCGGTACCGGTTGAACCGTGTACCCACCTTTATCGGATTCTACTTATCACGCAGGTGTTTCTGTTGATTTAGCGATTTTTAGCCTACACCTATCTGGTATTTCTTCTATTCTAGGTAGAATCAACTTTCTTACTACTATCATTTGTTCTCGTACTACAAAGAGGGTCTCTTTAGACCGTCTGCCCTTAATGCTTTGAGCTATTGCTGTTACGGCTGTTCTCCTAATTACTAGACTTCCAGTGCTAGCTGGGGCTATCACAATGCT
>gi|772455322|gb|KP161958.1|_Brachionus_plicatilis_isolate_Francesca_19_82_Bplic_SW_cytochrome_c_oxidase_subunit_I_(COI)_gene_partial_cds_mitochondrial
TAGGCTCTTACTTAGGTGACGAGCATCTTTATAATGTCTTAGTGACTGCACACGCCTTTGTGATGATTTTCTTCATAGTTATGCCTGTGTCAATGGGAGGATTTGGTAATTGGTTAATTCCTCTGATGCTAGGTGTTGCTGACATGGCTTTCCCTCGTATAAATAACTTATCCTTTTGACTGTTAGTGCCAGCCTTTATGTTTCTTCTGTTGTCCTCCGCTATTGATGCAGGGGTCGGTACCGGTTGAACCGTGTACCCACCTTTATCGGATTCTACTTATCACGCAGGTGTTTCTGTTGATTTAGCGATTTTTAGCCTACACCTATCTGGTATTTCTTCTATTCTAGGTAGAATCAACTTTCTTACTACTATCATTTGTTCTCGTACTACAAAGAGGGTCTCTTTAGACCGTCTGCCCTTAATGCTTTGAGCTATTGCTGTTACGGCTGTTCTCCTAATTACTAGACTTCCAGTGCTAGCTGGGGCTATCACAATGCT
>gi|772455324|gb|KP161959.1|_Brachionus_plicatilis_isolate_Francesca_20_82_Bplic_SW_cytochrome_c_oxidase_subunit_I_(COI)_gene_partial_cds_mitochondrial
TAGGCTCTTACTTAGGTGACGAGCATCTTTATAATGTCTTAGTGACTGCACACGCCTTTGTGATGATTTTCTTCATAGTTATGCCTGTGTCAATGGGAGGATTTGGTAATTGGTTAATTCCTCTGATGCTAGGTGTTGCTGACATGGCTTTCCCTCGTATAAATAACTTATCCTTTTGACTGTTAGTGCCAGCCTTTATGTTTCTTCTGTTGTCCTCCGCTATTGATGCAGGGGTCGGTACCGGTTGAACCGTGTACCCACCTTTATCGGATTCTACTTATCACGCAGGTGTTTCTGTTGATTTAGCGATTTTTAGCCTACACCTATCTGGTATTTCTTCTATTCTAGGTAGAATCAACTTTCTTACTACTATCATTTGTTCTCGTACTACAAAGAGGGTCTCTTTAGACCGTCTGCCCTTAATGCTTTGAGCTATTGCTGTTACGGCTGTTCTCCTAATTACTAGACTTCCAGTGCTAGCTGGGGCTATCACAATGCT
>gi|772455326|gb|KP161960.1|_Brachionus_plicatilis_isolate_Francesca_21_82_Bplic_SW_cytochrome_c_oxidase_subunit_I_(COI)_gene_partial_cds_mitochondrial
TAGGCTCTTACTTAGGTGACGAGCATCTTTATAATGTCTTAGTGACTGCACACGCCTTTGTGATGATTTTCTTCATAGTTATGCCTGTGTCAATGGGAGGATTTGGTAATTGGTTAATTCCTCTGATGCTAGGTGTTGCTGACATGGCTTTCCCTCGTATAAATAACTTATCCTTTTGACTGTTAGTGCCAGCCTTTATGTTTCTTCTGTTGTCCTCCGCTATTGATGCAGGGGTCGGTACCGGTTGAACCGTGTACCCACCTTTATCGGATTCTACTTATCACGCAGGTGTTTCTGTTGATTTAGCGATTTTTAGCCTACACCTATCTGGTATTTCTTCTATTCTAGGTAGAATCAACTTTCTTACTACTATCATTTGTTCTCGTACTACAAAGAGGGTCTCTTTAGACCGTCTGCCCTTAATGCTTTGAGCTATTGCTGTTACGGCTGTTCTCCTAATTACTAGACTTCCAGTGCTAGCTGGGGCTATCACAATGCT
>gi|772455328|gb|KP161961.1|_Brachionus_plicatilis_isolate_Francesca_22_82_Bplic_SW_cytochrome_c_oxidase_subunit_I_(COI)_gene_partial_cds_mitochondrial
TAGGCTCTTACTTAGGTGACGAGCATCTTTATAATGTCTTAGTGACTGCACACGCCTTTGTGATGATTTTCTTCATAGTTATGCCTGTGTCAATGGGAGGATTTGGTAATTGGTTAATTCCTCTGATGCTAGGTGTTGCTGACATGGCTTTCCCTCGTATAAATAACTTATCCTTTTGACTGTTAGTGCCAGCCTTTATGTTTCTTCTGTTGTCCTCCGCTATTGATGCAGGGGTCGGTACCGGTTGAACCGTGTACCCACCTTTATCGGATTCTACTTATCACGCAGGTGTTTCTGTTGATTTAGCGATTTTTAGCCTACACCTATCTGGTATTTCTTCTATTCTAGGTAGAATCAACTTTCTTACTACTATCATTTGTTCTCGTACTACAAAGAGGGTCTCTTTAGACCGTCTGCCCTTAATGCTTTGAGCTATTGCTGTTACGGCTGTTCTCCTAATTACTAGACTTCCAGTGCTAGCTGGGGCTATCACAATGCT
>gi|772455330|gb|KP161962.1|_Brachionus_plicatilis_isolate_Francesca_1_36_Bplic_UK_cytochrome_c_oxidase_subunit_I_(COI)_gene_partial_cds_mitochondrial
TAGGCTCTTACTTAGGTGATGAGCACCTTTATAATGTCTTAGTGACTGCACACGCCTTTGTAATGATTTTCTTCATAGTTATGCCTGTGTCAATGGGAGGATTTGGTAATTGGTTAATCCCTCTGATGCTAGGTGTTGCTGACATGGCTTTCCCTCGTATAAATAACTTATCCTTTTGGCTGTTAGTGCCAGCCTTTATGTTTCTTCTGTTGTCCTCCGCTATTGATGCAGGGGCCGGTACCGGTTGAACCGTGTACCCACCTTTATCGGATTCTACTTATCACACAGGTGTTTCTGTTGATTTAGCGATTTTTAGCCTACACCTATCTGGTATTTCATCTATTCTAGGTAGAATCAACTTTCTTACTACTATTATTTGTTCTCGTACTACAAAGAGGGTCTCTTTAGACCGTCTGCCCTTAATGCTTTGAGCTATTGCTGTTACGGCTGTTCTCCTAATTACTAGACTTCCAGTGCTAGCTGGGGCTATCACAATGCT
>gi|657618444|gb|KJ845634.1|_Brachionus_plicatilis_cytochrome_oxidase_subunit_I_(COI)_gene_partial_cds_mitochondrial
TTGGTTCTTACATTGGTGATGAGCATTTATATAATGTTTTAGTTACCGCTCATGCGTTTGTTATAATTTTCTTTATAGTTATGCCTGTCTCTATGGGAGGTTTTGGTAATTGGTTGATTCCTCTTATATTAGGTGTAGCAGATATAGCTTTTCCTCGTATGAATAATTTGTCTTTTTGATTATTAGTTCCTGCTTTTATTTTACTTTTACTGTCTTCAGCTATTGATGCTGGTGTTGGTACTGGTTGAACTGTTTATCCTCCTTTATCAGATTCTACTTACCATGCTGGTGTTTCGGTTGATTTAGCTATTTTTAGTCTTCATCTTTCTGGTATTTCCTCTATTCTTGGTAGAATTAATTTCTTAACTACTATTATTTGTTCTCGTACTACTAAAAGAGTTTCTCTAGATCGTTTACCTTTAATGCTTTGGGCTATTGCAGTTACTGCTGTTTTATTAATCACTAGATTACCTGTCTTAGCTGGGGCTATTACTATACT
>gi|478437246|gb|JX293046.1|_Brachionus_plicatilis_isolate_ShtL2_cytochrome_c_oxidase_subunit_I_(COI)_gene_partial_cds_mitochondrial
TCGGCTCTTACCTAGGTGATGAGCACCTTTACAATGTCCTAGTGACCGCACACGCCTTTGTAATGATTTTCTTCATAGTTATGCCTGTGTCAATGGGAGGATTTGGTAATTGGTTGATCCCTCTGATGTTAGGTGTTGCTGACATGGCTTTCCCTCGTATAAATAATTTATCCTTTTGGCTGTTAGTGCCAGCCTTTATGTTTCTTCTGCTATCCTCCGCTATTGATGCAGGAGCCGGTACCGGTTGAACTGTGTACCCTCCTTTATCGGATTCTACTTATCATGCGGGTGTTTCTGTCGATTTAGCGATTTTTAGCCTTCATCTATCGGGTATTTCTTCTATTCTAGGTAGAATCAACTTTCTTACTACTATTATTTGCTCTCGTACTACAAAGAGGGTCTCTTTAGACCGTCTGCCCCTGATGCTTTGAGCTATTGCTGTTACAGCTGTTCTTCTAATTACTAGACTTCCAGTGCTAGCTGGGGCTATTACAATGCT
>gi|478437248|gb|JX293047.1|_Brachionus_plicatilis_isolate_ShtL1_old_cytochrome_c_oxidase_subunit_I_(COI)_gene_partial_cds_mitochondrial
TCGGCTCTTACCTAGGTGATGAGCACCTTTACAATGTCCTAGTGACCGCACACGCCTTTGTAATGATTTTCTTCATAGTTATGCCTGTGTCAATGGGAGGATTTGGTAATTGGTTGATCCCTCTGATGTTAGGTGTTGCTGACATGGCTTTCCCTCGTATAAATAATTTATCCTTTTGGCTGTTAGTGCCAGCCTTTATGTTTCTTCTGCTATCCTCCGCTATTGATGCAGGAGCCGGTACCGGTTGAACTGTGTACCCTCCTTTATCGGATTCTACTTATCATGCGGGTGTTTCTGTCGATTTAGCGATTTTTAGCCTTCATCTATCGGGTATTTCTTCTATTCTAGGTAGAATCAACTTTCTTACTACTATTATTTGCTCTCGTACTACAAAGAGGGTCTCTTTAGACCGTCTGCCCCTGATGCTTTGAGCTATTGCTGTTACAGCTGTTCTTCTAATTACTAGACTTCCAGTGCTAGCTGGGGCTATTACAATGCT
>gi|478437250|gb|JX293048.1|_Brachionus_plicatilis_isolate_Zbl3_2_cytochrome_c_oxidase_subunit_I_(COI)_gene_partial_cds_mitochondrial
TCGGCTCTTACCTAGGTGATGAGCACNNTTACAATGTCNTAGTGACCGCACACGCCTTTGTAATGATTTTCTTCATAGTTATGCCTGTGTCAATGGGAGGATTTGGTAATTGGTTGATCCCTCTGATGTTAGGTGTTGCTGACATGGCTTTCCCTCGTATAAATAATTTATCCTTTTGGCTGTTAGTGCCAGCCTTTATGTTTCTTCTGCTATCCTCCGCTATTGATGCAGGAGCCGGTACCGGTTGAACTGTGTACCCTCCTTTATCGGATTCTACTTATCATGCGGGTGTTTCTGTCGATTTAGCGATTTTTAGCCTTCATCTATCGGGTATTTCTTCTATTCTAGGTAGAATCAACTTTCTTACTACTATTATTTGCTCTCGTACTACAAAGAGGGTCTCTTTAGACCGTCTGCCCCTGATACTTTGAGCTATTGCTGTTACAGCTGTTCTTCTAATTACTAGACTTCCAGTGCTAGCTGGGGCTATTACAATGCT
>gi|478437252|gb|JX293049.1|_Brachionus_plicatilis_isolate_Zbl3_1_1S_cytochrome_c_oxidase_subunit_I_(COI)_gene_partial_cds_mitochondrial
TCGGNTCTTATNTAGGTGACGAGCACCTTTACAATGTTCTAGTGACTGCACACGCCTTTGTAATGATTTTCTTCATAGTTATACCTGTGTCAATGGGAGGATTTGGTAATTGGCTGATCCCTCTGATGTTAGGTGTTGCTGACATGGCTTTCCCCCGTATAAATAATTTATCCTTTTGGCTGTTAGTGCCAGCCTTTATGTTTCTTCTGCTGTCCTCCGCTATTGATGCAGGAGCCGGTACCGGTTGAACCGTGTACCCACCTTTATCGGATTCTACTTATCATGCAGGTGTTTCCGTTGACTTAGCGATTTTTAGCCTCCACCTATCTGGTATTTCTTCTATTCTAGGTAGAATCAACTTTCTTACTACTATTATTTGTTCTCGTACTACAAAGAGGGTCTCTTTAGACCGTCTGCCTTTAATACTTTGAGCTATTGCTGTTACAGCTGTTCTCCTAATCACTAGACTTCCAGTGCTAGCTGGGGCTATCACAATGCT
>gi|478437254|gb|JX293050.1|_Brachionus_plicatilis_isolate_Zbl1L_cytochrome_c_oxidase_subunit_I_(COI)_gene_partial_cds_mitochondrial
TCGGCTCTTATCTAGGTGACGAGCACCTTTACAATGTTCTAGTGACTGCACACGCCTTTGTAATGATTTTCTTCATAGTTATACCTGTGTCAATGGGAGGATTTGGTAATTGGCTGATCCCTCTGATGTTAGGTGTTGCTGACATAGCTTTCCCCCGTATAAATAATTTATCCTTTTGGCTGTTAGTGCCAGCCTTTATGTTTCTTCTGCTGTCCTCCGCTATTGATGCAGGAGCCGGTACCGGTTGAACCGTGTACCCACCTTTATCGGATTCTACTTATCATGCAGGTGTTTCCGTTGACTTAGCGATTTTTAGCCTCCACCTATCTGGTATTTCTTCTATTCTAGGTAGAATCAACTTTCTTACTACTATTATTTGTTCTCGTACTACAAAGAGGGTCTCTTTAGACCGTCTGCCTTTAATACTTTGAGCTATTGCTGTTACAGCTGTTCTCCTAATCACTAGACTTCCAGTGCTAGCTGGGGCTATCACAATGCT
>gi|478437224|gb|JX293035.1|_Brachionus_sp._Tiscar_isolate_Segu_S1_cytochrome_c_oxidase_subunit_I_(COI)_gene_partial_cds_mitochondrial
TTGGTTCTTACATTGGAGACGAGCATTTATATAATGTTTTAGTTACTGCCCATGCTTTTGTTATAATTTTCTTTATAGTAATGCCTGTATCTATAGGTGGATTTGGTAATTGACTAATCCCCTTAATGTTGGGAGTAGCTGATATGGCATTCCCCCGTATAAACAATCTATCTTTCTGGCTTTTAGTGCCAGCTTTTATTCTACTTCTTCTTTCTTCCGCTATCGATGCTGGTGCCGGTACAGGGTGGACAGTTTACCCTCCTCTCTCCGATTCTACATACCATGCTGGTGTATCTGTTGATTTAGCAATTTTTAGATTACATTTATCTGGTATTTCTTCTATTTTAGGTAGAATTAATTTTTTAACTACTATTATTTGCTCTCGTACTACTAAGAGGGTTTCTCTCGATCGTTTACCTCTTATACTTTGGGCTATTGCTGTTACAGCAGTGTTATTAATCACAAGACTTCCTGTCTTGGCTGGTGCTATTACTATACT
>gi|478437226|gb|JX293036.1|_Brachionus_sp._Tiscar_isolate_Segu_S2_cytochrome_c_oxidase_subunit_I_(COI)_gene_partial_cds_mitochondrial
TTGGTTCTTACATTGGAGACGAGCATTTATATAATGTTTTAGTTACTGCCCATGCTTTTGTTATAATTTTCTTTATAGTAATGCCTGTATCTATAGGTGGATTTGGTAATTGACTAATCCCCTTAATGTTGGGAGTAGCTGATATGGCATTCCCCCGTATAAACAATCTATCTTTCTGGCTTTTAGTGCCAGCTTTTATTCTACTTCTTCTTTCTTCCGCTATCGATGCTGGTGCCGGTACAGGGTGGACAGTTTANCCTCCTCTCTCCGATTCTACATACCATGCTGGTGTATCTGTTGATTTAGCAATTTTTAGATTACATTTATCTGGTATTTCTTCTATTTTAGGTAGAATTAATTTTTTAACTACTATTATTTGCTCTCGTACTACTAAGAGGGTTTCTCTCGATCGTTTACCTCTTATACTTTGGGCTATTGCTGTTACAGCAGTGTTATTAATCACAAGACTTCCTGTCTTGGCTGGTGCTATTACTATACT
>gi|478437230|gb|JX293038.1|_Brachionus_sp._Persia_isolate_Qo_S2_cytochrome_c_oxidase_subunit_I_(COI)_gene_partial_cds_mitochondrial
TTGGTTCTTACATTGGAGATGAGCATTTATATAATGTTTTAGTTACAGCTCACGCTTTTGTTATGATTTTTTTTATAGTAATACCAGTCTCTATAGGTGGATTTGGTAATTGACTAATTCCCTTGATACTAGGTGTAGCTGATATAGCATTCCCTCGTATAAACAATTTATCTTTCTGGCTTCTAGTTCCTGCTTTTCTTCTTCTCCTTCTCTCTTCCGCTATTGATGCTGGTGTAGGAACAGGATGAACTGTTTACCCTCCTCTTTCTGACTCTACATACCATGCTGGTGTATCTGTTGATTTAGCTATTTTTAGATTACATTTATCTGGTATCTCTTCTATTTTAGGGAGAATTAATTTCCTAACTACTATTATTTGTTCTCGTACTACAAAAAGGGTTTCATTGGATCGTTTACCCCTTATACTATGAGCTATTGCTGTCACAGCAGTTCTACTTATTACTAGGCTTCCTGTTCTGGCTGGTGCTATTACTATGCT
>gi|478437232|gb|JX293039.1|_Brachionus_sp._Persia_isolate_Esk_cytochrome_c_oxidase_subunit_I_(COI)_gene_partial_cds_mitochondrial
TTGGTTCTTACATTGGAGATGAGCATTTATATAATGTTTTAGTTACAGCTCACGCTTTTGTTATGATTTTTTTTATAGTAATACCAGTCTCTATAGGTGGATTTGGTAATTGACTAATTCCCTTGATACTAGGTGTAGCTGATATAGCATTCCCTCGTATAAACAATTTATCTTTCTGGCTTCTAGTTCCTGCTTTTCTTCTTCTCCTTCTCTCTTCCGCTATTGATGCTGGTGTAGGAACAGGATGAACTGTTTACCCTCCTCTTTCTGACTCTACATACCATGCTGGTGTATCTGTTGATTTAGCTATTTTTAGATTACATTTATCTGGTATCTCTTCTATTTTAGGGAGAATTAATTTCCTAACTACTATTATTTGTTCTCGTACTACAAAAAGGGTTTCATTGGATCGTTTACCCCTTATACTATGAGCTATTGCTGTCACAGCAGTTCTACTTATTACTAGGCTTCCTGTTCTGGCTGGTGCTATTACTATGCT
>gi|478437234|gb|JX293040.1|_Brachionus_sp._Persia_isolate_Ba_cytochrome_c_oxidase_subunit_I_(COI)_gene_partial_cds_mitochondrial
TTGGTTCTTACATTGGAGATGAGCATTTATATAATGTTTTAGTTACAGCTCACGCTTTTGTTATGATTTTTTTTATAGTAATACCAGTCTCTATAGGTGGATTTGGTAATTGACTAATTCCCTTGATACTAGGTGTAGCTGATATAGCATTCCCTCGTATAAACAATTTATCTTTCTGGCTTCTAGTTCCTGCTTTTCTTCTTCTCCTTCTCTCTTCCGCTATTGATGCTGGTGTAGGAACAGGATGAACTGTTTACCCTCCTCTTTCTGACTCTACATACCATGCTGGTGTATCTGTTGATTTAGCTATTTTTAGATTACATTTATCTGGTATCTCTTCTATTTTAGGGAGAATTAATTTCCTAACTACTATTATTTGTTCTCGTACTACAAAAAGGGTTTCATTGGATCGTTTACCCCTTATACTATGAGCTATTGCTGTCACAGCAGTTCTACTTATTACTAGGCTTCCTGTTCTGGCTGGTGCTATTACTATGCT
>gi|478437236|gb|JX293041.1|_Brachionus_sp._Persia_isolate_ShtS1_cytochrome_c_oxidase_subunit_I_(COI)_gene_partial_cds_mitochondrial
TTGGTTCTTACATTGGAGATGAGCATTTATATAATGTTTTAGTTACAGCTCACGCTTTTGTTATGATTTTTTTTATAGTAATACCAGTCTCTATAGGTGGATTTGGTAATTGACTAATTCCCTTGATACTAGGTGTAGCTGATATAGCATTCCCTCGTATAAACAATTTATCTTTCTGGCTTCTAGTTCCTGCTTTTCTTCTTCTCCTTCTCTCTTCCGCTATTGATGCTGGTGTAGGAACAGGATGAACTGTTTACCCTCCTCTTTCTGACTCTACATACCATGCTGGTGTATCTGTTGATTTAGCTATTTTTAGATTACATTTATCTGGTATCTCTTCTATTTTAGGGAGAATTAATTTCCTAACTACTATTATTTGTTCTCGTACTACAAAAAGGGTTTCATTGGATCGTTTACCCCTTATACTATGAGCTATTGCTGTCACAGCAGTTCTACTTATTACTAGGCTTCCTGTTCTGGCTGGTGCTATTACTATGCT
>gi|1012443194|dbj|LC004290.1|_Brachionus_sp._Cayman_mitochondrial_COI_gene_for_cytochrome_c_oxidase_subunit_I_partial_cds_haplotype:_type3
TCGGTTCTTATATTGGTGATGAACATTTATATAATGTTTTAGTTACCGCACATGCGTTTGTTATAATTTTCTTTATAGTAATACCTGTTTCTATAGGAGGTTTTGGTAATTGATTGATTCCTCTTATGTTAGGTGTAGCGGATATAGCTTTTCCTCGTATAAATAATTTATCTTTTTGATTATTGGTTCCTGCTTTTATTTTACTTCTATTATCTTCAGCTATTGATGCTGGTGTTGGTACTGGTTGAACTGTTTACCCTCCTTTATCAGACTCTACTTATCATGCTGGTGTTTCGGTTGATTTAGCTATTTTTAGTCTTCACCTTTCTGGGATTTCTTCTATTCTTGGTAGAATTAATTTCTTAACTACTATTATTTGTTCTCGTACTACTAAAAGAGTTTCTTTGGATCGTTTACCTTTAATGCTTTGAGCTATTGCAGTTACTGCAGTCTTACTAATCACTAGATTACCTGTTTTAGCTGGCGCTATTACTATACT
>gi|1012443190|dbj|LC004288.1|_Brachionus_sp._Cayman_mitochondrial_COI_gene_for_cytochrome_c_oxidase_subunit_I_partial_cds_haplotype:_type1
TTGGTTCTTACATTGGTGATGAACATTTATATAATGTTTTAGTTACCGCTCATGCTTTTGTTATAATTTTCTTTATGGTAATACCTGTATCCATAGGAGGTTTCGGTAATTGGTTGATTCCTCTTATATTAGGGGTAGCAGATATGGCTTTCCCTCGAATGAATAATTTGTCTTTCTGATTGTTGGTTCCTGCTTTTATTTTACTTTTATTATCTTCTGCTATTGATGCTGGAGTTGGTACCGGTTGAACTGTGTATCCTCCCTTGTCTGATTCTACTTACCACGCTGGAGTGTCAGTTGACTTAGCTATTTTTAGACTTCATTTATCTGGTATTTCTTCTATTCTAGGAAGGATCAATTTCTTGACTACTATTATTTGTTCTCGTACTACTAAGAGTGTTTCATTGGATCGTTTACCCTTGATACTTTGAGCTATCGCTGTTACAGCAGTCTTATTAATTACAAGGTTACCTGTTTTAGCTGGTGCTATTACTATGCT
>gi|1012443192|dbj|LC004289.1|_Brachionus_sp._Cayman_mitochondrial_COI_gene_for_cytochrome_c_oxidase_subunit_I_partial_cds_haplotype:_type2
TTGGTTCTTATATTGGTGATGAGCATTTATATAATGTTTTAGTTACCGCTCATGCTTTTGTTATAATTTTCTTTATGGTAATACCTGTATCCATAGGAGGTTTCGGTAATTGGTTGATTCCTCTTATATTAGGGGTGGCAGATATGGCTTTCCCTCGAATGAATAATTTGTCTTTCTGACTGTTGGTTCCTGCTTTTATTTTACTTTTATTATCTTCTGCTATTGATGCTGGAGTTGGTACCGGTTGAACTGTGTATCCTCCCTTGTCTGATTCTACTTACCACGCTGGAGTGTCGGTTGACTTAGCTATTTTTAGACTTCATTTATCTGGTATTTCTTCTATTCTAGGAAGGATCAATTTCTTGACTACTATTATTTGTTCTCGTACTACTAAGAGTGTTTCATTGGATCGTTTACCCTTGATACTTTGAGCTATCGCTGTTACAGCAGTCTTATTGATTACAAGGCTTCCTGTTTTAGCTGGTGCTATTACTATACT
>gi|478437242|gb|JX293044.1|_Brachionus_sp._Austria_isolate_Segu_L2_1S_cytochrome_c_oxidase_subunit_I_(COI)_gene_partial_cds_mitochondrial
TAGGGTCCTACCTANNNNNNNNNNNNNNTTACAATGTTCTAGTTACTGCTCACGCTTTCGTAATGATTTTCTTTATAGTAATGCCCGTCTCTATAGGAGGTTTTGGTAATTGACTAATTCCCCTTATATTAGGTGTGGCAGATATAGCATTCCCACGTATAAATAATCTGTCCTTCTGATTGTTAGTGCCAGCCTTCATATTCCTTTTACTCTCTTCAGCTATTGATGCAGGTGCTGGTACTGGTTGAACTGTTTACCCTCCTTTATCCGACTCAACTTACCATGCAGGTGTTTCAGTTGACTTAGCTATTTTCAGTTTACATCTGTCAGGTATTTCTTCTATTTTAGGGAGAATCAACTTCTTAACTACTATTATTTGCTCTCGTACTACAAAAAGAGTTTCTTTAGATCGTTTACCTTTAATGCTTTGAGCTATCGCCGTTACAGCGGTTCTTCTCATCACTAGGTTACCCGTACTAGCAGGTGCTATTACTATGCT
>gi|478437244|gb|JX293045.1|_Brachionus_sp._Austria_isolate_Segu_L1_1S_cytochrome_c_oxidase_subunit_I_(COI)_gene_partial_cds_mitochondrial
TAGGGTCCTACTTAGGTGATGAGCATCTTTACAATGTTCTAGTCACTGCCCACGCTTTCGTAATGATTTTCTTTATAGTAATGCCCGTTTCTATAGGAGGTTTTGGTAATTGATTAATTCCCCTTATACTAGGTGTGGCAGACATAGCATTCCCACGTATAAATAATCTATCCTTCTGATTGTTAGTACCAGCATTCATATTCCTTTTACTCTCTTCAGCTATTGATGCAGGTGCTGGTACTGGTTGAACTGTTTATCCTCCTTTATCCGACTCAACTTATCATGCAGGTGTTTCAGTTGACTTAGCTATTTTTAGTTTACATCTATCAGGTATTTCTTCTATTTTAGGGAGAATCAACTTCTTAACTACTATTATTTGCTCTCGTACTACAAAAAGAGTTTCTTTAGATCGTTTACCTTTAATACTTTGAGCTATTGCCGTTACAGCGGTTCTTCTTATCACTAGGCTGCCCGTACTAGCAGGTGCTATTACTATGCT
>gi|663083191|gb|KJ949043.1|_Brachionus_ibericus_voucher_UAS-Bi-01_cytochrome_oxidase_subunit_I_(COI)_gene_partial_cds_mitochondrial
[truncated: 1,931,136 more chars]
